# Supplementary material for: Proteomic analysis of lung cancer cells reveals a critical role of BCAT1 in cancer cell metastasis
Source: Theranostics. 2021 Sep 27;11(19):9705–20. doi: 10.7150/thno.61731 (PMC8490523; doi:10.7150/thno.61731)
Supplement: Supplementary file 2 — Supplementary table 2. [file thnov11p9705s2.xlsx]

## Sheet: protein_quantitation
Table S2. Group-wise SILAC ratios and t-test results between groups.
GeneName	M/L (normalized)	log2 M/L (normalized)	M/L ratio Rep1 (raw)	M/L ratio Rep1 (normalized)	log2 M/L Rep1 (norrmalized)	M/L ratio Rep2 (raw)	M/L ratio Rep2 (normalized)	log2 M/L Rep2 (norrmalized)	M/L ratio Rep3 (raw)	M/L ratio Rep3 (normalized)	log2 M/L Rep3 (norrmalized)	H/L ratio (normalized)	log2 H/L (normalized)	H/L ratio Rep1 (raw)	H/L ratio Rep1 (normalized)	log2 H/L Rep1 (norrmalized)	H/L ratio Rep2 (raw)	H/L ratio Rep2 (normalized)	log2 H/L Rep2 (norrmalized)	H/L ratio Rep3 (raw)	H/L ratio Rep3 (normalized)	log2 H/L Rep3 (norrmalized)	H/M ratio (normalized)	log2 H/M (normalized)	H/M ratio Rep1 (raw)	H/M ratio Rep1 (normalized)	log2 H/M Rep1 (norrmalized)	H/M ratio Rep2 (raw)	H/M ratio Rep2 (normalized)	log2 H/M Rep2 (norrmalized)	H/M ratio Rep3 (raw)	H/M ratio Rep3 (normalized)	log2 H/M Rep3 (norrmalized)
ACTG1	1.0569	0.0798389	0.99074	1.0644	0.0900404	0.99794	1.0589	0.0825664	1.0198	1.0474	0.0668125	0.98061	-0.0282486	0.74895	0.97893	-0.0307224	0.90334	0.98439	-0.0226981	0.96284	0.97851	-0.0313415	0.939745	-0.0896588	0.77174	0.9189	-0.12202	0.92418	0.92589	-0.111087	0.95531	0.91535	-0.127605
KRT18	1.1404	0.18954	0.99384	1.0842	0.116631	1.0805	1.1747	0.232292	1.0975	1.1623	0.216982	0.962403	-0.0552865	0.76473	1.0222	0.0316775	0.9692	1.079	0.109695	1.0024	1.0325	0.0461418	0.91561	-0.127195	0.78901	0.93514	-0.0967457	0.91471	0.91725	-0.124613	0.93248	0.89444	-0.160943
ALDH1A1	1.1886	0.249263	1.0004	1.1474	0.198368	1.0817	1.2231	0.290542	1.0831	1.1953	0.257373	1.10142	0.139368	0.89457	1.1979	0.260507	1.1187	1.2497	0.321582	1.1666	1.2129	0.278461	1.01897	0.0271069	0.87938	1.03	0.0426443	1.0395	1.0228	0.0325241	1.0659	1.0041	0.00590296
ANXA2;ANXA2P2	0.932957	-0.100118	0.84151	0.93324	-0.09968	0.85626	0.93964	-0.08982	0.87019	0.92599	-0.110931	0.883222	-0.179152	0.67536	0.89286	-0.163494	0.82057	0.90235	-0.148241	0.8756	0.90465	-0.144568	0.953497	-0.0687002	0.80884	0.95135	-0.0719519	0.95174	0.95133	-0.0719822	1.0029	0.95781	-0.0621886
HSP90AA1	1.0962	0.132511	0.98151	1.0882	0.121944	0.99435	1.0998	0.137241	1.0196	1.1006	0.13829	1.04357	0.0615228	0.83839	1.1188	0.161952	1.0329	1.1467	0.197488	1.0743	1.1151	0.157173	1.0235	0.0335111	0.86365	1.0224	0.0319597	1.0425	1.0365	0.0517201	1.0547	1.0116	0.0166389
GAPDH	1.00234	0.00336716	0.86483	0.97491	-0.0366591	0.89921	1.0198	0.0282862	0.9179	1.0123	0.0176369	0.978006	-0.0320854	0.75532	0.99637	-0.00524651	0.92948	1.0366	0.0518593	0.98597	1.0215	0.0306892	1.01857	0.0265404	0.88584	1.0245	0.03492	1.0436	1.0229	0.0326651	1.0834	1.0083	0.0119249
VIM	1.46937	0.555194	1.3135	1.4359	0.521955	1.3717	1.4637	0.54962	1.4217	1.5085	0.593115	1.09438	0.130118	0.92842	1.2399	0.310224	1.1666	1.3071	0.38637	1.255	1.3091	0.388575	0.86155	-0.214994	0.71717	0.85285	-0.229636	0.87219	0.88052	-0.183572	0.89126	0.85128	-0.232294
PKM	0.893837	-0.161917	0.79203	0.87774	-0.188134	0.81861	0.90457	-0.144696	0.83162	0.8992	-0.153286	0.843549	-0.245456	0.62128	0.83587	-0.25865	0.77175	0.8693	-0.202074	0.81582	0.8477	-0.238374	0.943077	-0.084553	0.79333	0.93967	-0.0897739	0.95325	0.95196	-0.0710271	0.98868	0.9376	-0.0929555
ENO1	0.917577	-0.124099	0.78592	0.8745	-0.19347	0.85872	0.937	-0.093879	0.88221	0.94123	-0.0873808	0.965568	-0.0505506	0.70857	0.93744	-0.0932017	0.90416	1.0066	0.0094905	0.93961	0.97346	-0.0388064	1.05293	0.0744141	0.91344	1.0659	0.0920721	1.0731	1.0638	0.0892269	1.0855	1.0291	0.0413832
ANXA1	1.05853	0.0820667	0.91428	1.0215	0.0306892	0.94886	1.0683	0.0953168	0.9834	1.0858	0.118758	1.1802	0.239031	0.91875	1.2252	0.293017	1.1534	1.2817	0.358059	1.2169	1.2627	0.336512	1.1703	0.226878	1.0033	1.1788	0.237319	1.1899	1.1712	0.227987	1.2402	1.1609	0.215244
ACTN4	1.03417	0.0484687	0.93686	1.0472	0.066537	0.93385	1.0337	0.0478175	0.94371	1.0216	0.0308304	0.922849	-0.115834	0.74323	0.98941	-0.0153596	0.87968	0.98617	-0.0200917	0.94384	0.98272	-0.0251477	0.945027	-0.0815731	0.78919	0.93072	-0.103581	0.9498	0.94663	-0.0791275	1.0072	0.95773	-0.0623091
FLNB	1.0472	0.066537	0.94881	1.0662	0.0924781	0.93761	1.0405	0.057277	0.9574	1.0349	0.0494914	0.999273	-0.00104874	0.8085	1.0793	0.110096	0.95862	1.0638	0.0892269	1.0283	1.0636	0.0889557	1.0109	0.0156403	0.85821	1.0001	0.000144262	1.0221	1.0098	0.0140696	1.0845	1.0228	0.0325241
PLEC	0.895967	-0.158483	0.86237	0.92785	-0.108037	0.82949	0.88403	-0.177833	0.84307	0.87602	-0.190964	0.874266	-0.193857	0.68201	0.89324	-0.16288	0.78917	0.86509	-0.209078	0.85988	0.87474	-0.193074	0.973747	-0.0383816	0.80007	0.95396	-0.0679993	0.95978	0.97364	-0.0385397	1.0249	0.99364	-0.00920484
TKT	1.01692	0.0242015	0.88532	0.99835	-0.00238241	0.92743	1.0352	0.0499095	0.93133	1.0172	0.0246034	1.01961	0.0280174	0.79894	1.0631	0.0882773	0.98963	1.1105	0.151209	1.0161	1.0555	0.0779266	1.0531	0.0746424	0.91531	1.0605	0.0847446	1.069	1.058	0.0813396	1.1082	1.0408	0.0576929
ALDH3A1	0.913423	-0.130644	0.76809	0.87732	-0.188825	0.8545	0.95366	-0.0684531	0.83723	0.90929	-0.137188	1.38488	0.469759	1.0363	1.3974	0.482745	1.3085	1.4647	0.550605	1.3199	1.3773	0.461843	1.52623	0.609976	1.3393	1.5596	0.641176	1.5427	1.5272	0.610889	1.575	1.4919	0.577151
HSPA8	1.05577	0.078291	0.92116	1.0281	0.0399806	0.9715	1.0685	0.0955869	0.98349	1.0707	0.0985543	0.992762	-0.0104799	0.78882	1.0521	0.0732718	0.97826	1.0816	0.113167	1.0117	1.0486	0.0684645	0.988327	-0.0169401	0.84925	0.99541	-0.00663721	1.0104	1.0024	0.00345832	1.0267	0.96717	-0.0481586
AKR1B10	1.4457	0.531768	1.233	1.4007	0.486148	1.3443	1.5127	0.597126	1.2825	1.4237	0.509645	1.02196	0.031345	0.88109	1.1845	0.244278	1.1147	1.247	0.318461	1.1217	1.1728	0.229957	0.829493	-0.269698	0.73366	0.85142	-0.232057	0.82918	0.81461	-0.295819	0.88146	0.82245	-0.282
G6PD	1.05803	0.0813851	0.9621	1.0328	0.0465609	1.0342	1.0956	0.131721	1.0036	1.0457	0.064469	1.01729	0.0247294	0.82284	1.0816	0.113167	1.0101	1.1132	0.154713	1.0331	1.0577	0.0809305	1.00867	0.0124495	0.8522	1.0174	0.024887	0.99126	1.0034	0.00489684	1.0366	1.0052	0.00748258
HIST1H4A	0.891817	-0.165181	0.95125	1.0593	0.0831112	0.6778	0.74064	-0.433156	0.78806	0.87551	-0.191804	1.03009	0.0427719	0.88664	1.1746	0.23217	0.75684	0.84074	-0.250268	1.1366	1.1979	0.260507	1.19683	0.259222	0.92727	1.1083	0.148348	1.1208	1.1238	0.168385	1.4359	1.3584	0.441908
EEF1A1;EEF1A1P5	0.960493	-0.0581525	0.85986	0.98239	-0.0256322	0.84001	0.96021	-0.0585781	0.84926	0.93888	-0.0909873	0.872686	-0.196466	0.69891	0.93101	-0.103131	0.81465	0.91171	-0.133353	0.86301	0.89107	-0.166389	0.940397	-0.0886587	0.81946	0.94185	-0.0864308	0.97018	0.9485	-0.0762803	0.98616	0.93084	-0.103395
TUBB4B	1.05513	0.0774253	0.97767	1.0377	0.0533894	1.0048	1.0634	0.0886844	1.033	1.0643	0.0899049	0.933581	-0.0991527	0.74211	0.97382	-0.038273	0.91728	1.006	0.00863031	0.96182	0.97569	-0.0355053	0.921643	-0.11772	0.76669	0.91686	-0.125227	0.92607	0.93232	-0.101103	0.94549	0.91575	-0.126974
ALDOA	0.93911	-0.0906339	0.84399	0.912	-0.132894	0.89036	0.95395	-0.0680144	0.90012	0.95138	-0.0719064	0.911468	-0.133736	0.67741	0.91333	-0.130792	0.84957	0.94963	-0.0745626	0.89982	0.93718	-0.0936019	0.985013	-0.0217848	0.82411	0.98457	-0.0224343	0.98209	0.99132	-0.0125773	1.0136	0.97915	-0.0303982
LDHA	1.00852	0.0122349	0.888	1.0159	0.0227584	0.89823	1.0148	0.0211954	0.8965	0.99485	-0.00744908	0.808707	-0.306312	0.62659	0.84878	-0.236537	0.76092	0.85457	-0.226729	0.82345	0.8597	-0.218095	0.84175	-0.248536	0.71438	0.82677	-0.274442	0.8562	0.84105	-0.249737	0.91797	0.85743	-0.221909
HNRNPA2B1	0.96352	-0.0536135	0.83159	0.90262	-0.147809	0.9174	0.98744	-0.018235	0.95386	1.0005	0.000721167	0.963167	-0.0541426	0.70803	0.93567	-0.0959283	0.91527	1.0089	0.0127832	0.96564	0.98799	-0.0174317	1.00859	0.0123398	0.85923	1.0319	0.0453032	1.0005	1.0088	0.0126402	1.0234	0.98507	-0.0217018
FLNA	1.2442	0.315218	1.1581	1.2933	0.371057	1.0972	1.2096	0.27453	1.1372	1.2297	0.298306	0.806891	-0.309554	0.71145	0.93537	-0.0963909	0.79905	0.88167	-0.181689	0.89552	0.92672	-0.109795	0.726103	-0.461753	0.60939	0.70808	-0.498016	0.73168	0.72276	-0.468411	0.79055	0.74747	-0.419912
LDHB	1.0992	0.136454	0.93372	1.1018	0.139862	0.95128	1.109	0.149259	0.94867	1.0868	0.120086	1.00461	0.00663235	0.82168	1.1077	0.147567	0.97854	1.1034	0.141956	1.0363	1.0899	0.124196	0.998983	-0.00146749	0.8768	0.9952	-0.00694161	1.0307	0.99755	-0.00353894	1.0937	1.0042	0.00604663
AKR1C2	1.12757	0.173213	0.98186	1.0755	0.105008	1.081	1.1751	0.232784	1.0537	1.1321	0.179001	0.899856	-0.152235	0.71443	0.97063	-0.0430066	0.90349	1.0217	0.0309716	0.92335	0.95884	-0.060638	0.872727	-0.196398	0.75796	0.90565	-0.142974	0.85448	0.86883	-0.202854	0.87861	0.8437	-0.245198
PRDX1	1.11323	0.154756	0.93506	1.0703	0.0980152	0.99767	1.1268	0.172231	1.0319	1.1426	0.19232	0.880807	-0.183103	0.68171	0.92081	-0.119025	0.86892	0.97749	-0.0328462	0.92125	0.96495	-0.0514739	0.85225	-0.230651	0.74194	0.85217	-0.230787	0.88455	0.86216	-0.213972	0.90429	0.84242	-0.247388
HIST1H2BN;HIST1H2BL;HIST1H2BM;HIST1H2BH;HIST2H2BF;HIST1H2BC;HIST1H2BD;HIST1H2BK	0.920217	-0.119955	0.85847	0.97953	-0.0298384	0.77271	0.88334	-0.178959	0.81498	0.89778	-0.155566	1.02805	0.0399073	0.80717	1.0714	0.0994972	0.88081	0.97787	-0.0322854	1.0654	1.0919	0.126841	1.13793	0.186416	0.94333	1.0894	0.123534	1.1033	1.1015	0.139469	1.2718	1.2229	0.290306
TUBA1B	1.0274	0.038998	0.94362	1.0284	0.0404015	0.96812	1.0296	0.042084	0.97173	1.0242	0.0344975	0.915712	-0.127034	0.73075	0.95721	-0.0630926	0.88481	0.96927	-0.0450295	0.93321	0.95422	-0.0676062	0.929117	-0.106068	0.77868	0.92223	-0.116801	0.93259	0.93917	-0.0905418	0.97661	0.92595	-0.110994
EEF2	1.01479	0.0211765	0.93943	1.0538	0.0756011	0.90396	1.0053	0.00762609	0.90568	0.98526	-0.0214236	0.966186	-0.0496278	0.79826	1.0573	0.0803848	0.92468	1.0256	0.0364682	0.97389	1.0089	0.0127832	0.999987	-1.92361e-05	0.84863	0.98656	-0.0195213	1.0187	1.0046	0.00662118	1.0725	1.0088	0.0126402
HSP90AB1	1.00914	0.0131263	0.90582	0.98772	-0.017826	0.93618	1.0144	0.0206267	0.97021	1.0253	0.0360461	1.01958	0.0279766	0.79854	1.0654	0.0913952	0.97811	1.0842	0.116631	1.0287	1.0707	0.0985543	1.05193	0.0730433	0.89997	1.0611	0.0855606	1.0651	1.0605	0.0847446	1.0892	1.0342	0.0485152
HIST2H3A	0.907347	-0.140274	0.9729	1.0435	0.0614306	0.75631	0.81031	-0.303454	0.83389	0.86823	-0.203851	0.945557	-0.0807642	0.85833	1.1542	0.206893	0.73328	0.81827	-0.289351	1.0013	1.049	0.0690147	1.10209	0.140242	0.90627	1.1254	0.170438	0.96174	0.99047	-0.0138148	1.2302	1.1904	0.251446
TPI1	1.0328	0.0465562	0.86109	0.98339	-0.0241644	0.93221	1.0571	0.0801119	0.95717	1.0579	0.0812033	1.04073	0.0576005	0.78789	1.054	0.0758749	1.0041	1.1224	0.166587	1.0677	1.1097	0.15017	1.0504	0.0709388	0.91959	1.0603	0.0844725	1.0796	1.0616	0.0862403	1.1035	1.0293	0.0416635
LMNA	0.989273	-0.0155589	0.85314	0.94772	-0.0774672	0.91986	1.0042	0.00604663	0.94556	1.0159	0.0227584	1.0417	0.0589399	0.77973	1.0372	0.0526941	1.0021	1.1095	0.14991	1.0522	1.0803	0.111432	1.0708	0.098689	0.9113	1.0762	0.105946	1.0882	1.08	0.111031	1.1151	1.0562	0.078883
NPM1	1.00938	0.0134646	0.91627	0.96483	-0.0516533	0.97878	1.0271	0.0385767	1.023	1.0362	0.0513025	1.09789	0.134732	0.83804	1.0812	0.112633	1.0643	1.1485	0.199751	1.1301	1.1279	0.173639	1.09927	0.136541	0.91792	1.094	0.129613	1.0956	1.1176	0.160404	1.1182	1.0862	0.11929
HSPD1	1.1728	0.229957	0.97506	1.1197	0.163112	1.0447	1.1939	0.255682	1.0805	1.2048	0.268794	1.01903	0.0271918	0.81423	1.1009	0.138683	1.0287	1.1598	0.213876	1.0761	1.1201	0.163628	0.95228	-0.0705423	0.8444	0.97099	-0.0424717	0.97968	0.9586	-0.0609992	0.99592	0.92725	-0.10897
HSP90B1	0.86646	-0.206795	0.73624	0.81532	-0.294562	0.80838	0.89317	-0.162993	0.83117	0.89089	-0.166681	1.07261	0.101132	0.77197	1.0266	0.0378742	0.98791	1.0892	0.123269	1.0185	1.0618	0.086512	1.21143	0.276715	1.0642	1.2394	0.309642	1.2131	1.2177	0.284159	1.2464	1.1772	0.235359
NME1-NME2;NME2	1.04137	0.0584781	0.88611	1.0258	0.0367495	0.93023	1.0534	0.0750534	0.93955	1.0449	0.0633649	0.973682	-0.0384771	0.7571	1.0256	0.0364682	0.94187	1.051	0.0717627	0.9914	1.0325	0.0461418	0.987777	-0.0177432	0.85754	0.98956	-0.0151409	1.0189	0.99895	-0.00151563	1.0447	0.97482	-0.0367922
PFN1	0.985943	-0.0204234	0.83424	0.94413	-0.0829426	0.88812	1.0032	0.00460925	0.91496	1.0105	0.0150693	0.96536	-0.050861	0.72751	0.96703	-0.0483674	0.93173	1.0279	0.0396999	0.95515	0.99581	-0.00605759	1.0092	0.0132121	0.87673	1.0036	0.00518438	1.0445	1.0268	0.0381552	1.0523	0.9972	-0.00404521
FASN	0.823583	-0.280013	0.80879	0.87602	-0.190964	0.77121	0.82583	-0.276083	0.73424	0.7689	-0.379132	1.00662	0.00952394	0.80846	1.0621	0.0869196	0.8943	0.98329	-0.0243111	0.92797	0.95246	-0.0702696	1.1976	0.260146	1.0041	1.1876	0.248049	1.1725	1.1748	0.232415	1.2799	1.2304	0.299127
MYH9	1.08483	0.117473	1.0097	1.1322	0.179129	0.9487	1.0682	0.0951818	0.96728	1.0541	0.0760117	0.844306	-0.244163	0.70268	0.95101	-0.0724676	0.80274	0.89393	-0.161766	0.88434	0.91822	-0.123088	0.845837	-0.241549	0.70753	0.82069	-0.285091	0.85712	0.84523	-0.242584	0.92252	0.87159	-0.198278
HSPA1A	1.11607	0.158423	1.0023	1.0996	0.136979	1.0569	1.1382	0.186754	1.0556	1.1104	0.151079	1.13428	0.181774	0.92597	1.216	0.282143	1.1504	1.2634	0.337311	1.1705	1.192	0.253384	1.08193	0.113612	0.93877	1.0945	0.130272	1.1008	1.0976	0.134352	1.1	1.0537	0.0754642
MSN	1.16277	0.217562	1.0078	1.13	0.176323	1.0518	1.1724	0.229465	1.0806	1.1859	0.245982	0.948187	-0.076757	0.75099	1.0051	0.00733905	0.94124	1.0551	0.0773797	1.0132	1.0546	0.0766959	0.89012	-0.167928	0.73655	0.87905	-0.185983	0.89543	0.9015	-0.149601	0.93963	0.88981	-0.168431
YWHAZ	0.990747	-0.0134119	0.83698	0.96063	-0.0579472	0.88832	1.0152	0.021764	0.90329	0.99641	-0.00518859	0.950486	-0.0732634	0.71875	0.96204	-0.0558312	0.89601	1.0021	0.00302648	0.94957	0.99099	-0.0130576	1.00588	0.00845342	0.87775	1.0063	0.00906047	1.0511	1.0155	0.0221902	1.0829	0.99583	-0.00602862
UGDH	1.0411	0.0581086	0.90185	1.0039	0.00561557	0.97685	1.077	0.107018	0.97651	1.0424	0.059909	1.01183	0.0169638	0.79064	1.0422	0.0596322	1.0005	1.1051	0.144177	1.0221	1.0474	0.0668125	1.01288	0.018468	0.87602	1.025	0.0356239	1.0153	1.014	0.0200577	1.0497	0.99965	-0.000505032
HNRNPA1;HNRNPA1L2	1.06483	0.0906276	0.93167	1.0166	0.0237521	1.0148	1.0861	0.119157	1.0521	1.0918	0.126709	1.04821	0.0679293	0.80467	1.0801	0.111165	1.0288	1.1299	0.176195	1.0892	1.1187	0.161823	1.02663	0.037921	0.87569	1.0314	0.044604	1.0355	1.0424	0.059909	1.0437	1.0061	0.00877371
EIF4A1	1.04117	0.058201	0.94317	1.0336	0.047678	0.95082	1.036	0.051024	0.98454	1.0539	0.075738	0.971101	-0.0423066	0.76787	1.0214	0.030548	0.93677	1.0452	0.063779	0.99408	1.0312	0.0443242	0.982453	-0.0255392	0.82551	0.97995	-0.02922	1.0122	1.002	0.00288251	1.0139	0.96541	-0.0507863
PGK1	1.06103	0.08547	0.88216	1.0151	0.0216219	0.95431	1.0875	0.121015	0.9708	1.0805	0.111699	1.06053	0.08479	0.8083	1.0959	0.132116	1.0442	1.1745	0.232047	1.0774	1.1231	0.167486	1.06	0.0840643	0.91815	1.0677	0.0945063	1.1023	1.0765	0.106348	1.1133	1.0358	0.0507455
YWHAE	1.03455	0.0490034	0.87628	0.98245	-0.0255441	0.94706	1.0556	0.0780633	0.9807	1.0656	0.091666	0.79778	-0.325937	0.60925	0.82424	-0.278864	0.77187	0.8704	-0.20025	0.81381	0.85562	-0.224958	0.80766	-0.30818	0.70025	0.81898	-0.2881	0.82993	0.81356	-0.297679	0.84115	0.79044	-0.339272
PGD	0.9587	-0.0608487	0.90259	0.99445	-0.00802926	0.8847	0.95527	-0.0660195	0.8518	0.92638	-0.110324	0.875608	-0.191643	0.71545	0.94767	-0.0775433	0.81004	0.90317	-0.146931	0.86622	0.89985	-0.152244	0.950563	-0.0731453	0.80976	0.94601	-0.0800727	0.93678	0.9342	-0.0981966	1.02	0.97148	-0.0417438
CPS1	6.0319	2.59261	5.1552	5.8833	2.55663	5.6302	6.3632	2.66975	5.2507	5.8492	2.54824	3.84283	1.94217	4.3433	5.7284	2.51813	5.3298	5.9197	2.56552	5.2821	5.4856	2.45565	0.916593	-0.125646	0.81895	0.94366	-0.0836609	0.92316	0.90155	-0.149521	0.97059	0.90457	-0.144696
PPIA	0.901037	-0.150342	0.76672	0.8659	-0.207728	0.82394	0.92122	-0.118382	0.84679	0.91599	-0.126596	0.964181	-0.0526239	0.7047	0.94589	-0.0802557	0.89014	0.99959	-0.000591626	0.93787	0.98022	-0.0288225	1.06453	0.0902211	0.9228	1.0735	0.102322	1.0842	1.0735	0.102322	1.1122	1.0466	0.0657102
HIST2H2AC;HIST2H2AA3;HIST1H2AJ;HIST1H2AH;H2AFJ;HIST1H2AG;HIST1H2AD	0.895737	-0.158853	0.99491	1.0427	0.0603241	0.71414	0.73533	-0.443536	0.89468	0.90918	-0.137362	1.02485	0.0354175	0.75621	0.97346	-0.0388064	0.7113	0.7647	-0.387034	1.2456	1.2889	0.36614	1.11766	0.160481	0.76641	0.92768	-0.108301	1.0139	1.0412	0.0582472	1.4341	1.3841	0.468948
SLC3A2	1.13923	0.188063	1.0867	1.1994	0.262313	0.98887	1.0935	0.128953	1.0376	1.1248	0.169668	0.930756	-0.103526	0.82493	1.0897	0.123931	0.88384	0.98575	-0.0207063	1.0076	1.0334	0.0473988	0.900827	-0.150679	0.7644	0.89481	-0.160347	0.88868	0.88991	-0.168269	0.96599	0.91776	-0.123811
HSPA5	0.888447	-0.170643	0.74833	0.83636	-0.257804	0.807	0.91101	-0.134461	0.83829	0.91797	-0.123481	1.00108	0.00156047	0.74071	0.99643	-0.00515964	0.92218	1.0302	0.0429244	0.9552	0.99476	-0.0075796	1.12587	0.171036	0.99696	1.1671	0.222928	1.1397	1.1186	0.161694	1.1609	1.0919	0.126841
HNRNPK	1.03269	0.0464072	0.88535	0.98967	-0.0149805	0.96239	1.0612	0.0856966	0.98676	1.0472	0.066537	0.99565	-0.00628941	0.7639	1.0061	0.00877371	0.97877	1.0757	0.105276	1.0128	1.0479	0.067501	0.99538	-0.0066807	0.85797	1.0043	0.00619029	1.0209	1.014	0.0200577	1.0333	0.96784	-0.0471595
GPI	0.830833	-0.267369	0.77049	0.8615	-0.215077	0.73871	0.81949	-0.287202	0.74761	0.81151	-0.301319	0.895853	-0.158666	0.68269	0.91529	-0.127699	0.7797	0.86191	-0.214391	0.85696	0.88416	-0.177621	1.0509	0.0716254	0.88615	1.0302	0.0429244	1.0612	1.046	0.0648829	1.1454	1.0765	0.106348
HSPA9	0.881143	-0.182551	0.7477	0.82979	-0.269182	0.82393	0.90358	-0.146276	0.83767	0.91006	-0.135966	0.943928	-0.0832516	0.69561	0.9281	-0.107648	0.87195	0.9649	-0.0515487	0.9049	0.93827	-0.091925	1.05493	0.0771518	0.93147	1.0795	0.110363	1.0759	1.0617	0.0863762	1.0846	1.0236	0.0336521
CLTC	0.961197	-0.0570964	0.93514	1.018	0.0257376	0.87067	0.95271	-0.069891	0.86068	0.91288	-0.131503	0.950586	-0.0731116	0.77587	1.0247	0.0352016	0.88285	0.97499	-0.0365407	0.94611	0.97632	-0.034574	1.0228	0.0325194	0.84162	0.99589	-0.0059417	1.0134	1.0112	0.0160684	1.1123	1.0613	0.0858325
AHNAK	1.02602	0.0370635	0.85649	0.99557	-0.00640534	0.88562	1.023	0.0328061	0.93912	1.0595	0.0833836	0.881372	-0.182177	0.67229	0.90016	-0.151747	0.83842	0.9379	-0.092494	0.90207	0.94143	-0.0870743	0.903627	-0.146201	0.78522	0.89388	-0.161847	0.95586	0.92224	-0.116786	0.97177	0.89476	-0.160427
NQO1	0.97255	-0.0401557	0.82957	0.9463	-0.0796305	0.90508	1.0044	0.00633393	0.8896	0.96695	-0.0484868	0.816896	-0.291776	0.61308	0.82197	-0.282842	0.77502	0.85848	-0.220144	0.80907	0.84999	-0.234482	0.866597	-0.206567	0.75329	0.87405	-0.194212	0.87322	0.86166	-0.214809	0.92223	0.86408	-0.210763
VCP	0.916383	-0.125977	0.78615	0.88269	-0.180021	0.85015	0.9339	-0.09866	0.861	0.93256	-0.100732	0.915947	-0.126664	0.67395	0.89747	-0.156064	0.85792	0.95448	-0.0672131	0.88651	0.91094	-0.134572	1.00341	0.00491122	0.86521	1.0193	0.0275787	1.022	1.0096	0.0137838	1.0336	0.98133	-0.0271897
HNRNPU	1.01137	0.0163109	0.88964	0.99621	-0.0054782	0.91586	1.024	0.0342157	0.92237	1.0139	0.0199154	0.951652	-0.0714937	0.7248	0.9857	-0.0207795	0.90909	1.022	0.0313952	0.95479	1.0005	0.000721167	0.991077	-0.0129314	0.85254	1.0021	0.00302648	0.98748	0.98003	-0.0291022	1.0536	0.9911	-0.0128975
RAN	1.04767	0.0671798	0.93666	1.0345	0.0489336	0.95142	1.058	0.0813396	0.97749	1.0505	0.0710762	0.98403	-0.0232258	0.78383	1.0484	0.0681893	0.94598	1.0486	0.0684645	1.0087	1.0463	0.0652966	0.99741	-0.00374143	0.83651	0.99788	-0.00306176	0.99895	0.99693	-0.00443589	1.0478	0.99742	-0.00372696
P4HB	0.84619	-0.240946	0.67573	0.78757	-0.34452	0.7573	0.87537	-0.192035	0.77083	0.87563	-0.191607	0.954612	-0.0670133	0.6809	0.91399	-0.12975	0.85849	0.97239	-0.040393	0.89268	0.93081	-0.103441	1.11267	0.154021	1.0068	1.1581	0.21176	1.1394	1.1028	0.141171	1.1727	1.0771	0.107152
SPTAN1	1.3843	0.469157	1.2037	1.3518	0.434882	1.2374	1.3927	0.477885	1.2921	1.4084	0.494057	1.18298	0.242431	1.0023	1.3251	0.406101	1.2592	1.4087	0.494364	1.3102	1.3614	0.445091	0.979553	-0.0298041	0.83375	0.97673	-0.0339683	1.015	0.99922	-0.00112574	1.023	0.96271	-0.0548268
NCL	1.1331	0.180275	0.93639	1.0967	0.133169	0.98555	1.1281	0.173895	1.0484	1.1745	0.232047	1.0087	0.0124908	0.79437	1.0718	0.100036	0.98845	1.1149	0.156914	1.0613	1.1206	0.164271	0.976337	-0.0345494	0.85482	0.98761	-0.0179867	1.0189	0.98607	-0.020238	1.0306	0.95533	-0.0659289
EZR	0.989237	-0.0156124	0.8743	0.98312	-0.0245606	0.88811	0.99257	-0.0107592	0.91416	0.99202	-0.0115589	1.00045	0.000652271	0.77328	1.0096	0.0137838	0.94749	1.0549	0.0771062	1.0062	1.0333	0.0472592	1.04767	0.0671798	0.87533	1.038	0.0538064	1.0685	1.0681	0.0950467	1.1003	1.0369	0.0522768
STIP1	1.01745	0.0249579	0.86359	0.97645	-0.0343819	0.92123	1.0381	0.0539454	0.95279	1.0378	0.0535284	1.0079	0.0113461	0.76274	1.0282	0.0401209	0.97832	1.0906	0.125122	1.0122	1.0485	0.0683269	1.03317	0.047073	0.89056	1.0314	0.044604	1.0769	1.055	0.077243	1.0886	1.0131	0.0187766
DKFZp686J1372;TPM3	1.02804	0.0399011	0.88997	0.96893	-0.0455357	0.95309	1.053	0.0745054	0.98201	1.0622	0.0870554	0.970123	-0.0437599	0.72761	0.97357	-0.0386434	0.92811	1.0437	0.0617071	0.9901	1.0272	0.0387171	0.99216	-0.0113553	0.8455	0.99238	-0.0110354	0.98209	1.0141	0.0201999	0.99202	0.97	-0.0439433
GNB2L1	1.0347	0.0492125	0.94977	1.0147	0.0210533	0.98442	1.039	0.0551957	1.0163	1.0504	0.0709388	1.03631	0.0514572	0.79862	1.0472	0.066537	1.0107	1.1069	0.146525	1.0649	1.0848	0.117429	1.03333	0.0473057	0.86623	1.0271	0.0385767	1.0443	1.0449	0.0633649	1.0575	1.028	0.0398403
ACLY	1.08503	0.117739	1.0371	1.1408	0.190046	1.0088	1.0729	0.101516	0.97056	1.0414	0.0585243	0.951171	-0.0722232	0.79963	1.0485	0.0683269	0.92399	1.0141	0.0201999	0.98354	1.0119	0.0170667	0.945983	-0.0801133	0.77912	0.91653	-0.125746	0.93964	0.93992	-0.0893901	1.0249	0.9815	-0.0269398
HNRNPM	1.06937	0.0967566	0.93283	1.0203	0.0289934	1.0365	1.0862	0.11929	1.0515	1.1016	0.1396	1.00442	0.00635628	0.78064	1.0193	0.0275787	1.0025	1.0873	0.12075	1.0344	1.0615	0.0861044	0.976347	-0.0345346	0.83394	0.98799	-0.0174317	0.97721	0.98349	-0.0240177	0.9915	0.95756	-0.0625652
HNRNPC	1.01389	0.0198964	0.86942	0.97246	-0.0402892	0.90524	1.0193	0.0275787	0.93636	1.0499	0.0702519	0.985539	-0.0210153	0.75624	1.0148	0.0211954	0.93099	1.0528	0.0742314	1.006	1.0459	0.0647449	1.01963	0.028041	0.88507	1.0275	0.0391384	1.0529	1.035	0.0496308	1.0806	0.99638	-0.00523203
ATP5B	0.925507	-0.111685	0.80804	0.87339	-0.195302	0.88512	0.94408	-0.083019	0.91092	0.95905	-0.0603221	0.932304	-0.101127	0.68367	0.88649	-0.173824	0.88897	0.97639	-0.0344706	0.91553	0.93478	-0.0973012	0.992413	-0.010987	0.84654	0.99827	-0.00249802	0.99459	1.0058	0.00834346	1.0137	0.97317	-0.0392362
CFL1	0.959283	-0.0599711	0.77005	0.92351	-0.114801	0.82348	0.96304	-0.0543324	0.86628	0.9913	-0.0126064	0.861331	-0.21536	0.63279	0.86444	-0.210162	0.79491	0.9117	-0.133369	0.84724	0.89457	-0.160734	0.941843	-0.086441	0.82398	0.94592	-0.0802099	0.98567	0.95585	-0.0651439	0.9997	0.92376	-0.11441
GSTP1	1.17863	0.237115	1.0137	1.1437	0.193709	1.0733	1.2013	0.264596	1.0833	1.1909	0.252052	1.0038	0.00546546	0.81808	1.0886	0.122474	1.0201	1.1502	0.201885	1.0595	1.1133	0.154842	0.931787	-0.101928	0.80351	0.94207	-0.0860938	0.95429	0.9396	-0.0898814	0.97598	0.91369	-0.130223
LRPPRC	1.12247	0.166673	1.0563	1.17	0.226509	0.99629	1.107	0.146655	1.0081	1.0904	0.124857	1.19448	0.25638	1.0282	1.3626	0.446362	1.16	1.2916	0.369159	1.2585	1.2946	0.372506	1.16493	0.220247	0.98445	1.1469	0.19774	1.152	1.1477	0.198746	1.2642	1.2002	0.263275
RPL4	1.0175	0.0250241	0.93852	1.041	0.0579701	0.89141	0.99639	-0.00521755	0.92797	1.0151	0.0216219	0.912509	-0.132089	0.75967	1.0206	0.0294175	0.84642	0.95405	-0.0678632	0.9301	0.98027	-0.0287489	0.961007	-0.0573817	0.82666	0.97349	-0.0387619	0.94834	0.9417	-0.0866606	1.0232	0.96783	-0.0471744
EIF5A;EIF5AL1	1.04617	0.0651127	0.87812	1.0019	0.00273852	0.90871	1.0523	0.0735461	0.96157	1.0843	0.116764	1.03484	0.0494093	0.78937	1.0608	0.0851527	0.98609	1.1211	0.164915	1.0678	1.1254	0.170438	1.05063	0.0712593	0.91653	1.0665	0.092884	1.0873	1.0532	0.0747794	1.1066	1.0322	0.0457225
PTMA	1.04305	0.0608037	0.80727	0.97364	-0.0385397	0.8944	1.0556	0.0780633	0.96503	1.0999	0.137372	1.03063	0.0435249	0.76786	1.0431	0.0608775	0.99402	1.1412	0.190552	1.0506	1.1161	0.158466	1.04727	0.0666288	0.93103	1.0641	0.0896337	1.0999	1.061	0.0854247	1.0862	1.0167	0.023894
SFPQ	1.05233	0.0735918	0.93591	1.0041	0.00590296	1.0041	1.0746	0.1038	1.0054	1.0783	0.108759	0.977114	-0.0334005	0.76796	1.0184	0.0263043	0.95887	1.045	0.0635029	0.99496	1.022	0.0313952	0.977513	-0.0328117	0.82724	0.99117	-0.0127956	0.96164	0.97227	-0.0405711	1.0043	0.9691	-0.0452826
CALM2;CALM1;CALM3	1.173	0.230203	0.98742	1.1152	0.157302	1.0635	1.1975	0.260026	1.0858	1.2063	0.270589	1.02509	0.0357553	0.79549	1.0908	0.125387	1.0375	1.1841	0.243791	1.0702	1.1329	0.180021	0.96758	-0.0475471	0.82178	0.97456	-0.0371771	0.99073	0.98652	-0.0195798	0.98501	0.94166	-0.0867218
PA2G4	1.04323	0.0610619	0.9123	1.0477	0.0672257	0.9405	1.0421	0.0594937	0.95888	1.0399	0.0564448	1.07947	0.110319	0.85983	1.135	0.182692	1.0344	1.1606	0.214871	1.1105	1.1465	0.197236	1.0935	0.128953	0.95002	1.0927	0.127897	1.1092	1.0966	0.133037	1.1565	1.0912	0.125916
S100A4	0.64364	-0.635674	0.53627	0.61919	-0.691546	0.58757	0.66845	-0.581108	0.59055	0.64328	-0.636481	1.03807	0.0539084	0.66788	0.88691	-0.17314	0.84117	0.94236	-0.0856498	0.87055	0.90046	-0.151266	1.4025	0.488001	1.2231	1.4076	0.493237	1.4477	1.409	0.494672	1.4703	1.3909	0.476019
TXNRD1	0.99092	-0.0131595	0.89064	0.96196	-0.0559512	0.91497	1.0011	0.00158609	0.96675	1.0097	0.0139267	0.848694	-0.236683	0.64333	0.85073	-0.233227	0.81226	0.89681	-0.157126	0.86297	0.88344	-0.178796	0.870853	-0.199498	0.73901	0.86563	-0.208178	0.88466	0.88101	-0.18277	0.90817	0.86592	-0.207694
S100A6	0.79695	-0.327439	0.74858	0.7767	-0.364571	0.76349	0.80976	-0.304434	0.77036	0.80439	-0.314033	0.923583	-0.114686	0.64817	0.84626	-0.240827	0.79406	0.87123	-0.198874	0.88789	0.91005	-0.135982	1.0888	0.122739	0.88859	1.0688	0.0959919	1.0565	1.0712	0.0992279	1.1629	1.1264	0.171719
HMGB1;HMGB1P1	0.908217	-0.138892	0.80868	0.96454	-0.052087	0.71503	0.8503	-0.233956	0.79102	0.90981	-0.136363	0.888439	-0.170656	0.72164	1.006	0.00863031	0.74438	0.86237	-0.213621	0.89677	0.96368	-0.0533739	1.02417	0.0344505	0.89026	1.0206	0.0294175	1.0348	1.0028	0.0040339	1.1259	1.0491	0.0691522
SPTBN1	1.39073	0.475846	1.3232	1.4661	0.551984	1.2276	1.3686	0.452701	1.2508	1.3375	0.419539	1.19736	0.259862	1.0759	1.4306	0.51662	1.2542	1.3833	0.468114	1.3463	1.3793	0.463936	0.991593	-0.0121795	0.81949	0.96714	-0.0482034	1.0009	0.99994	-8.65643e-05	1.0619	1.0077	0.0110662
PGAM1	0.944237	-0.0827796	0.82226	0.91928	-0.121424	0.84518	0.95704	-0.0633489	0.87448	0.95639	-0.064329	0.932619	-0.10064	0.69325	0.94063	-0.0883007	0.86728	0.97856	-0.0312678	0.92572	0.97153	-0.0416695	1.00486	0.00698973	0.8488	0.99717	-0.00408862	1.0184	1.0119	0.0170667	1.0636	1.0055	0.00791308
CSE1L	0.894793	-0.160374	0.85731	0.9988	-0.00173227	0.73201	0.82645	-0.275001	0.76738	0.85913	-0.219052	0.965211	-0.0510836	0.8255	1.0872	0.120617	0.8052	0.8961	-0.158268	0.9811	1.0088	0.0126402	1.10933	0.149693	0.94902	1.0801	0.111165	1.093	1.0725	0.100978	1.2594	1.1754	0.233152
SLC25A6	0.997917	-0.00300875	0.9874	1.0781	0.108491	0.8588	0.93731	-0.0934018	0.90077	0.97834	-0.0315922	1.09533	0.131363	0.94486	1.2458	0.317072	0.97705	1.069	0.0962619	1.153	1.1817	0.240864	1.15593	0.209058	0.95872	1.1266	0.171975	1.1216	1.1231	0.167486	1.2654	1.2181	0.284633
TUBB	0.978103	-0.0319412	0.90735	0.95428	-0.0675155	0.90589	0.99539	-0.0066662	0.95431	0.98464	-0.0223317	0.909949	-0.136143	0.72117	0.93903	-0.0907568	0.87444	0.95276	-0.0698152	0.9155	0.93908	-0.09068	0.939907	-0.0894106	0.81238	0.9378	-0.0926478	0.96594	0.95409	-0.0678027	0.97021	0.92783	-0.108068
GDI2	0.9878	-0.0177091	0.89214	0.98789	-0.0175777	0.89751	1.0075	0.0107798	0.88344	0.96801	-0.0469061	0.987323	-0.0184055	0.76906	1.0249	0.0354832	0.95136	1.0576	0.0807941	0.97291	1.0119	0.0170667	1.0377	0.0533894	0.89214	1.0414	0.0585243	1.0572	1.0457	0.064469	1.0894	1.026	0.0370307
CCT8	0.947837	-0.0772896	0.8906	0.94954	-0.0746993	0.86854	0.95596	-0.0649778	0.87024	0.93801	-0.0923248	0.94628	-0.079661	0.73669	0.96398	-0.0529249	0.89515	0.97927	-0.0302214	0.93237	0.95918	-0.0601265	1.01132	0.0162396	0.84565	0.99556	-0.00641983	1.0336	1.0183	0.0261627	1.0619	1.0201	0.0287106
CCT2	1.0339	0.0480967	0.89866	1.0028	0.0040339	0.92676	1.0428	0.0604625	0.97812	1.0561	0.0787464	0.984778	-0.0221299	0.76088	1.0163	0.0233263	0.95448	1.0628	0.0878701	1.0029	1.0348	0.049352	0.996953	-0.00440212	0.84428	0.98938	-0.0154034	1.0369	1.0168	0.0240359	1.0406	0.98468	-0.0222731
TAGLN2	1.18023	0.239072	1.0269	1.1525	0.204767	1.0688	1.1828	0.242206	1.1411	1.2054	0.269512	0.818857	-0.288317	0.65977	0.8642	-0.210563	0.81883	0.91328	-0.130871	0.8884	0.91014	-0.13584	0.74934	-0.416308	0.62922	0.74507	-0.424552	0.7706	0.7624	-0.39138	0.78229	0.74055	-0.433331
ATP5A1	0.916037	-0.126523	0.83255	0.87218	-0.197302	0.87592	0.9301	-0.104542	0.9179	0.94583	-0.0803472	0.928746	-0.106645	0.68325	0.89679	-0.157158	0.86688	0.94588	-0.0802709	0.91783	0.94432	-0.0826523	1.00153	0.00220083	0.85012	1.0092	0.0132121	1.0082	1.0038	0.00547185	1.0289	0.99158	-0.0121989
RPSA;RPSAP58	1.01496	0.0214181	0.89494	0.98907	-0.0158555	0.93709	1.0169	0.0241778	0.97345	1.0389	0.0550568	1.00541	0.00778235	0.77984	1.0245	0.03492	0.96656	1.0671	0.0936954	1.0302	1.0565	0.0792928	1.01947	0.0278146	0.87836	1.022	0.0313952	1.0313	1.0315	0.0447438	1.0663	1.0049	0.00705194
NONO	1.124	0.168642	0.99249	1.0923	0.127369	1.065	1.1381	0.186627	1.0718	1.1416	0.191057	1.01055	0.0151471	0.8043	1.0738	0.102725	1.0119	1.1236	0.168129	1.0592	1.0942	0.129876	0.960563	-0.0580474	0.80293	0.96149	-0.0566562	0.97052	0.98215	-0.0259847	0.96569	0.93805	-0.0922633
RPS18	0.979157	-0.0303884	1.0384	1.1018	0.139862	0.85644	0.89785	-0.155454	0.9186	0.93782	-0.092617	0.950766	-0.0728385	0.9108	1.1766	0.234624	0.82242	0.90567	-0.142943	0.99501	1.0089	0.0127832	1.03487	0.0494449	0.85702	1.0437	0.0617071	1.0045	1.0015	0.00216242	1.0975	1.0594	0.0832474
PYGB	1.102	0.140124	1.0402	1.1412	0.190552	1.0175	1.1123	0.153546	1.0016	1.0525	0.0738202	1.3222	0.40294	1.1276	1.4876	0.572987	1.3009	1.4261	0.512075	1.3669	1.3862	0.471135	1.2988	0.377179	1.0854	1.2781	0.354001	1.2881	1.2954	0.373398	1.3856	1.3229	0.403704
RPS3A	0.998403	-0.00230534	0.99973	1.0926	0.127765	0.87122	0.92846	-0.107088	0.95548	0.97415	-0.0377842	0.958192	-0.061613	0.86397	1.1322	0.179129	0.83308	0.90614	-0.142194	1.0183	1.0311	0.0441843	1.0232	0.0330835	0.86356	1.0272	0.0387171	0.97412	0.98189	-0.0263667	1.0967	1.0605	0.0847446
UCHL1	0.87576	-0.191393	0.74729	0.8463	-0.240759	0.79558	0.89702	-0.156788	0.8105	0.88396	-0.177947	1.00619	0.00889957	0.72605	0.96031	-0.0584279	0.92327	1.0253	0.0360461	0.96586	0.99494	-0.00731857	1.12943	0.175599	0.97363	1.1107	0.151469	1.1589	1.1505	0.202261	1.2179	1.1271	0.172616
AKR1C1	1.19473	0.256689	1.032	1.1459	0.196481	1.177	1.2453	0.316493	1.0787	1.193	0.254594	0.817524	-0.290666	0.62872	0.86736	-0.205297	0.87985	0.94845	-0.0763564	0.81867	0.86766	-0.204798	0.754053	-0.407262	0.65885	0.76489	-0.386676	0.75614	0.76087	-0.394278	0.77893	0.7364	-0.441438
RPL3	1.03933	0.0556584	0.92173	1.0384	0.0543623	0.91885	1.0376	0.0532504	0.93067	1.042	0.0593553	0.954711	-0.0668638	0.7765	1.0466	0.0657102	0.90032	1.0211	0.0301242	0.98649	1.0272	0.0387171	0.977323	-0.0330922	0.8615	0.98642	-0.019726	0.98319	0.96095	-0.0574667	1.0551	0.9846	-0.0223904
PDIA3	0.95236	-0.0704211	0.78236	0.89109	-0.166357	0.8869	0.98444	-0.0226248	0.90324	0.98155	-0.0268663	0.955821	-0.0651875	0.70379	0.95017	-0.0737424	0.89084	0.99867	-0.00192006	0.94913	0.98317	-0.0244872	1.02749	0.039129	0.89682	1.0638	0.0892269	1.0384	1.0236	0.0336521	1.0478	0.99508	-0.00711558
PDIA4	0.88748	-0.172213	0.72946	0.82873	-0.271026	0.79466	0.90846	-0.138505	0.83153	0.92525	-0.112085	0.947722	-0.0774638	0.68184	0.9106	-0.135111	0.86787	0.9637	-0.053344	0.91683	0.96506	-0.0513095	1.05847	0.0819758	0.94663	1.0961	0.132379	1.0822	1.0509	0.0716254	1.0988	1.0284	0.0404015
PABPC1	1.00583	0.00838171	0.91768	1.017	0.0243197	0.9008	0.99768	-0.00335094	0.93249	1.0028	0.0040339	0.954067	-0.067838	0.75152	1.0105	0.0150693	0.90124	1.0043	0.00619029	0.96933	0.99884	-0.0016745	0.99163	-0.0121262	0.84507	0.98992	-0.0146162	1.0001	0.99715	-0.00411755	1.027	0.98782	-0.0176799
RPL6	0.98946	-0.0152867	0.93439	1.05	0.0703893	0.81015	0.91488	-0.128346	0.93872	1.0035	0.00504062	0.910222	-0.135709	0.78389	1.0335	0.0475384	0.74762	0.8374	-0.256011	1.0107	1.047	0.0662614	0.972347	-0.0404573	0.81817	0.9725	-0.0402298	0.90196	0.90404	-0.145541	1.0859	1.0405	0.057277
TMSB4X	0.609577	-0.71412	0.46452	0.57416	-0.800475	0.50729	0.62298	-0.682742	0.53406	0.63159	-0.66294	0.658601	-0.602523	0.38934	0.55375	-0.852693	0.50776	0.5997	-0.737687	0.53354	0.58436	-0.775071	0.934503	-0.0977283	0.85088	0.9634	-0.0537932	0.99639	0.93246	-0.100886	0.99752	0.90765	-0.139792
VCL	1.16297	0.21781	1.0359	1.1407	0.189919	1.0644	1.1667	0.222434	1.102	1.1815	0.24062	0.889361	-0.169159	0.71817	0.94888	-0.0757024	0.89975	0.98806	-0.0173294	0.94226	0.9707	-0.0429026	0.826073	-0.275658	0.69267	0.81723	-0.291186	0.84364	0.84105	-0.249737	0.85915	0.81994	-0.28641
ACTC1;ACTA1;ACTG2;ACTA2	1.0915	0.126312	0.95491	1.0962	0.132511	0.96819	1.0974	0.134089	0.97583	1.0809	0.112233	0.930228	-0.104344	0.76163	1.0174	0.024887	0.91239	1.0094	0.013498	0.95925	0.99981	-0.000274138	0.919043	-0.121795	0.79383	0.91384	-0.129987	0.95276	0.92154	-0.117881	0.99223	0.92175	-0.117553
RPL15	1.02657	0.0378273	0.90268	1.018	0.0257376	0.91098	1.0308	0.0437644	0.94568	1.0309	0.0439044	0.952368	-0.0704093	0.78116	1.0495	0.0697022	0.89846	1.0108	0.0154976	0.97	1.0232	0.0330882	0.988643	-0.016478	0.84645	0.99658	-0.00494247	1.0169	0.98287	-0.0249275	1.0502	0.98648	-0.0196383
CALR	0.79237	-0.335754	0.62019	0.73714	-0.439989	0.67424	0.82728	-0.273552	0.69712	0.81269	-0.299223	0.85668	-0.223172	0.59757	0.81616	-0.293076	0.75198	0.86839	-0.203585	0.76176	0.82791	-0.272454	1.0563	0.0790196	0.95387	1.0805	0.111699	1.1211	1.0756	0.105142	1.104	1.0128	0.0183493
TXN	0.96639	-0.0493226	0.79089	0.91723	-0.124645	0.85634	0.98357	-0.0239004	0.87442	0.99837	-0.00235351	0.947191	-0.0782726	0.70071	0.93763	-0.0929094	0.8866	0.99678	-0.00465297	0.94823	0.98418	-0.0230059	1.00674	0.00969592	0.89863	1.0215	0.0306892	1.0455	1.0092	0.0132121	1.0815	0.98953	-0.0151846
FKBP4	1.1494	0.200881	0.93366	1.0987	0.135798	1.0185	1.1619	0.216486	1.0531	1.1876	0.248049	1.09146	0.126253	0.85076	1.1546	0.207393	1.1051	1.2414	0.311968	1.1368	1.1962	0.258459	1.03247	0.0460952	0.90584	1.0395	0.0558898	1.0732	1.0422	0.0596322	1.0778	1.0157	0.0224743
AHCY	0.925533	-0.111643	0.82296	0.9393	-0.0903421	0.84293	0.92934	-0.105722	0.83058	0.90796	-0.139299	0.919844	-0.120538	0.71778	0.95189	-0.0711332	0.85393	0.95266	-0.0699667	0.89817	0.92574	-0.111321	1.00743	0.0106844	0.86932	1.0024	0.00345832	1.0225	1.0105	0.0150693	1.0603	1.0094	0.013498
HSPA4	0.965787	-0.0502235	0.81537	0.93698	-0.0939098	0.85908	0.97431	-0.0375472	0.89367	0.98607	-0.020238	0.948891	-0.0756856	0.72393	0.95923	-0.0600513	0.88873	1.0064	0.00920383	0.94401	0.97396	-0.0380656	1.01393	0.0199628	0.86729	1.0096	0.0137838	1.0448	1.0302	0.0429244	1.0541	1.002	0.00288251
RPLP2	1.0509	0.0716254	0.87358	1.0128	0.0183493	0.92486	1.0558	0.0783366	0.96451	1.0841	0.116498	0.965098	-0.051253	0.74081	1.0148	0.0211954	0.92891	1.0462	0.0651587	0.99302	1.0457	0.064469	0.973363	-0.0389497	0.84694	0.98765	-0.0179282	1.0153	0.97266	-0.0399925	1.034	0.95978	-0.0592243
HNRNPH1	1.0747	0.103934	0.94435	1.0266	0.0378742	1.0298	1.094	0.129613	1.0604	1.1035	0.142087	0.99166	-0.0120825	0.77939	1.0095	0.0136409	0.9926	1.0755	0.105008	1.0205	1.0529	0.0743684	0.96188	-0.0560712	0.81785	0.96975	-0.0443152	0.96562	0.98023	-0.0288078	0.96989	0.93566	-0.0959437
RPS3	0.981637	-0.026739	0.9598	1.0279	0.0396999	0.83569	0.92743	-0.10869	0.90615	0.98958	-0.0151118	1.00854	0.0122715	0.83096	1.0773	0.10742	0.89676	0.96326	-0.0540028	1.0666	1.0863	0.119423	1.06227	0.087146	0.87756	1.0327	0.0464212	1.0409	1.0486	0.0684645	1.1628	1.1055	0.144699
AGR2	0.5124	-0.964658	0.41635	0.47471	-1.07488	0.485	0.55114	-0.859509	0.46365	0.51135	-0.967617	1.9639	0.973721	1.1125	1.4824	0.567935	1.4595	1.6507	0.723078	1.4444	1.4824	0.567935	2.9878	1.57908	2.703	3.1521	1.65631	2.9789	2.9189	1.54542	3.0559	2.8924	1.53227
MYOF	0.762537	-0.391121	0.7852	0.88614	-0.174393	0.60435	0.67126	-0.575056	0.67131	0.73021	-0.453617	0.946286	-0.0796525	0.78757	1.0465	0.0655723	0.70541	0.78892	-0.342049	0.91878	0.94847	-0.076326	1.21467	0.28056	1.0165	1.1968	0.259182	1.1739	1.1607	0.214995	1.3541	1.2865	0.363451
RPS4X	1.01973	0.0281872	1.0199	1.1039	0.142609	0.89749	0.93499	-0.0969772	0.95187	1.0203	0.0289934	0.969729	-0.0443466	0.87993	1.1623	0.216982	0.84863	0.93329	-0.0996027	1.0383	1.0669	0.093425	1.02226	0.0317575	0.87276	1.0262	0.0373119	0.98715	0.97687	-0.0337615	1.1056	1.0637	0.0890913
DYNC1H1	1.00507	0.00729598	1.0474	1.1512	0.203138	0.85392	0.94406	-0.0830495	0.86457	0.91995	-0.120373	0.979021	-0.0305881	0.88339	1.1727	0.229834	0.86253	0.95508	-0.0663065	1.026	1.0489	0.0688771	1.04853	0.0683727	0.85256	1.0042	0.00604663	1.0135	1.006	0.00863031	1.1847	1.1354	0.183201
YWHAG	0.968543	-0.0461115	0.86991	0.93791	-0.0924786	0.89808	0.97333	-0.0389991	0.92221	0.99439	-0.00811631	0.954122	-0.067754	0.70898	0.93119	-0.102853	0.91343	1.0031	0.00446544	0.95201	0.98083	-0.027925	0.996927	-0.00444071	0.84972	1.0026	0.00374614	1.0287	1.0231	0.0329472	1.0318	0.96508	-0.0512796
HNRNPL	1.00763	0.0109612	0.87449	0.97958	-0.0297648	0.9114	1.0214	0.030548	0.92137	1.0219	0.031254	0.936449	-0.0947278	0.70624	0.94683	-0.0788227	0.89866	1.0026	0.00374614	0.94723	0.9921	-0.0114425	0.963457	-0.0537083	0.81865	0.96326	-0.0540028	0.96753	0.96617	-0.049651	1.0094	0.96094	-0.0574817
YWHAQ	1.32927	0.410631	1.1528	1.3537	0.436908	1.1672	1.3424	0.424815	1.1475	1.2917	0.369271	1.03486	0.049431	0.88682	1.2035	0.267236	1.0722	1.2177	0.284159	1.1378	1.1988	0.261591	0.89457	-0.160734	0.7567	0.87353	-0.195071	0.92466	0.89267	-0.163801	0.98872	0.91751	-0.124204
DDX5	1.15403	0.206685	1.0724	1.1749	0.232538	1.0449	1.1434	0.19333	1.0891	1.1438	0.193835	0.924717	-0.112917	0.79861	1.0354	0.0501882	0.90714	1.0023	0.00331439	0.99177	1.0144	0.0206267	0.87524	-0.192249	0.73713	0.87202	-0.197567	0.87515	0.87322	-0.195583	0.9223	0.88048	-0.183638
PFKP	1.01512	0.0216455	1.0038	1.0985	0.135535	0.89659	0.97332	-0.0390139	0.92931	0.97353	-0.0387027	0.949349	-0.0749897	0.80262	1.0544	0.0764223	0.86566	0.9578	-0.0622037	0.99889	1.0179	0.0255958	0.983497	-0.0240079	0.81365	0.95106	-0.0723917	0.98444	0.98253	-0.0254266	1.0774	1.0169	0.0241778
AKR1B1	0.779747	-0.358923	0.63957	0.74756	-0.419739	0.68943	0.80036	-0.321279	0.69662	0.79132	-0.337667	0.590179	-0.760776	0.40514	0.55049	-0.861212	0.50812	0.57517	-0.79794	0.54924	0.57984	-0.786273	0.713177	-0.487669	0.62946	0.72024	-0.47345	0.72228	0.70717	-0.499871	0.76053	0.71212	-0.489808
TALDO1	1.078	0.108357	0.90542	1.0466	0.0657102	0.95588	1.0971	0.133695	0.97643	1.0903	0.124725	0.875049	-0.192564	0.68479	0.911	-0.134477	0.86063	0.95305	-0.0693762	0.90513	0.94728	-0.0781372	0.859387	-0.218621	0.74331	0.8534	-0.228706	0.87939	0.85891	-0.219421	0.92893	0.86585	-0.207811
RPL5	1.00937	0.0134551	0.90965	1.0215	0.0306892	0.8763	0.99371	-0.00910321	0.936	1.0129	0.0184917	0.981571	-0.0268353	0.80026	1.0885	0.122341	0.90698	1.0279	0.0396999	1.0111	1.0576	0.0807941	1.02663	0.037921	0.89073	1.0316	0.0448837	1.0282	1.0153	0.0219061	1.0968	1.033	0.0468403
S100A10	1.19133	0.252577	1.0024	1.1691	0.225398	1.0583	1.2118	0.277152	1.0567	1.1931	0.254715	0.880702	-0.183274	0.73728	0.97775	-0.0324625	0.8901	0.99024	-0.0141499	0.93588	0.973	-0.0394883	0.816127	-0.293135	0.72701	0.82658	-0.274774	0.85019	0.81603	-0.293306	0.87232	0.80577	-0.31156
MDH2	0.838837	-0.253538	0.72562	0.8057	-0.311685	0.79716	0.86291	-0.212718	0.78351	0.8479	-0.238034	0.980093	-0.029009	0.72327	0.96014	-0.0586833	0.89186	0.9836	-0.0238564	0.93052	0.95064	-0.073029	1.1179	0.160791	0.97381	1.1402	0.189287	1.1223	1.105	0.144046	1.1765	1.1085	0.148609
EEF1G	1.11563	0.157863	1.0551	1.1688	0.225028	1.0013	1.1061	0.145482	0.97869	1.072	0.100305	0.978004	-0.0320871	0.85814	1.1405	0.189666	0.95415	1.0562	0.078883	1.0191	1.0496	0.0698396	0.960763	-0.057747	0.7991	0.941	-0.0877334	0.96642	0.95263	-0.0700121	1.042	0.98866	-0.0164536
PCNA	0.9805	-0.0284105	0.87819	0.96527	-0.0509956	0.87975	1.0059	0.00848689	0.90681	0.97033	-0.0434526	0.895952	-0.158506	0.69385	0.91564	-0.127148	0.8591	0.94172	-0.0866299	0.88531	0.91331	-0.130823	0.943447	-0.0839871	0.82657	0.95345	-0.0687708	0.96883	0.94578	-0.0804235	1.0019	0.93111	-0.102976
RPL7	1.01263	0.0181071	0.91208	1.0384	0.0543623	0.82558	0.93809	-0.0922018	0.98781	1.0614	0.0859685	0.977451	-0.0329035	0.82009	1.1026	0.14091	0.82896	0.91003	-0.136014	1.0736	1.1074	0.147176	1.02979	0.0423548	0.88519	1.0336	0.047678	0.99297	0.98148	-0.0269692	1.117	1.0743	0.103397
AKR1C3	1.2081	0.27274	1.0476	1.1455	0.195977	1.1517	1.2603	0.333767	1.1404	1.2185	0.285106	0.886766	-0.173375	0.72996	0.97959	-0.02975	0.90533	1.0226	0.0322419	0.94367	0.98506	-0.0217165	0.811297	-0.301699	0.70529	0.83232	-0.26479	0.80543	0.81195	-0.300537	0.82446	0.78962	-0.34077
EEF1D	1.01169	0.016772	0.92809	0.98688	-0.0190534	0.94878	1.0158	0.0226164	0.98427	1.0324	0.046002	0.955043	-0.0663619	0.76362	0.98883	-0.0162056	0.91526	1.0049	0.00705194	0.97047	0.98932	-0.0154909	0.9794	-0.0300299	0.8115	0.9781	-0.0319461	0.98179	0.99846	-0.00222346	0.99557	0.96164	-0.0564312
HIST1H1C	0.764363	-0.38767	1.0491	1.2275	0.295723	0.43276	0.51112	-0.968266	0.47422	0.55447	-0.850819	0.772424	-0.372534	1.0885	1.4861	0.571531	0.35163	0.40229	-1.31369	0.79619	0.85583	-0.224604	1.16945	0.225834	1.0146	1.1469	0.19774	0.8293	0.80266	-0.317139	1.7051	1.5588	0.640436
SET	1.00759	0.0109135	0.8527	0.96938	-0.0448658	0.91014	1.0286	0.0406821	0.93551	1.0248	0.0353424	1.05919	0.0829599	0.80939	1.0839	0.116232	1.0091	1.1225	0.166715	1.0659	1.1061	0.145482	1.10257	0.140866	0.96083	1.1276	0.173255	1.1181	1.1174	0.160146	1.1318	1.0627	0.0877344
TUFM	0.859517	-0.218402	0.73413	0.82326	-0.28058	0.79751	0.87708	-0.18922	0.80542	0.87821	-0.187362	0.988424	-0.0167974	0.72576	0.96695	-0.0484868	0.89732	0.99308	-0.0100182	0.95082	0.9883	-0.0169791	1.11713	0.159801	0.97737	1.1357	0.183582	1.1257	1.1141	0.155879	1.1481	1.1016	0.1396
PPIB	0.84408	-0.244548	0.71123	0.81502	-0.295093	0.74	0.85481	-0.226324	0.77346	0.86241	-0.213554	0.902036	-0.148744	0.64669	0.8612	-0.21558	0.787	0.88258	-0.180201	0.87674	0.91134	-0.133939	1.04237	0.0598629	0.89348	1.0471	0.0663992	1.0596	1.0276	0.0392788	1.1383	1.0524	0.0736832
VDAC1	1.1519	0.204015	0.9506	1.0825	0.114367	1.0232	1.1811	0.240131	1.0612	1.1921	0.253505	0.959468	-0.0596937	0.77812	1.0343	0.0486547	0.93886	1.0589	0.0825664	1.026	1.0753	0.104739	0.913543	-0.130455	0.80873	0.93831	-0.0918635	0.92188	0.90166	-0.149345	0.97538	0.90066	-0.150946
LASP1	1.08783	0.121458	0.93781	1.0395	0.0558898	0.98098	1.0898	0.124063	1.0675	1.1342	0.181675	0.967589	-0.0475339	0.73254	0.98366	-0.0237684	0.92755	1.0438	0.0618453	1.0367	1.0664	0.0927487	0.938517	-0.0915457	0.79161	0.9285	-0.107026	0.96784	0.94937	-0.0749576	0.99757	0.93768	-0.0928324
CCT3	0.96188	-0.0560712	0.85311	0.9501	-0.0738487	0.86281	0.9693	-0.0449848	0.89781	0.96624	-0.0495465	0.969479	-0.0447186	0.74723	1.0064	0.00920383	0.90821	1.0194	0.0277203	0.96346	0.99498	-0.00726057	1.03677	0.0520912	0.88497	1.0414	0.0585243	1.0491	1.044	0.0621217	1.0668	1.0249	0.0354832
MATR3	1.02601	0.0370495	0.90493	0.99374	-0.00905966	0.93552	1.0344	0.0487942	0.97426	1.0499	0.0702519	0.93236	-0.101041	0.73108	0.95664	-0.063952	0.91181	0.99879	-0.00174672	0.94098	0.966	-0.0499049	0.94429	-0.0826981	0.81332	0.96635	-0.0493823	0.95921	0.95054	-0.0731808	0.97356	0.91598	-0.126612
TLN1	0.91224	-0.132515	0.85277	0.94533	-0.0811101	0.83422	0.90912	-0.137457	0.82449	0.88227	-0.180708	0.883884	-0.17807	0.70299	0.91209	-0.132752	0.80771	0.8946	-0.160685	0.86839	0.88729	-0.172522	0.975553	-0.0357073	0.82673	0.96036	-0.0583528	0.98559	0.96774	-0.0473086	1.0552	0.99856	-0.00207898
KPNB1	0.998873	-0.00162635	1.0019	1.0794	0.11023	0.90642	0.98482	-0.022068	0.89893	0.9324	-0.100979	0.9221	-0.117005	0.77324	1.0226	0.0322419	0.85688	0.94347	-0.0839515	0.93974	0.95333	-0.0689524	0.96968	-0.0444194	0.78993	0.93944	-0.0901271	0.95149	0.9503	-0.0735451	1.0588	1.0193	0.0275787
AARS	0.9212	-0.118414	0.80785	0.90556	-0.143118	0.86203	0.94161	-0.0867985	0.8478	0.91643	-0.125903	0.989791	-0.014804	0.75523	0.99714	-0.00413202	0.91983	1.0206	0.0294175	0.96371	0.98996	-0.0145579	1.08583	0.118803	0.94964	1.1034	0.141956	1.0862	1.0805	0.111699	1.1497	1.0736	0.102457
TMSB10	1.3719	0.456175	1.077	1.2807	0.356933	1.1995	1.3913	0.476434	1.2462	1.4437	0.529771	1.14222	0.191836	0.92367	1.2831	0.359634	1.2031	1.3845	0.469365	1.2725	1.3598	0.443394	0.95105	-0.0724069	0.82025	0.94592	-0.0802099	1.0172	0.9726	-0.0400815	1.0168	0.93463	-0.0975327
DHX9	0.953193	-0.0691592	0.97327	1.0507	0.0713508	0.83917	0.89845	-0.15449	0.87299	0.91043	-0.13538	0.957687	-0.0623744	0.82756	1.0742	0.103263	0.83486	0.91304	-0.13125	0.991	1.0104	0.0149265	1.0472	0.066537	0.85941	1.0313	0.0444641	1.0084	1.0211	0.0301242	1.1383	1.0892	0.123269
SFN	1.2439	0.314871	1.0334	1.1885	0.249142	1.0817	1.2588	0.332049	1.1358	1.2844	0.361095	0.669832	-0.578128	0.52069	0.72018	-0.473571	0.68491	0.76171	-0.392686	0.72656	0.77644	-0.365054	0.598027	-0.741718	0.51161	0.58493	-0.773664	0.6242	0.60313	-0.729459	0.6498	0.60602	-0.722563
RPL7A	0.97732	-0.0330971	0.99058	1.1825	0.24184	0.73889	0.84322	-0.246019	0.80723	0.90624	-0.142035	0.845408	-0.242281	0.83006	1.1392	0.188021	0.64476	0.73008	-0.453874	0.91763	0.97762	-0.0326543	0.973833	-0.0382532	0.82961	0.97917	-0.0303687	0.88063	0.86543	-0.208511	1.1565	1.0769	0.106884
XRCC6	1.01225	0.0175609	0.90154	1.0434	0.0612923	0.86316	0.99861	-0.00200674	0.88182	0.99473	-0.00762311	0.947227	-0.0782184	0.77174	1.0559	0.0784732	0.85947	0.96087	-0.0575868	0.9778	1.034	0.0482362	1.00441	0.0063483	0.86697	0.99099	-0.0130576	1.0083	0.98444	-0.0226248	1.1126	1.0378	0.0535284
CCT5	0.967747	-0.0472987	0.81583	0.94806	-0.0769497	0.84418	0.97335	-0.0389694	0.88508	0.98183	-0.0264548	0.967816	-0.047196	0.74847	0.99989	-0.000158705	0.91523	1.0312	0.0443242	0.95665	1.0013	0.00187429	1.03157	0.0448371	0.91194	1.05	0.0703893	1.0571	1.0395	0.0558898	1.0864	1.0052	0.00748258
RPS2	0.973273	-0.0390831	0.95154	1.0843	0.116764	0.76809	0.88461	-0.176887	0.84783	0.95091	-0.0726193	0.969152	-0.0452048	0.81828	1.0946	0.130404	0.80759	0.8912	-0.166179	1.0434	1.0915	0.126312	1.05647	0.0792472	0.87451	1.0063	0.00906047	1.0347	1.0154	0.0220482	1.2297	1.1477	0.198746
ACTN1	1.1938	0.255561	1.0887	1.2227	0.29007	1.0713	1.1952	0.257252	1.0618	1.1635	0.218471	0.938003	-0.092335	0.79559	1.0711	0.0990932	0.92965	1.0388	0.0549179	1.0086	1.0402	0.0568609	0.87576	-0.191393	0.74077	0.86019	-0.217273	0.88763	0.86915	-0.202323	0.95283	0.89794	-0.155309
CCT4	1.05917	0.0829296	0.94572	1.0631	0.0882773	0.93912	1.0604	0.0846086	0.96859	1.054	0.0758749	1.01251	0.0179377	0.80423	1.0659	0.0920721	0.9751	1.0857	0.118626	1.0495	1.0723	0.100709	1.01293	0.0185392	0.85882	0.9933	-0.00969858	1.0326	1.0187	0.0267293	1.0847	1.0268	0.0381552
RPS9	0.938423	-0.0916892	0.97351	1.049	0.0690147	0.72286	0.79607	-0.329033	0.87841	0.9702	-0.0436459	0.970084	-0.0438178	0.83194	1.1076	0.147437	0.73094	0.80345	-0.31572	1.117	1.1454	0.195852	1.06231	0.0872094	0.87023	1.034	0.0482362	0.98809	0.98844	-0.0167747	1.2133	1.1645	0.219711
RPS11	0.94756	-0.0777108	0.94802	1.0564	0.0791562	0.7804	0.86435	-0.210312	0.85281	0.92193	-0.117271	0.93253	-0.100778	0.85091	1.1399	0.188907	0.74926	0.84412	-0.24448	1.0189	1.0363	0.0514417	1.02943	0.0418457	0.89766	1.0494	0.0695647	0.94123	0.93209	-0.101459	1.1915	1.1068	0.146395
RPLP0;RPLP0P6	1.05313	0.0746881	0.90354	1.0338	0.0479571	0.89891	1.0362	0.0513025	0.97222	1.0894	0.123534	0.995548	-0.00643754	0.79416	1.0606	0.0848807	0.96027	1.0679	0.0947766	1.0267	1.0691	0.0963968	0.999673	-0.000471357	0.87564	1.0049	0.00705194	1.0469	1.0147	0.0210533	1.0621	0.97942	-0.0300004
FSCN1	1.1263	0.171591	1.0258	1.1137	0.155361	1.0672	1.1244	0.169155	1.0771	1.1408	0.190046	1.09163	0.126488	0.85553	1.125	0.169925	1.0779	1.1767	0.234747	1.1627	1.1872	0.247563	1.0343	0.0486547	0.86719	1.0254	0.0361868	1.0375	1.0522	0.073409	1.0714	1.0253	0.0360461
ARHGDIA	0.986857	-0.0190875	0.81388	0.94337	-0.0841044	0.87641	1.0018	0.00259452	0.88161	1.0154	0.0220482	1.03708	0.0525303	0.75549	1.0317	0.0450235	0.98228	1.1281	0.173895	1.0357	1.0729	0.101516	1.09327	0.128645	0.93023	1.0824	0.114234	1.1243	1.1053	0.144438	1.1539	1.0921	0.127105
PTBP1	1.0357	0.0506108	0.91243	0.98951	-0.0152138	0.97131	1.0624	0.0873271	0.99927	1.0552	0.0775165	1.01822	0.0260493	0.78519	1.0451	0.063641	0.99806	1.0882	0.121944	1.0302	1.0441	0.0622599	1.0264	0.0375931	0.89436	1.0382	0.0540844	1.0428	1.0285	0.0405418	1.0763	1.0125	0.0179219
EPRS	0.892737	-0.163693	0.83369	0.94736	-0.0780153	0.76675	0.87991	-0.184572	0.76982	0.85094	-0.232871	0.944291	-0.0826964	0.74625	1.0067	0.00963382	0.83199	0.94178	-0.086538	0.92055	0.95944	-0.0597355	1.08033	0.111477	0.89978	1.0491	0.0691522	1.0843	1.0634	0.0886844	1.1998	1.1285	0.174406
HNRNPF	1.00102	0.0014708	0.87303	0.95786	-0.0621133	0.96502	1.0034	0.00489684	1.0007	1.0418	0.0590783	1.04182	0.0591091	0.76466	1.0169	0.0241778	1.0274	1.1363	0.184344	1.0478	1.0756	0.105142	1.05027	0.0707557	0.866	1.0503	0.0708015	1.0607	1.0921	0.127105	1.0482	1.0084	0.012068
MTHFD1	0.939397	-0.0901936	0.81306	0.9293	-0.105784	0.85551	0.94594	-0.0801794	0.87007	0.94295	-0.0847468	0.921517	-0.117918	0.69652	0.92167	-0.117678	0.8803	0.96564	-0.0504427	0.89598	0.92508	-0.11235	0.98827	-0.0170228	0.86624	0.99271	-0.0105558	1.0019	0.99012	-0.0143247	1.0337	0.98198	-0.0262345
GOT2	0.953857	-0.0681556	0.84927	0.92603	-0.110869	0.89186	0.973	-0.0394883	0.90088	0.96254	-0.0550816	1.00235	0.00338156	0.75342	0.99821	-0.00258474	0.92584	1.0317	0.0450235	1.0105	1.0467	0.065848	1.0707	0.0985543	0.89812	1.0691	0.0963968	1.07	1.0726	0.101112	1.0974	1.0704	0.09815
PHB	0.859483	-0.218458	0.75835	0.81986	-0.286551	0.80414	0.87893	-0.18618	0.84943	0.87966	-0.184982	1.12876	0.174733	0.79871	1.069	0.0962619	1.0263	1.1427	0.192447	1.0885	1.1195	0.162855	1.27147	0.346494	1.0694	1.2723	0.347439	1.2819	1.2862	0.363115	1.2957	1.2559	0.328722
GAPDH	1.07633	0.106125	0.98846	1.0251	0.0357647	1.0663	1.0751	0.104471	1.1381	1.1288	0.17479	1.16313	0.218016	0.88233	1.1321	0.179001	1.1266	1.2046	0.268554	1.2758	1.2834	0.359971	1.087	0.120352	0.86767	1.0549	0.0771062	1.058	1.098	0.134878	1.1253	1.1081	0.148088
ANXA5	0.890607	-0.16714	0.79108	0.86514	-0.208994	0.83788	0.90901	-0.137632	0.84571	0.89767	-0.155743	0.857767	-0.221343	0.63071	0.82249	-0.28193	0.78975	0.87053	-0.200034	0.82972	0.85001	-0.234448	0.95383	-0.0681959	0.80092	0.95219	-0.0706786	0.95326	0.95936	-0.0598558	0.98195	0.94994	-0.0740917
CLIC1	1.08153	0.113078	0.95693	1.0607	0.0850167	1.0124	1.1076	0.147437	1.034	1.0763	0.10608	1.01012	0.0145235	0.80383	1.0735	0.102322	0.99232	1.0938	0.129349	1.0507	1.0793	0.110096	0.987333	-0.0183909	0.85377	0.97982	-0.0294114	1.0105	0.99169	-0.0120389	1.0424	0.99049	-0.0137857
RPS8	0.996783	-0.00464815	0.94779	1.0317	0.0450235	0.90869	0.98566	-0.020838	0.9249	0.97299	-0.0395031	0.939797	-0.0895794	0.80255	1.0523	0.0735461	0.86125	0.94306	-0.0845785	0.96763	0.99266	-0.0106284	0.99051	-0.0137566	0.83596	1.0085	0.0122111	0.95959	0.95463	-0.0669864	1.0665	1.0084	0.012068
HSPE1-MOB4	1.11643	0.158897	0.94403	1.0365	0.0517201	1.0575	1.1552	0.208143	1.078	1.1576	0.211137	0.998732	-0.00183018	0.76719	0.99481	-0.00750709	1.0111	1.1104	0.151079	1.0398	1.0621	0.0869196	0.945297	-0.0811609	0.8283	0.96565	-0.0504277	0.98841	0.96664	-0.0489494	0.94366	0.9036	-0.146244
MUC5AC	0.848753	-0.236583	0.68687	0.75138	-0.412385	0.83353	0.9009	-0.150561	0.81899	0.89398	-0.161686	4.55543	2.18759	3.429	4.4109	2.14107	4.3761	4.7631	2.2519	3.9978	4.0925	2.03298	5.2924	2.40392	4.9954	5.9948	2.58371	5.2609	5.1633	2.36829	4.9456	4.7191	2.23851
PDIA6	1.14483	0.195138	1.0091	1.0868	0.120086	1.1079	1.174	0.231432	1.1145	1.1737	0.231064	1.12913	0.175216	0.90658	1.188	0.248535	1.1535	1.2729	0.348119	1.172	1.2101	0.275126	1.0619	0.0866479	0.90946	1.0866	0.119821	1.0656	1.0713	0.0993625	1.0872	1.0278	0.0395596
BASP1	0.7678	-0.381198	0.60154	0.73743	-0.439422	0.64916	0.77175	-0.373795	0.67097	0.79422	-0.332389	0.528057	-0.921235	0.34683	0.49218	-1.02274	0.451	0.51848	-0.94764	0.47015	0.5071	-0.979658	0.66302	-0.592876	0.59365	0.66867	-0.580634	0.70622	0.67482	-0.567425	0.7133	0.64557	-0.631355
HSPB1	1.26453	0.338605	1.1538	1.2133	0.278936	1.2194	1.285	0.361768	1.2513	1.2953	0.373286	0.997696	-0.00332845	0.79445	1.0237	0.033793	1.0344	1.1372	0.185486	1.0987	1.1181	0.161049	0.859987	-0.217614	0.68999	0.84479	-0.243335	0.85613	0.88673	-0.173433	0.8766	0.84844	-0.237115
RPL13	0.995613	-0.00634254	0.94929	1.0368	0.0521376	0.88908	0.95497	-0.0664727	0.9588	0.99507	-0.00713008	0.916653	-0.125552	0.78256	1.0224	0.0319597	0.82544	0.9045	-0.144808	0.96078	0.97798	-0.0321231	0.96374	-0.0532841	0.79669	0.97414	-0.037799	0.91595	0.93117	-0.102884	1.0438	0.98591	-0.0204721
HSPA6;HSPA7	1.02197	0.0313481	1.0021	1.0265	0.0377336	0.9958	1.0125	0.0179219	1.0487	1.0269	0.0382957	1.01492	0.0213692	0.82381	1.0455	0.0641931	0.98447	1.0483	0.0680516	1.059	1.0542	0.0761486	1.0013	0.00186948	0.8239	0.99845	-0.00223791	0.97243	1.0058	0.00834346	1.0008	0.99964	-0.000519464
TGM2	0.51032	-0.970526	0.486	0.50901	-0.974234	0.46877	0.50264	-0.992403	0.48728	0.51931	-0.945332	0.462381	-1.11285	0.27593	0.35907	-1.47766	0.31982	0.35248	-1.50439	0.35654	0.36471	-1.45518	0.710783	-0.492518	0.58911	0.70019	-0.514182	0.71826	0.723	-0.467932	0.73937	0.70916	-0.495817
YWHAB	0.987363	-0.018347	0.85238	0.95527	-0.0660195	0.91843	0.99942	-0.000837006	0.92106	1.0074	0.0106366	0.985626	-0.0208884	0.75601	0.99589	-0.0059417	0.95091	1.0345	0.0489336	0.9835	1.0113	0.016211	1.02247	0.0320538	0.89066	1.0275	0.0391384	1.0434	1.0261	0.0371713	1.0812	1.0138	0.0197731
TCP1	0.975607	-0.0356285	0.87387	0.95346	-0.0687557	0.91371	0.99935	-0.000938057	0.91872	0.97401	-0.0379915	0.974307	-0.0375522	0.75524	1.014	0.0200577	0.92406	1.0256	0.0364682	0.97166	0.99455	-0.00788419	1.0272	0.0387171	0.88737	1.0411	0.0581086	1.0426	1.0351	0.0497702	1.0704	1.0054	0.00776959
IQGAP1	0.903637	-0.146185	0.89821	1.0195	0.0278618	0.76209	0.8491	-0.235994	0.77112	0.84231	-0.247577	0.833943	-0.261979	0.69819	0.92845	-0.107104	0.68662	0.76243	-0.391323	0.85716	0.87895	-0.186147	0.95805	-0.0618271	0.78664	0.91482	-0.12844	0.92387	0.91753	-0.124173	1.1016	1.0418	0.0590783
RPL8	0.997187	-0.0040645	0.96842	1.1272	0.172744	0.79527	0.8955	-0.159235	0.88975	0.96886	-0.0456399	0.885557	-0.175343	0.81717	1.1016	0.1396	0.73845	0.83774	-0.255426	0.9529	1.0009	0.00129784	0.96532	-0.0509208	0.8384	0.95911	-0.0602318	0.9367	0.92165	-0.117709	1.0445	1.0152	0.021764
GANAB	0.864483	-0.21009	0.77337	0.82501	-0.277516	0.83282	0.88217	-0.180871	0.85709	0.88627	-0.174182	0.926902	-0.109511	0.68128	0.89474	-0.16046	0.84891	0.92122	-0.118382	0.89903	0.90919	-0.137346	1.03277	0.0465143	0.89265	1.0571	0.0801119	1.0174	1.0307	0.0436245	1.0443	1.0105	0.0150693
RPS19	0.961717	-0.0563162	0.90679	1.0251	0.0357647	0.79923	0.89773	-0.155646	0.89255	0.96232	-0.0554114	0.958091	-0.0617652	0.8266	1.1105	0.151209	0.81851	0.92768	-0.108301	0.99743	1.0443	0.0625362	1.05833	0.0817941	0.89735	1.0518	0.0728604	1.0358	1.033	0.0468403	1.1608	1.0902	0.124593
HNRNPA3	1.13807	0.186585	0.94138	1.0859	0.118891	1.0187	1.1596	0.213627	1.0522	1.1687	0.224905	0.92272	-0.116035	0.71959	0.97656	-0.0342194	0.91583	1.0227	0.032383	0.97445	1.0317	0.0450235	0.87788	-0.187904	0.7543	0.88798	-0.171401	0.8932	0.88555	-0.175354	0.90769	0.86011	-0.217407
ANXA4	1.36423	0.44809	1.219	1.3109	0.390558	1.3465	1.4242	0.510152	1.317	1.3576	0.441058	0.9953	-0.00679665	0.84374	1.1047	0.143655	1.0758	1.1836	0.243182	1.0911	1.1149	0.156914	0.819	-0.288065	0.69555	0.83084	-0.267357	0.79551	0.80556	-0.311936	0.85261	0.8206	-0.285249
AHSA1	1.04903	0.0690605	0.9483	1.0333	0.0472592	0.99061	1.0643	0.0899049	1.0045	1.0495	0.0697022	1.00264	0.00381009	0.80255	1.0541	0.0760117	0.99791	1.0845	0.11703	1.0206	1.0363	0.0514417	0.989423	-0.0153402	0.81593	0.97989	-0.0293083	0.98951	0.99524	-0.00688362	1.0276	0.99314	-0.00993099
ATIC	1.10193	0.140037	0.99465	1.0965	0.132906	0.9991	1.0936	0.129085	1.0505	1.1157	0.157949	0.97017	-0.0436905	0.77588	1.0192	0.0274372	0.96193	1.061	0.0854247	1.0154	1.0439	0.0619835	0.93318	-0.0997727	0.78103	0.92332	-0.115097	0.96052	0.94414	-0.0829273	0.97922	0.93208	-0.101474
RPL23A	0.960057	-0.0588085	0.83813	0.9907	-0.0134798	0.79127	0.91605	-0.126502	0.8418	0.97342	-0.0388657	0.944477	-0.0824129	0.78003	1.0786	0.10916	0.82164	0.92933	-0.105737	0.97239	1.0248	0.0353424	1.0394	0.055751	0.91599	1.0469	0.0661236	1.0409	1.0102	0.0146409	1.1358	1.0611	0.0855606
DDX39B;hCG_2005638	0.981403	-0.0270819	0.89205	0.96692	-0.0485316	0.90625	0.99269	-0.0105848	0.9452	0.9846	-0.0223904	0.999654	-0.000498617	0.76097	1.0096	0.0137838	0.94263	1.0398	0.0563061	1.0144	1.0426	0.0601858	1.04193	0.059263	0.89077	1.046	0.0648829	1.0344	1.0351	0.0497702	1.0913	1.0447	0.0630887
DDX3X	0.95174	-0.0713606	0.89263	0.94707	-0.078457	0.89254	0.96005	-0.0588186	0.91822	0.9481	-0.0768889	0.938186	-0.0920548	0.72786	0.94842	-0.076402	0.88524	0.97665	-0.0340865	0.92653	0.94978	-0.0743347	1.00279	0.00401472	0.82774	1.0075	0.0107798	1.0054	1.0087	0.0124972	1.0351	0.99216	-0.0113553
XRCC5	1.08533	0.118138	0.90311	1.0472	0.066537	0.9528	1.0987	0.135798	0.97573	1.1101	0.15069	0.960256	-0.0585097	0.75814	1.0226	0.0322419	0.93745	1.0651	0.0909889	0.98407	1.037	0.0524159	0.959247	-0.0600262	0.84837	0.96305	-0.0543174	0.99452	0.95887	-0.0605929	1.0231	0.95582	-0.0651891
PCBP1	1.21223	0.277667	1.0866	1.199	0.261832	1.0995	1.2146	0.280481	1.1363	1.2231	0.290542	1.05811	0.0814957	0.86733	1.1784	0.236829	1.0606	1.1922	0.253626	1.1416	1.1906	0.251689	0.972143	-0.0407591	0.81724	0.97233	-0.0404821	0.99349	0.98908	-0.0158409	0.99824	0.95502	-0.0663971
SERBP1	0.919137	-0.121649	0.86321	0.99309	-0.0100036	0.74093	0.84832	-0.23732	0.81729	0.916	-0.12658	0.937138	-0.0936669	0.78627	1.0451	0.063641	0.75043	0.85092	-0.232905	0.99445	1.0304	0.0432045	1.06653	0.0929291	0.90369	1.0398	0.0563061	1.0269	1.0157	0.0224743	1.2173	1.1441	0.194213
PCBP2	1.03803	0.0538528	0.88973	1.0159	0.0227584	0.94393	1.0562	0.078883	0.94422	1.042	0.0593553	0.987678	-0.0178876	0.75222	0.99648	-0.00508725	0.9505	1.0698	0.0973411	1.0032	1.0432	0.0610158	1.00933	0.0134027	0.84534	1.0024	0.00345832	1.0025	1.0176	0.0251706	1.0353	1.008	0.0114956
RPL27	1.01682	0.0240643	1.0313	1.0836	0.115832	0.90855	0.96036	-0.0583528	0.97337	1.0065	0.00934717	0.953784	-0.0682648	0.83567	1.099	0.136191	0.84441	0.92597	-0.110963	1.0069	1.0343	0.0486547	1.01004	0.0144172	0.83726	1.0179	0.0255958	0.93776	0.96963	-0.0444938	1.0487	1.0426	0.0601858
TPM4	1.10153	0.139513	0.92744	1.0531	0.0746424	1.0426	1.1483	0.1995	1.0001	1.1032	0.141694	0.800584	-0.320875	0.61622	0.84397	-0.244736	0.79055	0.91676	-0.125384	0.82502	0.86748	-0.205098	0.786183	-0.347062	0.67611	0.79334	-0.333989	0.79152	0.79748	-0.32648	0.80561	0.76773	-0.381329
FUS	1.03779	0.0535192	0.85572	0.98308	-0.0246193	0.94277	1.0699	0.097476	0.96	1.0604	0.0846086	0.956376	-0.0643508	0.74365	1.0148	0.0211954	0.92764	1.0479	0.067501	0.96801	1.019	0.0271541	0.973477	-0.0387817	0.83468	0.98913	-0.015768	0.98844	0.97132	-0.0419814	1.0225	0.95998	-0.0589237
EIF3A	1.03567	0.0505597	0.95722	1.0608	0.0851527	0.9492	1.0354	0.0501882	0.95678	1.0108	0.0154976	0.965817	-0.0501787	0.77628	1.0337	0.0478175	0.921	1.017	0.0243197	0.99203	1.0163	0.0233263	0.98442	-0.0226541	0.81336	0.95866	-0.0609089	0.97245	0.9887	-0.0163953	1.0373	1.0059	0.00848689
CAP1	1.02235	0.0318845	0.8741	0.99574	-0.00615901	0.91395	1.024	0.0342157	0.95312	1.0473	0.0666748	0.916604	-0.125629	0.697	0.92029	-0.11984	0.9015	0.98767	-0.017899	0.91995	0.95683	-0.0636655	0.928363	-0.107239	0.80645	0.92675	-0.109748	0.98129	0.94438	-0.0825606	0.98058	0.91396	-0.129797
ILF3	0.956197	-0.0646207	0.98447	1.1022	0.140386	0.81692	0.89021	-0.167782	0.84162	0.87618	-0.190701	0.911706	-0.13336	0.78432	1.0364	0.0515809	0.78859	0.85444	-0.226949	0.93831	0.96427	-0.0524909	1.00822	0.0118057	0.82134	0.962	-0.0558912	0.95941	0.95705	-0.0633338	1.1666	1.1056	0.14483
LTA4H	1.04493	0.0634109	0.987	1.0726	0.101112	0.95104	1.0464	0.0654344	0.94655	1.0158	0.0226164	1.05879	0.082415	0.89738	1.1782	0.236584	1.0234	1.133	0.180148	1.0734	1.1079	0.147828	1.07957	0.110452	0.90925	1.0717	0.0999011	1.1017	1.0817	0.1133	1.1384	1.0853	0.118094
PRKDC	0.826003	-0.27578	1.0767	1.1708	0.227495	0.57091	0.62102	-0.687288	0.65487	0.68619	-0.54332	0.971416	-0.0418395	1.1069	1.4472	0.533264	0.59238	0.65073	-0.619869	1.0565	1.0788	0.109427	1.26537	0.339555	1.0378	1.2171	0.283448	1.0453	1.0417	0.0589399	1.6102	1.5373	0.620399
SND1	0.895433	-0.159342	0.8357	0.89882	-0.153896	0.85069	0.90251	-0.147985	0.85664	0.88497	-0.1763	0.943129	-0.0844732	0.7282	0.95147	-0.0717699	0.8561	0.94039	-0.0886689	0.92832	0.94005	-0.0891906	1.04497	0.0634569	0.85807	1.0332	0.0471195	1.0042	1.0311	0.0441843	1.0996	1.0706	0.0984196
CCT6A	1.0004	0.00058177	0.83844	0.95621	-0.0646006	0.89813	1.0064	0.00920383	0.94356	1.0386	0.0546401	0.964288	-0.0524643	0.7456	0.98338	-0.0241791	0.91203	1.0251	0.0357647	0.97266	0.99728	-0.00392948	1.00817	0.0117437	0.8945	1.0319	0.0453032	1.0385	1.0108	0.0154976	1.056	0.98182	-0.0264695
C1QBP	0.97085	-0.0426797	0.80855	0.92372	-0.114472	0.88586	1.0036	0.00518438	0.89754	0.98523	-0.0214675	1.03084	0.0438235	0.77173	1.0412	0.0582472	0.98666	1.1126	0.153935	1.0158	1.0663	0.0926134	1.09007	0.124416	0.95485	1.1126	0.153935	1.1009	1.0848	0.117429	1.1244	1.0728	0.101381
LMNB1	1.06367	0.0890461	0.95373	1.0482	0.067914	0.98752	1.084	0.116365	0.98666	1.0588	0.0824301	0.982168	-0.0259586	0.76506	1.0247	0.0352016	0.94781	1.0717	0.0999011	1.0165	1.0405	0.057277	0.982193	-0.0259211	0.8468	0.9761	-0.0348991	1.0012	0.99639	-0.00521755	1.0221	0.97409	-0.037873
SYNCRIP	0.94402	-0.0831107	0.85321	0.98787	-0.0176069	0.79453	0.90182	-0.149089	0.85019	0.94237	-0.0856345	0.950292	-0.0735569	0.78348	1.0448	0.0632268	0.82254	0.90987	-0.136268	0.99014	1.0236	0.0336521	1.0382	0.0540798	0.90558	1.0406	0.0574156	1.0188	0.98829	-0.0169937	1.1702	1.0857	0.118626
PHB2	0.853367	-0.228762	0.79464	0.83023	-0.268417	0.81138	0.84311	-0.246207	0.86681	0.88676	-0.173384	1.1932	0.254836	0.85984	1.1063	0.145743	1.056	1.1434	0.19333	1.1864	1.1858	0.245861	1.3372	0.419215	1.0966	1.3192	0.399663	1.3272	1.344	0.426533	1.367	1.3484	0.431249
VDAC2	0.825437	-0.276771	0.68521	0.78951	-0.340971	0.75112	0.85853	-0.22006	0.75315	0.82827	-0.271827	0.877908	-0.187859	0.65152	0.8731	-0.195781	0.77803	0.8656	-0.208228	0.82356	0.85742	-0.221926	1.03213	0.0456294	0.9052	1.0572	0.0802483	1.045	1.0118	0.0169241	1.091	1.0274	0.038998
TRMT112	0.955157	-0.0661907	0.92241	0.95401	-0.0679237	0.9194	0.95251	-0.0701939	0.94736	0.95895	-0.0604725	0.988001	-0.0174154	0.7946	1.0178	0.0254541	0.91315	0.98192	-0.0263226	0.99862	0.98921	-0.0156513	1.05223	0.0734547	0.87711	1.068	0.0949116	1.0137	1.0397	0.0561673	1.0618	1.049	0.0690147
HSPE1	1.11823	0.161221	0.92219	1.032	0.045443	1.0298	1.1552	0.208143	1.0485	1.1675	0.223423	0.994927	-0.0073379	0.76341	1.0374	0.0529723	0.99736	1.14	0.189034	1.0377	1.1037	0.142348	0.94972	-0.0744259	0.84254	0.98769	-0.0178698	0.95105	0.94083	-0.087994	0.98988	0.92064	-0.119291
GSR	1.2044	0.268315	1.0283	1.1431	0.192952	1.0937	1.2463	0.317651	1.1032	1.2238	0.291368	0.994247	-0.00832427	0.79983	1.0424	0.059909	1.0306	1.1528	0.205142	1.0474	1.0824	0.114234	0.90474	-0.144425	0.78181	0.90966	-0.136601	0.93678	0.91279	-0.131645	0.95602	0.89177	-0.165256
PRDX6	0.963543	-0.0535785	0.86974	0.95394	-0.0680296	0.90406	0.96374	-0.0532841	0.91347	0.97295	-0.0395624	0.949253	-0.0751349	0.72649	0.96041	-0.0582777	0.90192	0.98436	-0.0227421	0.94943	0.96584	-0.0501439	0.99641	-0.00518859	0.86208	0.99964	-0.000519464	1.0073	1.0052	0.00748258	1.0425	0.98439	-0.0226981
NAP1L1	1.26333	0.337235	1.0934	1.2331	0.30229	1.1205	1.2691	0.343806	1.1658	1.2878	0.364909	0.999419	-0.00083861	0.83637	1.1138	0.15549	1.0314	1.1214	0.165301	1.0723	1.1089	0.149129	0.894557	-0.160755	0.76539	0.8968	-0.157142	0.91574	0.90646	-0.141685	0.92935	0.88041	-0.183753
RPL21	1.02915	0.0414533	0.9765	1.0707	0.0985543	0.89272	0.97595	-0.0351209	0.95756	1.0408	0.0576929	0.954912	-0.06656	0.83457	1.1121	0.153287	0.87242	0.95879	-0.0607132	1.0012	1.0384	0.0543623	0.991117	-0.0128732	0.86867	1.01	0.0143553	0.97695	0.97448	-0.0372955	1.0511	0.98887	-0.0161472
IMMT	1.08047	0.111655	0.90518	1.0303	0.0430645	0.98187	1.1083	0.148348	1.0057	1.1028	0.141171	1.07639	0.106199	0.85267	1.133	0.180148	1.0637	1.1816	0.240742	1.1077	1.1482	0.199374	1.05777	0.0810214	0.91459	1.0658	0.0919367	1.083	1.0683	0.0953168	1.1126	1.0392	0.0554733
NUDC	1.0365	0.0517201	0.90262	1.0017	0.0024505	0.95196	1.0565	0.0792928	0.93485	1.0513	0.0721744	1.02438	0.0347479	0.82261	1.0914	0.12618	1.0226	1.1313	0.177982	1.0144	1.059	0.0827026	1.03613	0.0512097	0.8951	1.0363	0.0514417	1.0851	1.0611	0.0855606	1.092	1.011	0.015783
EIF4B	1.08923	0.123313	0.94095	1.0401	0.0567222	0.9972	1.1111	0.151989	1.0509	1.1165	0.158983	0.996771	-0.00466584	0.75352	1.0403	0.0569996	0.98814	1.1306	0.177089	1.0287	1.0726	0.101112	0.973473	-0.0387866	0.82898	0.98089	-0.0278367	0.98053	0.99271	-0.0105558	0.99239	0.94682	-0.0788379
CCT7	1.00023	0.00033659	0.86956	0.98578	-0.0206624	0.91175	1.0357	0.0506062	0.89748	0.97922	-0.0302951	0.98817	-0.0171688	0.7644	1.0219	0.031254	0.94884	1.0553	0.0776532	0.99607	1.0111	0.0159257	1.0196	0.0280033	0.87251	1.0196	0.0280033	1.021	1.0079	0.0113525	1.0911	1.0313	0.0444641
MDH1	1.18203	0.241271	1.0607	1.1867	0.246955	1.1048	1.1964	0.2587	1.0876	1.163	0.217851	1.04796	0.0675821	0.87275	1.1529	0.205267	1.052	1.1562	0.209391	1.1276	1.1541	0.206768	0.964277	-0.052481	0.81539	0.95953	-0.0596002	0.98108	0.95493	-0.0665331	1.034	0.97837	-0.0315479
SLC7A5	1.15407	0.206727	1.1349	1.2333	0.302524	0.99502	1.1106	0.151339	1.0671	1.1183	0.161307	0.951956	-0.0710339	0.83732	1.091	0.125651	0.91668	1.03	0.0426443	1.0161	1.0503	0.0708015	0.923087	-0.115462	0.74588	0.91056	-0.135174	0.90797	0.91176	-0.133274	0.97654	0.94694	-0.0786551
RPL26;RPL26L1	0.963057	-0.0543074	0.94476	1.0757	0.105276	0.75794	0.84146	-0.249033	0.85239	0.97201	-0.0409569	0.908584	-0.138307	0.80755	1.1039	0.142609	0.73806	0.83628	-0.257942	0.96692	1.016	0.0229004	1.02077	0.0296625	0.88261	1.0506	0.0712135	0.97655	0.96332	-0.053913	1.1232	1.0484	0.0681893
S100A11	0.948053	-0.0769599	0.82426	0.93328	-0.0996181	0.84391	0.94935	-0.074988	0.86347	0.96153	-0.0565962	0.849849	-0.234722	0.63308	0.83252	-0.264443	0.79619	0.87718	-0.189055	0.83021	0.84719	-0.239243	0.923147	-0.115368	0.79299	0.90872	-0.138092	0.96663	0.94478	-0.0819497	0.99261	0.91594	-0.126675
IDH1	0.98252	-0.0254413	0.84159	0.93503	-0.0969154	0.92746	1.037	0.0524159	0.9134	0.97553	-0.0357419	0.898484	-0.154435	0.67722	0.89626	-0.158011	0.86541	0.95378	-0.0682716	0.8926	0.91915	-0.121628	0.937443	-0.0931966	0.83527	0.95264	-0.069997	0.95873	0.93413	-0.0983048	0.99323	0.92556	-0.111602
YBX3	1.04243	0.0599551	0.93431	1.0217	0.0309716	0.93427	1.0433	0.0611541	0.94277	1.0623	0.0871912	1.00751	0.0107878	0.80152	1.1025	0.140779	0.95255	1.0875	0.121015	1.0324	1.109	0.149259	1.03757	0.053204	0.89326	1.0361	0.0511633	1.0407	1.0439	0.0619835	1.0934	1.0327	0.0464212
CKAP4	0.976133	-0.0348499	0.89172	0.98244	-0.0255588	0.88123	0.97903	-0.030575	0.91716	0.96693	-0.0485166	1.04939	0.0695509	0.88131	1.1621	0.216734	0.95557	1.0607	0.0850167	1.0609	1.0929	0.128161	1.1317	0.178492	1.0013	1.1682	0.224287	1.0868	1.0743	0.103397	1.2004	1.1526	0.204892
HSPH1	1.07267	0.101202	0.94027	1.0583	0.0817487	0.96486	1.0863	0.119423	0.97669	1.0734	0.102188	0.993089	-0.0100052	0.77762	1.042	0.0593553	0.96768	1.0753	0.104739	1.021	1.0644	0.0900404	0.990587	-0.0136449	0.86549	1.0043	0.00619029	1.0287	1.0047	0.00676478	1.0369	0.96276	-0.0547519
RPL23	0.985493	-0.021082	1.0336	1.1764	0.234379	0.78352	0.86917	-0.20229	0.83173	0.91091	-0.13462	0.924516	-0.113231	0.91817	1.2349	0.304394	0.74875	0.82926	-0.270104	0.99897	1.0261	0.0371713	1.02583	0.036787	0.88295	1.012	0.0172093	0.96035	0.94208	-0.0860785	1.1802	1.1234	0.167872
PLS3	1.04423	0.0624441	0.92082	1.0542	0.0761486	0.90701	1.0374	0.0529723	0.93739	1.0411	0.0581086	0.878353	-0.187127	0.69568	0.92975	-0.105085	0.84386	0.94539	-0.0810185	0.90269	0.9404	-0.0886536	0.88851	-0.17054	0.75902	0.87036	-0.200316	0.91946	0.9002	-0.151683	0.96678	0.89497	-0.160089
HIST2H2BE;HIST1H2BB;HIST1H2BO;HIST1H2BJ;HIST1H2BA	0.92021	-0.119965	0.87729	1.0201	0.0287106	0.75081	0.86335	-0.211983	0.75254	0.87718	-0.189055	0.999322	-0.000978158	0.80024	1.0865	0.119688	0.8315	0.94091	-0.0878714	1.008	1.0597	0.0836559	1.15847	0.212217	0.9516	1.0921	0.127105	1.1446	1.1041	0.142871	1.3758	1.2792	0.355242
RPS16	0.961197	-0.0570964	0.98966	1.0819	0.113567	0.79898	0.8763	-0.190503	0.86101	0.92539	-0.111867	0.93197	-0.101645	0.85934	1.117	0.159629	0.77672	0.84387	-0.244907	0.99487	1.0252	0.0359054	1.02432	0.0346665	0.86964	1.006	0.00863031	0.9541	0.95356	-0.0686044	1.1703	1.1134	0.154972
BAZ1A	1.06423	0.0898145	0.98193	1.0058	0.00834346	1.0591	1.0962	0.132511	1.1051	1.0907	0.125254	0.975831	-0.0352966	1.0192	1.2998	0.37829	0.91227	0.98496	-0.021863	0.97861	0.99212	-0.0114135	1.03661	0.0518779	1.1327	1.3848	0.469678	0.84741	0.87021	-0.200564	0.877	0.85483	-0.226291
RPS7	1.08047	0.111655	0.94278	1.1242	0.168899	0.89009	1.0485	0.0683269	0.93664	1.0687	0.0958569	1.00357	0.00513806	0.8315	1.1169	0.1595	0.98038	1.0977	0.134484	1.0183	1.0662	0.0924781	1.01202	0.0172426	0.86584	0.99847	-0.00220901	1.0399	1.0329	0.0467006	1.0815	1.0047	0.00676478
CANX	0.73703	-0.440205	0.66706	0.759	-0.397828	0.62772	0.73196	-0.450163	0.63576	0.72013	-0.473671	0.93948	-0.0900656	0.70665	0.96131	-0.0569264	0.73876	0.84646	-0.240486	0.85598	0.91292	-0.13144	1.2237	0.29125	1.0961	1.257	0.329985	1.2104	1.1623	0.216982	1.3577	1.2518	0.324004
TRIM28	1.01965	0.0280693	0.89583	0.97374	-0.0383915	0.94054	1.0403	0.0569996	0.98052	1.0449	0.0633649	0.938486	-0.0915936	0.71219	0.94264	-0.0852212	0.90849	1.0081	0.0116388	0.95463	0.97459	-0.0371327	0.952337	-0.0704564	0.81506	0.95967	-0.0593897	0.95866	0.95654	-0.0641028	0.97355	0.9408	-0.08804
ANP32A	0.934573	-0.0976202	0.77787	0.89917	-0.153334	0.84178	0.94377	-0.0834928	0.86642	0.96078	-0.057722	1.00403	0.00580078	0.72574	0.97829	-0.0316659	0.94299	1.0461	0.0650208	0.98873	1.0114	0.0163537	1.08037	0.111521	0.92452	1.0854	0.118227	1.1	1.0779	0.108223	1.1294	1.0778	0.108089
PEBP1	1.06433	0.0899501	0.89029	1.0107	0.0153548	0.98481	1.0905	0.12499	1.0019	1.0918	0.126709	0.917357	-0.124445	0.70456	0.95037	-0.0734388	0.90382	1.02	0.0285692	0.94065	0.98184	-0.0264402	0.9076	-0.139871	0.78572	0.92157	-0.117834	0.92192	0.91594	-0.126675	0.9385	0.88529	-0.175778
SLC25A3	0.99669	-0.00478324	1.0699	1.1462	0.196859	0.85507	0.92183	-0.117427	0.84597	0.92204	-0.117099	1.02355	0.03358	0.95648	1.2565	0.329411	0.92228	0.99791	-0.00301839	1.0593	1.0934	0.128821	1.08907	0.123092	0.87861	1.0276	0.0392788	1.074	1.0605	0.0847446	1.2247	1.1791	0.237686
EIF4A3	1.18367	0.243263	1.0387	1.1599	0.214	1.1072	1.1991	0.261952	1.0795	1.192	0.253384	0.854689	-0.226529	0.70682	0.93582	-0.095697	0.85964	0.96096	-0.0574517	0.90665	0.92945	-0.105551	0.797777	-0.325943	0.69625	0.80692	-0.309502	0.80423	0.8011	-0.319946	0.84031	0.78531	-0.348666
FUBP1	0.989177	-0.0156999	0.85775	0.95033	-0.0734995	0.91351	1.0077	0.0110662	0.94802	1.0095	0.0136409	0.951182	-0.0722063	0.70695	0.95198	-0.0709968	0.91783	1.031	0.0440443	0.95883	0.98099	-0.0276897	0.976887	-0.0337369	0.82683	0.97623	-0.034707	0.9972	1.0029	0.00417776	1.0039	0.95153	-0.071679
RPL27A	1.01718	0.0245797	1.0028	1.0488	0.0687396	0.93351	0.97925	-0.0302509	0.98402	1.0235	0.0335111	0.950367	-0.0734439	0.83895	1.0854	0.118227	0.88201	0.9713	-0.0420111	1.0049	1.0161	0.0230424	0.96419	-0.0526106	0.83106	0.97989	-0.0293083	0.93828	0.94523	-0.0812627	1.0041	0.96745	-0.047741
FABP5	1.21947	0.28625	1.0718	1.1621	0.216734	1.1028	1.2319	0.300885	1.191	1.2644	0.338453	0.98539	-0.0212333	0.79099	1.0898	0.124063	0.98605	1.1093	0.14965	1.0825	1.1117	0.152768	0.88762	-0.171986	0.75943	0.88304	-0.179449	0.91246	0.90442	-0.144935	0.89901	0.8754	-0.191986
RPL28	0.96633	-0.0494121	0.96242	1.0917	0.126576	0.7677	0.8685	-0.203402	0.84259	0.93879	-0.0911256	0.901331	-0.149871	0.85783	1.1165	0.158983	0.75814	0.83529	-0.259651	0.95412	0.99866	-0.00193451	0.991733	-0.0119758	0.86336	1.0186	0.0265876	0.92644	0.9305	-0.103922	1.0847	1.0261	0.0371713
RPS21	1.0704	0.09815	0.97811	1.0247	0.0352016	0.99733	1.0643	0.0899049	1.0471	1.1222	0.16633	1.0146	0.0209158	0.78591	1.0315	0.0447438	1.0056	1.1014	0.139339	1.0449	1.0718	0.100036	0.99331	-0.00968406	0.81425	0.99692	-0.00445036	1.008	1.0253	0.0360461	0.99704	0.95771	-0.0623392
RPL11	0.979413	-0.0300103	0.90915	1.0494	0.0695647	0.81479	0.92579	-0.111243	0.86786	0.96305	-0.0543174	0.963957	-0.0529598	0.81071	1.0834	0.115566	0.86212	0.95764	-0.0624447	0.98355	1.0279	0.0396999	1.0462	0.0651587	0.90837	1.0399	0.0564448	1.0499	1.041	0.0579701	1.1153	1.0577	0.0809305
SHMT2	1.0732	0.101919	0.94865	1.0402	0.0568609	0.97771	1.0726	0.101112	1.0208	1.1068	0.146395	1.14621	0.196873	0.92644	1.219	0.285698	1.0991	1.2188	0.285461	1.2016	1.2346	0.304044	1.13793	0.186416	0.98537	1.1477	0.198746	1.1306	1.1428	0.192573	1.1725	1.1233	0.167743
PSAP	0.91062	-0.135079	0.74147	0.85544	-0.225261	0.85374	0.95643	-0.0642687	0.81594	0.91999	-0.12031	1.02696	0.0383831	0.77753	1.013	0.0186342	0.98897	1.0937	0.129217	0.96715	0.99904	-0.00138565	1.12477	0.169626	1.002	1.1541	0.206768	1.128	1.1096	0.15004	1.1946	1.1106	0.151339
RBMX;RBMXL1	1.00521	0.00750171	0.93204	1.0068	0.00977712	0.92718	0.98144	-0.027028	0.9707	1.0274	0.038998	0.972521	-0.0401985	0.80181	1.0586	0.0821576	0.87604	0.96745	-0.047741	1.0274	1.0542	0.0761486	1.01412	0.0202331	0.86979	1.0323	0.0458623	0.97375	0.98937	-0.0154179	1.0822	1.0207	0.0295589
RPL30	0.995183	-0.00696577	1.032	1.1067	0.146264	0.79778	0.90852	-0.13841	0.93263	0.97033	-0.0434526	0.962907	-0.0545321	0.88909	1.1412	0.190552	0.81801	0.89713	-0.156611	1.0391	1.0493	0.0694272	1.03161	0.0448977	0.87057	1.0228	0.0325241	0.98862	0.99303	-0.0100908	1.1459	1.079	0.109695
PPP2R1A	0.94389	-0.0833094	0.84587	0.94798	-0.0770715	0.84605	0.94993	-0.0741069	0.86893	0.93376	-0.0988763	0.892668	-0.163805	0.69488	0.92095	-0.118805	0.835	0.93222	-0.101258	0.88296	0.90748	-0.140062	0.960043	-0.0588286	0.81734	0.95036	-0.073454	0.9879	0.96805	-0.0468465	1.0212	0.96172	-0.0563112
EIF3B	1.07863	0.109205	0.92479	1.0554	0.0777899	0.99277	1.0759	0.105544	1.0082	1.1046	0.143524	0.969094	-0.0452908	0.76565	1.0256	0.0364682	0.94849	1.0556	0.0780633	1.0014	1.053	0.0745054	0.957393	-0.0628163	0.81127	0.95903	-0.0603521	0.95317	0.9625	-0.0551416	0.99933	0.95065	-0.0730138
PDCD6IP	0.952527	-0.0701686	0.81544	0.93234	-0.101072	0.85226	0.96512	-0.0512198	0.88163	0.96012	-0.0587134	0.881692	-0.181653	0.65389	0.87192	-0.197732	0.8209	0.92907	-0.106141	0.88428	0.91695	-0.125085	0.939897	-0.0894259	0.79592	0.93557	-0.0960825	0.96766	0.95261	-0.0700424	0.99719	0.93151	-0.102357
MYL6	1.06957	0.0970264	0.92322	1.0363	0.0514417	0.97147	1.0829	0.1149	1.0186	1.0895	0.123666	0.857684	-0.221481	0.65945	0.87346	-0.195186	0.84989	0.93235	-0.101056	0.88833	0.90874	-0.138061	0.834833	-0.26044	0.72322	0.82719	-0.273709	0.8739	0.8528	-0.229721	0.86905	0.82451	-0.278391
PTGES3	1.13217	0.179086	0.93168	1.0602	0.0843364	1.0431	1.1722	0.229219	1.0549	1.1641	0.219215	1.05137	0.0722766	0.84258	1.1071	0.146786	1.0637	1.1574	0.210888	1.0908	1.1307	0.177216	0.999623	-0.000543518	0.88645	1.016	0.0229004	1.0143	1.0081	0.0116388	1.0322	0.97477	-0.0368662
G3BP1	1.05923	0.0830204	0.92791	1.048	0.0676387	0.98263	1.0581	0.081476	0.96874	1.0716	0.0997665	0.98361	-0.0238417	0.76849	1.0326	0.0462815	0.94573	1.0483	0.0680516	1.0022	1.0416	0.0588014	1.0029	0.00417776	0.83155	1.009	0.0129262	1.0004	1.0143	0.0204844	1.014	0.9854	-0.0212186
RUVBL2	0.954347	-0.0674147	0.83127	0.90546	-0.143277	0.89922	0.97529	-0.0360968	0.93903	0.98229	-0.0257791	0.978314	-0.0316299	0.74427	0.98427	-0.022874	0.92941	1.0348	0.049352	0.9664	0.99449	-0.00797123	1.03913	0.0553808	0.8893	1.0529	0.0743684	1.0652	1.059	0.0827026	1.0537	1.0055	0.00791308
TARS	0.940273	-0.0888479	0.85404	0.94633	-0.0795847	0.86346	0.92672	-0.109795	0.86436	0.94777	-0.0773911	0.95044	-0.0733325	0.7469	0.97751	-0.0328166	0.8894	0.97772	-0.0325067	0.95392	0.98206	-0.0261169	1.008	0.0114956	0.87017	1.0072	0.0103502	1.0168	1.0104	0.0149265	1.0719	1.0064	0.00920383
CAD	1.34587	0.428535	1.3381	1.4335	0.519542	1.2425	1.322	0.402722	1.2373	1.2821	0.358509	1.15486	0.207712	1.0527	1.3663	0.450274	1.1939	1.3071	0.38637	1.2913	1.315	0.395063	0.979367	-0.030079	0.80324	0.95337	-0.0688919	0.96296	0.97173	-0.0413726	1.0512	1.013	0.0186342
LGALS1	0.7621	-0.391948	0.66156	0.72973	-0.454565	0.68004	0.76384	-0.388658	0.72208	0.79273	-0.335099	0.861078	-0.215785	0.57293	0.75626	-0.403046	0.74038	0.81126	-0.301764	0.81062	0.83785	-0.255236	1.03223	0.0457691	0.87809	1.0171	0.0244615	1.0699	1.0498	0.0701145	1.0885	1.0298	0.0423642
PSMA7	0.990753	-0.0134022	0.83851	0.93886	-0.0910181	0.88187	1.0028	0.0040339	0.91401	1.0306	0.0434845	0.966466	-0.0492098	0.72553	0.96807	-0.0468167	0.92576	1.0322	0.0457225	0.96749	1.0093	0.0133551	1.00615	0.00884062	0.87846	1.0143	0.0204844	1.0543	1.0258	0.0367495	1.0605	0.97834	-0.0315922
CRIP1	0.795897	-0.329347	0.68672	0.79133	-0.337649	0.7019	0.79118	-0.337922	0.69492	0.80518	-0.312617	0.949726	-0.0744174	0.63008	0.85873	-0.219724	0.84917	0.93902	-0.0907722	0.89434	0.95637	-0.0643592	1.10567	0.144917	0.95308	1.0742	0.103263	1.1591	1.121	0.164786	1.2194	1.1218	0.165815
RPS6	1.00047	0.000682714	1.0751	1.19	0.250962	0.82366	0.89835	-0.15465	0.89094	0.91307	-0.131203	0.867198	-0.205567	0.84825	1.1326	0.179638	0.69621	0.76835	-0.380164	0.94996	0.95832	-0.0614206	0.955423	-0.065788	0.81748	0.95992	-0.0590139	0.86086	0.86655	-0.206645	1.0686	1.0398	0.0563061
ARF1	0.86487	-0.209445	0.7261	0.8209	-0.284722	0.74899	0.85327	-0.228926	0.83823	0.92044	-0.119604	1.05134	0.0722324	0.78057	1.0415	0.0586628	0.87846	0.97716	-0.0333333	1.0764	1.109	0.149259	1.19917	0.262032	1.0341	1.2215	0.288654	1.1761	1.176	0.233888	1.2847	1.2	0.263034
IARS	0.92782	-0.108083	0.9333	1.0101	0.0144981	0.80727	0.87507	-0.19253	0.85051	0.89829	-0.154747	1.06986	0.097416	0.90339	1.171	0.227741	0.9228	1.0255	0.0363275	1.1018	1.1281	0.173895	1.18497	0.244846	0.99387	1.1643	0.219463	1.1682	1.1601	0.214249	1.3134	1.2305	0.299245
PSMB5	0.9973	-0.00390054	0.92306	1.0013	0.00187429	0.97346	1.0137	0.0196308	0.94822	0.9769	-0.0337172	1.0065	0.00934239	0.80675	1.037	0.0524159	0.95449	1.0621	0.0869196	1.0107	1.0312	0.0443242	1.0543	0.0762854	0.88595	1.0614	0.0859685	1.0318	1.0319	0.0453032	1.0927	1.0696	0.0970714
SRSF3	0.998787	-0.00175153	0.89998	0.95456	-0.0670922	0.97409	1.0057	0.00820001	1.0292	1.0361	0.0511633	0.975312	-0.036064	0.7288	0.95734	-0.0628967	0.94882	1.032	0.045443	0.992	0.99974	-0.000375149	0.985117	-0.0216335	0.82141	0.99445	-0.00802926	0.99112	1.0159	0.0227584	0.9602	0.945	-0.0816138
RPS14	0.99557	-0.00640534	1.0678	1.1696	0.226015	0.8432	0.89375	-0.162057	0.90466	0.92336	-0.115035	0.920262	-0.119883	0.86346	1.1672	0.223052	0.75433	0.85889	-0.219455	0.99214	1.0356	0.0504669	1.01432	0.0205081	0.80842	1.0008	0.00115369	0.89945	0.93425	-0.0981194	1.1126	1.1079	0.147828
RPL32	1.038	0.0538064	0.8912	1.0496	0.0698396	0.88708	1.0312	0.0443242	0.93725	1.0332	0.0471195	0.984918	-0.0219248	0.77933	1.0811	0.1125	0.91532	1.0355	0.0503276	1.0203	1.0626	0.0875986	1.01913	0.0273428	0.89241	1.0142	0.0203422	1.0532	1.0196	0.0280033	1.1149	1.0236	0.0336521
RPL18A	1.01408	0.0201667	0.9781	1.0663	0.0926134	0.87297	0.97573	-0.0354461	0.95059	1.0002	0.00028851	0.942657	-0.0851957	0.80993	1.065	0.0908534	0.83585	0.90939	-0.137029	1.02	1.0361	0.0511633	0.97212	-0.0407937	0.84949	0.98689	-0.0190388	0.96739	0.93713	-0.0936789	1.0507	0.99234	-0.0110936
HINT1	1.0053	0.00763088	0.86556	0.96851	-0.0461611	0.94086	1.0266	0.0378742	0.96757	1.0208	0.0297002	0.924444	-0.113341	0.71635	0.96173	-0.0562962	0.90146	1.0235	0.0335111	0.92029	0.93406	-0.0984129	0.951583	-0.0715981	0.81274	0.9612	-0.0570914	0.98841	0.97781	-0.0323739	0.96156	0.91574	-0.12699
TPT1	0.949657	-0.0745221	0.8036	0.93701	-0.0938637	0.82108	0.95229	-0.0705271	0.87042	0.95967	-0.0593897	0.889306	-0.169249	0.6734	0.92451	-0.113239	0.82776	0.94919	-0.0752312	0.86493	0.92627	-0.110495	0.975227	-0.0361905	0.84944	0.99274	-0.0105122	0.98845	0.97947	-0.0299268	1.0021	0.95347	-0.0687405
RPL10	1.01271	0.0182259	0.93854	1.0341	0.0483757	0.92546	0.99274	-0.0105122	0.94904	1.0113	0.016211	0.949573	-0.0746487	0.78771	1.0599	0.0839282	0.85938	0.9604	-0.0582927	1.0004	1.0255	0.0363275	0.98894	-0.0160451	0.8472	1.0076	0.010923	0.94545	0.95282	-0.0697244	1.0454	1.0064	0.00920383
CACYBP	0.974907	-0.036664	0.80385	0.94535	-0.0810795	0.82807	0.96267	-0.0548868	0.86902	1.0167	0.023894	0.975016	-0.0365029	0.75462	1.0108	0.0154976	0.90785	1.0559	0.0784732	0.96683	1.0283	0.0402612	1.05037	0.070893	0.92954	1.066	0.0922074	1.1149	1.0745	0.103665	1.0989	1.0106	0.0152121
RPS17L;RPS17	1.0889	0.122871	0.99295	1.1488	0.200128	0.92361	1.063	0.0881416	0.93718	1.0549	0.0771062	0.983359	-0.0242101	0.86766	1.1749	0.232538	0.89009	1.0065	0.00934717	1.0543	1.1051	0.144177	1.00569	0.00818089	0.89047	1.0136	0.0194884	0.99892	0.97616	-0.0348105	1.1051	1.0273	0.0388576
SRSF1	1.0114	0.0163489	0.88585	0.96179	-0.0562062	0.96157	1.0214	0.030548	1.0228	1.051	0.0717627	0.973862	-0.0382104	0.71342	0.95044	-0.0733325	0.94827	1.0569	0.0798389	0.99104	1.0116	0.0166389	0.982277	-0.0257987	0.81067	0.99686	-0.00453719	0.9915	1.0042	0.00604663	0.96385	0.94577	-0.0804387
NPEPPS	1.01152	0.0165201	0.92364	1.0431	0.0608775	0.893	1.0074	0.0106366	0.91556	0.98405	-0.0231965	0.902367	-0.148214	0.71486	0.93866	-0.0913254	0.85023	0.94885	-0.0757481	0.91936	0.94481	-0.0819039	0.93751	-0.093094	0.78807	0.92222	-0.116817	0.94427	0.92753	-0.108534	1.0134	0.96278	-0.0547219
TUBB3	0.90832	-0.138727	0.8499	0.90608	-0.14229	0.82059	0.89785	-0.155454	0.89084	0.92103	-0.11868	0.815199	-0.294776	0.59988	0.80822	-0.30718	0.75992	0.83833	-0.25441	0.80967	0.83137	-0.266437	0.876007	-0.190986	0.73447	0.85943	-0.218548	0.91085	0.8866	-0.173645	0.91146	0.88199	-0.181166
DSTN	1.01265	0.0181356	0.86086	0.99645	-0.00513068	0.8815	1.0057	0.00820001	0.92742	1.0358	0.0507455	0.831418	-0.266354	0.62122	0.82643	-0.275035	0.78904	0.90177	-0.149169	0.84781	0.88788	-0.171563	0.857403	-0.221954	0.73084	0.85417	-0.227405	0.88223	0.86305	-0.212484	0.91649	0.85499	-0.226021
RPL19	1.00565	0.00812829	1.0151	1.0703	0.0980152	0.9247	0.95868	-0.0608788	0.98122	0.98797	-0.0174609	0.916042	-0.126514	0.76576	1.0166	0.0237521	0.81823	0.87771	-0.188184	0.9746	0.98766	-0.0179136	0.955297	-0.0659793	0.80704	0.95806	-0.0618121	0.89261	0.91194	-0.132989	1.0254	0.99589	-0.0059417
PAICS	1.00107	0.00154286	0.88748	1.0108	0.0154976	0.89061	1.003	0.00432161	0.8933	0.98941	-0.0153596	0.954083	-0.0678128	0.765	1.0103	0.0147838	0.87695	0.98958	-0.0151118	0.9614	0.99446	-0.00801475	1.0239	0.0340748	0.89825	1.0279	0.0396999	1.04	1.0215	0.0306892	1.0925	1.0223	0.0318186
TRIM4	0.936927	-0.093992	0.78683	0.94461	-0.0822093	0.76482	0.9329	-0.100206	0.79109	0.93327	-0.0996336	0.887396	-0.172351	0.71285	0.96963	-0.0444938	0.81103	0.95651	-0.064148	0.84378	0.89898	-0.153639	1.00738	0.0106032	0.89719	1.0224	0.0319597	1.0493	1.008	0.0114956	1.0969	0.99173	-0.0119807
RPL17	0.97623	-0.034707	0.92368	1.0948	0.130667	0.74643	0.87629	-0.19052	0.8275	0.9576	-0.0625049	0.883581	-0.178566	0.81613	1.1092	0.14952	0.7249	0.81107	-0.302102	0.94223	0.98886	-0.0161618	0.983613	-0.0238368	0.88695	1.0067	0.00963382	0.94531	0.91514	-0.127936	1.1162	1.029	0.041243
PSMA1	0.984843	-0.0220339	0.87418	0.94873	-0.0759305	0.92233	1.0045	0.00647756	0.90841	1.0013	0.00187429	0.963778	-0.0532276	0.73708	0.96205	-0.0558162	0.92569	1.0193	0.0275787	0.95781	0.99649	-0.00507277	1.00783	0.0112571	0.85407	1.0086	0.0123541	0.99221	1.0071	0.0102069	1.0764	1.0078	0.0112094
RPS12	1.04077	0.0576467	0.90219	1.0338	0.0479571	0.92465	1.0387	0.054779	0.95079	1.0498	0.0701145	0.998607	-0.00201156	0.81352	1.0602	0.0843364	0.98266	1.0813	0.112767	0.99867	1.0307	0.0436245	1.01449	0.0207546	0.89367	1.0179	0.0255958	1.0625	1.028	0.0398403	1.0956	0.99757	-0.00351002
HADHA	1.18853	0.249182	1.0861	1.2339	0.303225	1.0467	1.1921	0.253505	1.0426	1.1396	0.188528	1.06863	0.0957669	0.94785	1.2553	0.328032	1.0336	1.1439	0.193961	1.1661	1.1844	0.244156	1.0062	0.00891709	0.86331	0.99744	-0.00369803	0.99812	0.98456	-0.022449	1.0924	1.0366	0.0518593
RPL12	1.00447	0.00643926	0.98253	1.0456	0.064331	0.88753	0.99485	-0.00744908	0.90194	0.97297	-0.0395328	0.960812	-0.0576736	0.79278	1.0609	0.0852887	0.86874	0.954	-0.0679388	1.0001	1.0336	0.047678	1.0136	0.0194837	0.84039	0.99593	-0.00588375	0.99187	0.99276	-0.0104831	1.1113	1.0521	0.0732718
UBA1	0.84637	-0.24064	0.75674	0.83646	-0.257632	0.77795	0.85238	-0.230431	0.79629	0.85027	-0.234007	0.85921	-0.218917	0.62571	0.81841	-0.289104	0.76932	0.85767	-0.221505	0.82055	0.84288	-0.246601	0.98776	-0.0177675	0.83233	0.97131	-0.0419963	1.0122	0.99314	-0.00993099	1.0568	0.99883	-0.00168894
MAT2A	1.09173	0.126621	0.97099	1.0886	0.122474	0.9897	1.0991	0.136323	1.0557	1.0875	0.121015	1.04982	0.070145	0.86237	1.1572	0.210638	1.046	1.1749	0.232538	1.0785	1.1106	0.151339	1.02497	0.035577	0.84928	1.0298	0.0423642	1.0631	1.0375	0.0531113	1.057	1.0076	0.010923
PRKCSH	0.855103	-0.225829	0.69138	0.78114	-0.356347	0.76039	0.88679	-0.173336	0.80573	0.89738	-0.156209	0.901937	-0.148902	0.62224	0.83219	-0.265015	0.83369	0.91317	-0.131045	0.85782	0.89522	-0.159686	1.0143	0.0204844	0.90145	1.0383	0.0542233	1.0502	1.0194	0.0277203	1.06	0.9852	-0.0215115
TRAP1	0.89541	-0.15938	0.79914	0.86092	-0.216049	0.85966	0.90942	-0.136981	0.87769	0.91589	-0.126754	1.09091	0.125534	0.82152	1.0745	0.103665	1.0055	1.1098	0.1503	1.0655	1.0904	0.124857	1.20173	0.265117	1.0297	1.2266	0.294665	1.1962	1.1965	0.25882	1.2348	1.1821	0.241352
GCN1L1	0.901363	-0.149819	0.90612	1.0241	0.0343566	0.75368	0.8353	-0.259634	0.78784	0.84469	-0.243506	1.00624	0.00897445	0.8641	1.1349	0.182565	0.83902	0.92496	-0.112537	1.0313	1.053	0.0745054	1.1484	0.199625	0.94914	1.1041	0.142871	1.1099	1.1077	0.147567	1.3045	1.2334	0.302641
IMPDH2	0.96681	-0.0486957	0.82783	0.95078	-0.0728165	0.83115	0.94485	-0.0818428	0.89741	1.0048	0.00690837	0.960991	-0.057405	0.72871	0.98456	-0.022449	0.90961	1.0262	0.0373119	0.9566	1.0107	0.0153548	1.01676	0.0239839	0.87286	1.0145	0.0207689	1.0651	1.0431	0.0608775	1.0589	0.99269	-0.0105848
HNRNPAB	0.941093	-0.0875903	0.75602	0.89887	-0.153816	0.83163	0.96178	-0.0562212	0.84813	0.96263	-0.0549467	0.96459	-0.0520122	0.70403	0.95405	-0.0678632	0.89486	1.0108	0.0154976	0.96071	1.0087	0.0124972	1.0382	0.0540844	0.90965	1.0372	0.0526941	1.0817	1.0463	0.0652966	1.1383	1.0311	0.0441843
SF3B2	1.01572	0.022498	0.87075	0.98505	-0.0217311	0.91483	1.0185	0.026446	0.95502	1.0436	0.0615688	0.976317	-0.0345789	0.75141	0.99392	-0.00879836	0.93015	1.0418	0.0590783	0.99485	1.0372	0.0526941	1.00395	0.00568742	0.85911	1.0218	0.0311128	0.99808	1.0054	0.00776959	1.0281	0.98465	-0.0223171
SSB	1.1035	0.142087	0.90948	1.0668	0.0932897	0.94617	1.0922	0.127237	1.0156	1.1515	0.203514	0.954828	-0.0666876	0.74705	1.0257	0.0366088	0.90133	1.037	0.0524159	1.0189	1.0789	0.109561	0.944253	-0.0827541	0.8427	0.95486	-0.0666389	0.96333	0.93289	-0.100221	1.0241	0.94501	-0.0815985
AHNAK2	0.933093	-0.0999067	0.78676	0.9133	-0.130839	0.80451	0.92019	-0.119996	0.85973	0.96579	-0.0502186	0.796974	-0.327395	0.57471	0.77717	-0.363698	0.74955	0.84574	-0.241714	0.78217	0.81176	-0.300875	0.859203	-0.218929	0.73837	0.84213	-0.247885	0.93099	0.89743	-0.156129	0.90693	0.83805	-0.254892
WDR1	1.0807	0.111966	0.93693	1.0706	0.0984196	0.96589	1.0896	0.123799	0.9636	1.0819	0.113567	0.882212	-0.180802	0.69727	0.92592	-0.111041	0.87114	0.96787	-0.0471148	0.89758	0.93965	-0.0898046	0.877917	-0.187844	0.75959	0.87569	-0.191508	0.91821	0.89735	-0.156257	0.92633	0.86071	-0.216401
RPL18	0.93904	-0.0907415	1.056	1.1983	0.260989	0.7045	0.7774	-0.363271	0.7854	0.84142	-0.249102	0.873734	-0.194733	0.89286	1.1936	0.255319	0.61939	0.69515	-0.524604	0.97846	0.99701	-0.00432012	1.02335	0.0333044	0.85235	1.0129	0.0184917	0.88256	0.86836	-0.203635	1.2225	1.1888	0.249506
GARS	0.947823	-0.0773099	0.84356	0.93055	-0.103844	0.86918	0.95655	-0.0640877	0.88388	0.95637	-0.0643592	1.03242	0.0460362	0.79158	1.0328	0.0465609	0.97664	1.075	0.104337	1.0119	1.0464	0.0654344	1.10873	0.148912	0.94068	1.1117	0.152768	1.1198	1.1166	0.159112	1.1545	1.0979	0.134747
RPS13	0.965293	-0.0509607	1.0719	1.196	0.258217	0.75193	0.80196	-0.318398	0.85124	0.89792	-0.155341	1.0141	0.0202062	0.94616	1.2183	0.284869	0.75208	0.82409	-0.279126	1.1661	1.1999	0.262914	1.12413	0.168813	0.89205	1.0393	0.0556122	0.99605	1.0161	0.0230424	1.3608	1.317	0.397255
HADHB	1.1382	0.186754	1.013	1.1499	0.201508	1.0015	1.1241	0.16877	1.0672	1.1406	0.189793	1.0628	0.0878701	0.91394	1.2135	0.279174	1.0289	1.1571	0.210514	1.1452	1.1815	0.24062	1.0143	0.0204844	0.87394	1.0206	0.0294175	0.99113	1.0019	0.00273852	1.0652	1.0204	0.0291348
CSTB	0.744843	-0.424991	0.65802	0.71204	-0.48997	0.70614	0.7605	-0.39498	0.73502	0.76199	-0.392156	0.902046	-0.148728	0.59952	0.80463	-0.313603	0.78363	0.86856	-0.203303	0.82134	0.84639	-0.240606	1.10117	0.139033	0.94429	1.1045	0.143393	1.1217	1.1174	0.160146	1.1355	1.0816	0.113167
KARS	0.899507	-0.152794	0.8109	0.89723	-0.15645	0.82702	0.91083	-0.134746	0.80919	0.89046	-0.167377	0.938963	-0.0908593	0.7247	0.9497	-0.0744562	0.85641	0.94422	-0.0828051	0.90828	0.94801	-0.0770258	1.0522	0.073409	0.89836	1.0597	0.0836559	1.0505	1.035	0.0496308	1.1337	1.0619	0.0866479
RPS27A;UBB;UBC;UBA52	0.97434	-0.0375028	0.82515	0.93731	-0.0934018	0.88962	1.021	0.0299829	0.86218	0.96471	-0.0518328	0.950664	-0.0729919	0.7219	0.96699	-0.0484271	0.86679	0.96288	-0.0545721	0.95977	1.0061	0.00877371	1.02543	0.0362337	0.87972	1.0107	0.0153548	1.0393	1.0224	0.0319597	1.106	1.0432	0.0610158
DBI	0.909353	-0.137087	0.72365	0.87106	-0.199156	0.79122	0.93289	-0.100221	0.82025	0.92411	-0.113864	0.893761	-0.162039	0.63828	0.89427	-0.161218	0.83254	0.95112	-0.0723007	0.85176	0.89769	-0.155711	0.996983	-0.00435871	0.88313	1.0054	0.00776959	1.0435	1.0093	0.0133551	1.0705	0.97625	-0.0346775
PFAS	1.12427	0.168984	1.0602	1.1134	0.154972	1.0807	1.1334	0.180657	1.0893	1.126	0.171207	1.11789	0.160777	0.92732	1.2152	0.281194	1.122	1.2365	0.306262	1.1795	1.1888	0.249506	1.05217	0.0733633	0.88055	1.0592	0.082975	1.0456	1.0505	0.0710762	1.0859	1.0468	0.0659858
HDGF	0.93393	-0.0986137	0.76893	0.90364	-0.14618	0.82898	0.94575	-0.0804692	0.84234	0.9524	-0.0703605	0.923064	-0.115497	0.66702	0.90422	-0.145254	0.85813	0.96244	-0.0552315	0.89453	0.92565	-0.111461	1.01653	0.0236575	0.88014	1.0105	0.0150693	1.0519	1.0162	0.0231844	1.0852	1.0229	0.0326651
PARK7	0.912027	-0.132852	0.79385	0.86478	-0.209595	0.83707	0.93458	-0.0976099	0.89077	0.93672	-0.0943102	0.995724	-0.00618155	0.71681	0.9599	-0.059044	0.92369	1.0228	0.0325241	0.97965	1.0054	0.00776959	1.08383	0.116143	0.92391	1.096	0.132248	1.1059	1.0934	0.128821	1.1285	1.0621	0.0869196
HNRNPA0	1.05323	0.0748251	0.92727	1.0554	0.0777899	0.96034	1.0692	0.0965317	0.95384	1.0351	0.0497702	0.960028	-0.0588519	0.73312	1.0019	0.00273852	0.92869	1.0163	0.0233263	0.99102	1.019	0.0271541	0.960373	-0.0583328	0.83663	0.94408	-0.083019	0.98792	0.97408	-0.0378878	1.0267	0.96296	-0.0544522
EIF2S1	0.93989	-0.0894362	0.82582	0.90069	-0.150897	0.85868	0.9593	-0.059946	0.89711	0.95968	-0.0593747	0.96615	-0.0496809	0.73078	0.97162	-0.0415359	0.91358	1.0159	0.0227584	0.94647	0.9757	-0.0354905	1.0384	0.0543623	0.87133	1.0352	0.0499095	1.0373	1.0539	0.075738	1.0688	1.0261	0.0371713
CBR1	0.943567	-0.0838036	0.81467	0.89726	-0.156402	0.8641	0.96576	-0.0502634	0.92747	0.96768	-0.0473981	1.02766	0.0393677	0.76345	1.0226	0.0322419	0.97499	1.0665	0.092884	1.0205	1.0349	0.0494914	1.0875	0.121015	0.95206	1.1126	0.153935	1.1019	1.0948	0.130667	1.1132	1.0551	0.0773797
ATP2A2	1.0774	0.107558	1.1481	1.323	0.403813	0.8119	0.91952	-0.121047	0.91091	0.98969	-0.0149514	1.01649	0.0236023	1.0637	1.392	0.477159	0.80289	0.88942	-0.169063	1.164	1.187	0.24732	1.08259	0.114491	0.91108	1.0503	0.0708015	0.99813	0.99838	-0.00233906	1.2889	1.1991	0.261952
TPM1	1.8082	0.854554	1.5547	1.752	0.809003	1.6148	1.8059	0.852718	1.6909	1.8667	0.90049	0.913143	-0.131087	0.80235	1.0686	0.0957219	1.0078	1.1534	0.205893	1.112	1.142	0.191563	0.61963	-0.690521	0.51883	0.61411	-0.703431	0.63486	0.62909	-0.668662	0.64426	0.61569	-0.699724
NUMA1	0.898197	-0.154897	0.78768	0.87449	-0.193486	0.84467	0.91622	-0.126234	0.84128	0.90388	-0.145797	0.950093	-0.0738588	0.74163	0.96377	-0.0532392	0.86354	0.95184	-0.071209	0.92514	0.93866	-0.0913254	1.0616	0.0862403	0.92081	1.0724	0.100843	1.0468	1.0503	0.0708015	1.1202	1.0621	0.0869196
SUPT16H	1.01773	0.0253596	0.92319	1.043	0.0607392	0.87443	1.003	0.00432161	0.90095	1.0072	0.0103502	0.954849	-0.0666557	0.76202	1.0364	0.0515809	0.89503	1.0128	0.0183493	0.9688	1.0111	0.0159257	1.00072	0.00103356	0.82968	0.96655	-0.0490837	1.0194	1.002	0.00288251	1.0853	1.0336	0.047678
RUVBL1	0.97375	-0.0383767	0.80843	0.92903	-0.106203	0.88037	0.99635	-0.00527547	0.89493	0.99587	-0.00597067	0.978034	-0.0320428	0.72121	0.96451	-0.0521319	0.92645	1.0404	0.0571383	0.97942	1.014	0.0200577	1.02823	0.0401677	0.89712	1.0256	0.0364682	1.0623	1.0314	0.044604	1.1032	1.0277	0.0394192
RPN1	0.842707	-0.246898	0.81765	0.9122	-0.132578	0.75766	0.8117	-0.300981	0.77775	0.80422	-0.314338	0.963859	-0.0531061	0.80434	1.0523	0.0735461	0.79705	0.88156	-0.181869	0.96376	0.99714	-0.00413202	1.13077	0.177301	0.96649	1.109	0.149259	1.0792	1.0844	0.116897	1.2491	1.1989	0.261711
PRMT1	0.941167	-0.0874779	0.80587	0.94356	-0.0838138	0.82314	0.94441	-0.0825148	0.83428	0.93553	-0.0961442	0.91627	-0.126155	0.67263	0.90045	-0.151282	0.84088	0.92435	-0.113489	0.90328	0.93737	-0.0933095	1.00465	0.00669298	0.8359	0.97005	-0.043869	1.0477	1.0265	0.0377336	1.0931	1.0174	0.024887
PSMA5	1.00537	0.00772655	0.8704	0.96241	-0.0552765	0.91709	1.0207	0.0295589	0.94154	1.033	0.0468403	0.981613	-0.0267732	0.73667	0.98398	-0.0232991	0.94569	1.0401	0.0567222	0.99548	1.0135	0.0193461	1.00367	0.005285	0.86875	1.007	0.0100637	1.0589	1.0256	0.0364682	1.0436	0.97841	-0.0314889
NACA	1.08463	0.117207	0.88621	1.0474	0.0668125	0.93754	1.0892	0.123269	0.99829	1.1173	0.160017	0.990468	-0.0138181	0.77026	1.0359	0.0508847	0.97099	1.0906	0.125122	1.0269	1.0797	0.110631	0.973513	-0.0387274	0.86242	0.98906	-0.0158701	1.0194	0.98648	-0.0196383	1.0351	0.945	-0.0816138
HNRNPH3	1.00301	0.00434078	0.90746	0.97074	-0.0428432	0.97039	1.0205	0.0292762	1.0207	1.0178	0.0254541	1.02982	0.0423953	0.79162	1.01	0.0143553	1.0268	1.1237	0.168257	1.0286	1.0379	0.0536674	1.03407	0.0483292	0.88342	1.0516	0.072586	1.0352	1.0342	0.0485152	1.0578	1.0164	0.0234683
MIF	0.91645	-0.125872	0.86014	0.8857	-0.17511	0.91581	0.93705	-0.0938021	0.93152	0.9266	-0.109981	0.977674	-0.032574	0.73321	0.93634	-0.0948956	0.93277	0.99603	-0.0057389	0.96582	0.97547	-0.0358306	1.03443	0.0488407	0.86484	1.047	0.0662614	1.0197	1.0519	0.0729976	1.0281	1.0044	0.00633393
DDX17	1.07933	0.11014	1.0052	1.0767	0.106616	1.0097	1.0883	0.122076	1.0153	1.073	0.10165	1.18838	0.248994	0.95183	1.2286	0.297015	1.1735	1.3003	0.378845	1.2343	1.2587	0.331934	1.15733	0.210804	0.9775	1.1575	0.211012	1.1504	1.1769	0.234992	1.1807	1.1376	0.185993
RPS28	1.02271	0.0323924	0.96516	0.99292	-0.0102506	0.99028	1.0259	0.0368901	1.0532	1.0493	0.0694272	1.01087	0.0155911	0.79014	1.0156	0.0223323	0.98614	1.0576	0.0807941	1.0468	1.0422	0.0596322	0.999657	-0.00049541	0.82912	1.0078	0.0112094	0.98944	1.0199	0.0284277	0.98571	0.97127	-0.0420557
BCAP31	0.978757	-0.0309779	0.93352	1.075	0.104337	0.78541	0.9101	-0.135903	0.86302	0.95117	-0.0722249	1.11627	0.158687	0.99733	1.3349	0.416732	0.94458	1.0814	0.1129	1.1811	1.242	0.312665	1.22313	0.290582	1.0351	1.2373	0.307195	1.1671	1.1389	0.187641	1.383	1.2932	0.370945
PSMD2	0.991663	-0.0120777	0.89197	1.0006	0.000865357	0.88232	0.99127	-0.01265	0.91835	0.98312	-0.0245606	0.952684	-0.0699297	0.73347	0.97815	-0.0318724	0.90455	0.99675	-0.00469639	0.94818	0.98624	-0.0199893	1.00532	0.00765958	0.83364	0.99401	-0.00866773	1.0339	1.0322	0.0457225	1.0568	0.98976	-0.0148494
HNRNPD	1.00672	0.0096577	0.84289	0.97185	-0.0411944	0.89193	1.0248	0.0353424	0.91783	1.0235	0.0335111	0.951256	-0.0720951	0.72676	0.98551	-0.0210576	0.89313	1.0094	0.013498	0.97435	1.0167	0.023894	0.986287	-0.0199211	0.87282	1.0014	0.00201836	1.0186	0.97139	-0.0418775	1.0756	0.98607	-0.020238
RPL36	1.00368	0.00529937	0.92321	1.0275	0.0391384	0.86497	0.96644	-0.0492479	0.93925	1.0171	0.0244615	0.948391	-0.076446	0.78963	1.0789	0.109561	0.85645	0.94662	-0.0791427	0.983	1.0293	0.0416635	1.00572	0.00823349	0.85306	1.0245	0.03492	1.0099	0.97947	-0.0299268	1.0615	1.0132	0.018919
PSAT1	0.98017	-0.0288961	0.87177	0.97649	-0.0343228	0.8762	0.96908	-0.0453123	0.91068	0.99494	-0.00731857	1.05556	0.0780025	0.81121	1.0592	0.082975	0.9942	1.0908	0.125387	1.079	1.0954	0.131458	1.09347	0.128909	0.93737	1.0969	0.133432	1.1163	1.0929	0.128161	1.1614	1.0906	0.125122
RBM14	1.25433	0.326921	1.1224	1.2059	0.27011	1.2015	1.2754	0.35095	1.2551	1.2817	0.358059	1.09003	0.124374	0.92301	1.1924	0.253868	1.1176	1.2428	0.313594	1.1866	1.2146	0.280481	0.965903	-0.0500493	0.80782	0.97489	-0.0366887	0.94809	0.95991	-0.0590289	0.9839	0.96291	-0.0545271
TBCA	0.96425	-0.0525209	0.79987	0.91951	-0.121063	0.86683	0.97877	-0.0309582	0.95135	0.99447	-0.00800024	0.91967	-0.120812	0.66972	0.92497	-0.112522	0.86956	1.0026	0.00374614	0.91534	0.95783	-0.0621585	0.97411	-0.0378434	0.84956	0.98715	-0.0186588	0.98699	0.98283	-0.0249862	0.99352	0.95235	-0.0704362
IGF2BP1	1.20963	0.27457	1.0791	1.204	0.267835	1.0954	1.2163	0.282499	1.1113	1.2086	0.273337	1.16997	0.226467	0.95629	1.2804	0.356595	1.1621	1.2776	0.353436	1.2675	1.3082	0.387583	1.0803	0.111432	0.89535	1.0658	0.0919367	1.0866	1.0701	0.0977456	1.1589	1.105	0.144046
DHX15	1.02853	0.0405886	0.94319	1.0417	0.0589399	0.93816	1.041	0.0579701	0.93293	1.0029	0.00417776	0.948821	-0.075792	0.75956	1.0066	0.0094905	0.89783	1.0056	0.00805655	0.96973	1.0024	0.00345832	0.978903	-0.0307617	0.82917	0.96448	-0.0521768	0.98353	0.97446	-0.0373251	1.0573	0.99777	-0.0032208
RPS20	0.96893	-0.0455357	0.94519	1.0509	0.0716254	0.80954	0.90266	-0.147745	0.92075	0.95323	-0.0691037	0.936791	-0.0942007	0.78657	1.0627	0.0877344	0.80223	0.88532	-0.175729	0.99639	1.0277	0.0394192	1.01175	0.0168576	0.83879	1.0024	0.00345832	0.97654	0.97716	-0.0333333	1.1358	1.0557	0.0781999
PRDX3	0.8534	-0.228706	0.73095	0.80362	-0.315415	0.79871	0.88305	-0.179433	0.79906	0.87353	-0.195071	0.914011	-0.129716	0.65891	0.86509	-0.209078	0.83811	0.9264	-0.110293	0.86649	0.88977	-0.168496	1.03743	0.0530186	0.91175	1.049	0.0690147	1.0497	1.0187	0.0267293	1.0916	1.0446	0.0629506
MAPRE1	1.0108	0.0154928	0.86719	0.98509	-0.0216726	0.87953	1.0016	0.00230647	0.93483	1.0457	0.064469	0.894388	-0.161028	0.68589	0.96065	-0.0579172	0.82962	0.9771	-0.0334219	0.90319	0.95272	-0.0698758	0.950353	-0.0734641	0.7833	0.92947	-0.10552	0.99554	0.97817	-0.0318429	0.98907	0.94342	-0.0840279
RPS23	1.00972	0.01396	0.94	1.0861	0.119157	0.83487	0.94475	-0.0819955	0.90492	0.99832	-0.00242577	0.958488	-0.0611681	0.83131	1.1015	0.139469	0.84215	0.92741	-0.108721	0.98748	1.0295	0.0419438	1.04583	0.064653	0.92221	1.0555	0.0779266	1.0353	1.0038	0.00547185	1.1524	1.0782	0.108625
CAND1	1.05397	0.0758292	0.9785	1.1247	0.16954	0.88948	1.0173	0.0247452	0.91119	1.0199	0.0284277	0.946063	-0.0799913	0.81453	1.0853	0.118094	0.88391	0.9773	-0.0331266	0.98595	1.0236	0.0336521	0.96833	-0.0464293	0.82128	0.93708	-0.0937559	0.98469	0.96001	-0.0588787	1.0825	1.0079	0.0113525
FKBP3	0.9435	-0.0839056	0.78069	0.92767	-0.108316	0.83375	0.95529	-0.0659893	0.82095	0.94754	-0.0777412	0.90583	-0.142688	0.71904	0.99239	-0.0110209	0.80533	0.92382	-0.114316	0.91582	0.96314	-0.0541826	0.99634	-0.00528995	0.89982	1.0221	0.0315364	0.99265	0.96502	-0.0513693	1.0897	1.0019	0.00273852
SLC33A1	0.846767	-0.239964	0.71825	0.82192	-0.28293	0.75831	0.85242	-0.230364	0.77279	0.86596	-0.207628	0.959227	-0.0600563	0.70552	0.92689	-0.10953	0.85374	0.952	-0.0709665	0.89544	0.93719	-0.0935865	1.1285	0.174406	1.0041	1.1539	0.206518	1.15	1.1038	0.142479	1.2204	1.1278	0.173511
MVP	0.779673	-0.359058	0.63905	0.72167	-0.470589	0.7218	0.79881	-0.324076	0.74689	0.81854	-0.288875	0.832504	-0.26447	0.56289	0.74405	-0.426529	0.72364	0.80276	-0.316959	0.77528	0.79811	-0.32534	0.998593	-0.00203082	0.86837	1.0118	0.0169241	1.0194	1.0143	0.0204844	1.0239	0.96968	-0.0444194
USP5	1.03973	0.0562136	0.93149	1.0051	0.00733905	0.93591	1.0625	0.0874628	0.97796	1.0516	0.072586	0.99983	-0.000245279	0.76563	1.0077	0.0110662	0.95829	1.0621	0.0869196	1.0362	1.0605	0.0847446	1.005	0.0071955	0.84548	1.0056	0.00805655	1.0006	1.0049	0.00705194	1.0583	1.0045	0.00647756
RPS26;RPS26P11	1.02859	0.040668	0.99589	1.0512	0.0720372	0.93899	0.99937	-0.000909184	0.99908	1.0352	0.0499095	0.997499	-0.00361286	0.83264	1.0643	0.0899049	0.94263	1.0121	0.0173518	1.0407	1.0524	0.0736832	1.00917	0.0131645	0.85239	1.0004	0.000576963	1.0095	1.02	0.0285692	1.0642	1.0071	0.0102069
KYNU	0.991267	-0.0126549	0.88308	1.003	0.00432161	0.87485	0.99405	-0.00860967	0.87281	0.97675	-0.0339387	0.937626	-0.0929162	0.7587	1.0184	0.0263043	0.87124	0.96927	-0.0450295	0.94966	0.98347	-0.0240471	0.991977	-0.0116219	0.8697	0.9996	-0.000577193	0.98472	0.96383	-0.0531494	1.0853	1.0125	0.0179219
CORO1C	1.43113	0.517158	1.2409	1.4442	0.530271	1.205	1.3899	0.474981	1.2956	1.4593	0.545277	1.11687	0.159456	1.0012	1.3505	0.433494	1.132	1.2868	0.363788	1.2808	1.3284	0.40969	0.937797	-0.0926529	0.82245	0.95014	-0.073788	0.95196	0.92917	-0.105986	0.99994	0.93408	-0.098382
CTTN	0.963497	-0.0536484	0.81918	0.92699	-0.109374	0.88319	0.97627	-0.0346479	0.91754	0.98723	-0.0185419	0.931877	-0.101789	0.68795	0.91355	-0.130444	0.89733	0.99553	-0.0064633	0.92522	0.94048	-0.0885308	0.97308	-0.0393697	0.83645	0.98096	-0.0277338	1.0157	0.99494	-0.00731857	0.99603	0.94334	-0.0841503
PPA1	1.00176	0.00253211	0.85523	0.96687	-0.0486062	0.90598	1.0136	0.0194884	0.92714	1.0248	0.0353424	1.00641	0.00921338	0.78295	1.0549	0.0771062	0.93572	1.0742	0.103263	1.0329	1.0932	0.128557	1.0506	0.0712135	0.89385	1.0413	0.0583858	1.0623	1.0591	0.0828388	1.1248	1.0514	0.0723116
RPS15A	0.978283	-0.0316757	1.0392	1.0875	0.121015	0.84903	0.89809	-0.155068	0.91909	0.94926	-0.0751248	1.02197	0.0313544	0.88568	1.1457	0.196229	0.86998	0.9458	-0.080393	1.1233	1.1369	0.185105	1.07263	0.101157	0.84568	1.0085	0.0122111	1.0375	1.0459	0.0647449	1.1966	1.1635	0.218471
RARS	0.902003	-0.148795	0.86304	0.9675	-0.0476664	0.76999	0.86357	-0.211615	0.80438	0.87494	-0.192744	0.987379	-0.0183243	0.81094	1.0732	0.101919	0.83997	0.93496	-0.0970235	1.0017	1.0287	0.0408223	1.12047	0.1641	0.93659	1.0991	0.136323	1.0991	1.0811	0.1125	1.2775	1.1812	0.240253
EEF1B2	1.1296	0.175812	0.9651	1.113	0.154454	0.9973	1.1238	0.168385	1.0027	1.152	0.204141	0.974211	-0.0376937	0.76054	1.0254	0.0361868	0.96091	1.0783	0.108759	1.0144	1.0782	0.108625	0.947323	-0.0780712	0.81212	0.92848	-0.107057	1.0008	0.98546	-0.0211308	1.0065	0.92803	-0.107757
GLUD1;GLUD2	1.0857	0.118626	0.92535	1.0262	0.0373119	1.0308	1.1268	0.172231	1.043	1.1041	0.142871	1.02332	0.0332589	0.82181	1.0806	0.111833	1.0118	1.097	0.133564	1.062	1.0837	0.115965	0.996163	-0.00554579	0.84721	1.0189	0.0270125	0.97945	0.9902	-0.0142081	1.0085	0.97939	-0.0300446
ITGB1	0.800833	-0.320426	0.69356	0.7889	-0.342086	0.68639	0.7756	-0.366615	0.74427	0.838	-0.254978	0.891276	-0.166057	0.65738	0.88794	-0.171466	0.74305	0.82683	-0.274337	0.85361	0.88856	-0.170459	1.07717	0.107241	0.95104	1.094	0.129613	1.0904	1.0583	0.0817487	1.1681	1.0792	0.109962
DDB1	0.984423	-0.0226492	0.89252	1.0073	0.0104934	0.87322	0.98499	-0.021819	0.87697	0.96098	-0.0574217	0.928558	-0.106936	0.7449	0.9893	-0.01552	0.86274	0.96985	-0.0441665	0.92938	0.98003	-0.0291022	0.993553	-0.00933068	0.83103	0.97214	-0.040764	1.0116	0.99962	-0.000548328	1.0708	1.0089	0.0127832
GSPT1	0.996243	-0.00542993	0.87705	0.96643	-0.0492629	0.89704	1.0112	0.0160684	0.90284	1.0111	0.0159257	0.941638	-0.0867559	0.70109	0.94404	-0.0830801	0.90382	1.0127	0.0182069	0.94437	0.97382	-0.038273	0.976723	-0.0339781	0.8152	0.96607	-0.0498004	0.99604	0.99496	-0.00728957	1.0379	0.96914	-0.045223
CS	0.983517	-0.0239786	0.91239	0.98835	-0.0169061	0.86465	0.96661	-0.0489942	0.93193	0.99559	-0.00637636	1.00904	0.0129786	0.80125	1.0308	0.0437644	0.90201	1.0026	0.00374614	1.0826	1.0796	0.110497	1.0425	0.0600474	0.90456	1.0411	0.0581086	1.0406	1.0322	0.0457225	1.1055	1.0542	0.0761486
GART	1.00359	0.00517479	0.88343	1.0005	0.000721167	0.89223	0.99678	-0.00465297	0.93456	1.0135	0.0193461	1.02975	0.042291	0.79879	1.0525	0.0738202	0.99381	1.1036	0.142217	1.0361	1.0674	0.0941009	1.05933	0.0831566	0.90948	1.0482	0.067914	1.0873	1.0829	0.1149	1.1116	1.0469	0.0661236
YBX1	0.966817	-0.0486858	0.85345	0.94423	-0.0827898	0.8666	0.97787	-0.0322854	0.92431	0.97835	-0.0315774	0.909797	-0.136384	0.69664	0.95703	-0.0633639	0.82991	0.95032	-0.0735147	0.90712	0.96249	-0.0551565	0.99236	-0.0110645	0.81391	1.0123	0.0176369	0.96178	0.9979	-0.00303285	0.99483	0.96688	-0.0485912
NME1	1.00111	0.00160531	0.85824	0.97023	-0.0436013	0.91664	1.0388	0.0549179	0.88851	0.99431	-0.00823238	0.985859	-0.0205469	0.75844	1.0071	0.0102069	0.95884	1.0566	0.0794293	0.98673	1.0233	0.0332292	1.01201	0.0172188	0.91449	1.0307	0.0436245	1.0489	1.0318	0.0451634	1.043	0.97352	-0.0387175
RPS15	1.03227	0.0458157	0.84199	1.0365	0.0517201	0.83138	1.0204	0.0291348	0.91312	1.0399	0.0564448	0.925738	-0.111324	0.73233	1.0211	0.0301242	0.80978	0.97136	-0.041922	0.96433	1.014	0.0200577	1.0031	0.00447023	0.88957	1.0039	0.00561557	1.0076	0.99161	-0.0121553	1.0613	1.0138	0.0197731
PSMD11	1.02505	0.035699	0.87511	0.98956	-0.0151409	0.91934	1.0468	0.0659858	0.93133	1.0388	0.0549179	0.964951	-0.0514722	0.75721	0.98781	-0.0176945	0.93899	1.0498	0.0701145	0.96433	0.99144	-0.0124026	0.991533	-0.0122668	0.84277	0.99419	-0.0084065	1.0464	1.0142	0.0203422	1.0301	0.96621	-0.0495913
RAB10	1.23353	0.302797	1.1739	1.3018	0.380508	1.0498	1.1915	0.252779	1.1357	1.2073	0.271784	1.15551	0.208531	1.0864	1.4338	0.519844	1.0992	1.2162	0.28238	1.3115	1.3534	0.436588	1.05583	0.0783821	0.90504	1.0639	0.0893626	1.0061	1.0027	0.00389003	1.1669	1.1009	0.138683
RPL31	1.00541	0.00777916	0.90323	1.061	0.0854247	0.87199	0.95838	-0.0613303	0.91355	0.99684	-0.00456613	0.95164	-0.0715122	0.81611	1.087	0.120352	0.83916	0.94551	-0.0808354	1.0133	1.0496	0.0698396	1.00246	0.00354467	0.87963	1.0133	0.0190614	0.99562	0.97088	-0.0426351	1.082	1.0232	0.0330882
FBL	1.0027	0.00389482	0.9861	1.0985	0.135535	0.83347	0.94424	-0.0827745	0.86966	0.96537	-0.0508461	1.0332	0.047118	0.90388	1.2211	0.288181	0.90863	1.0319	0.0453032	1.0673	1.125	0.169925	1.12367	0.168214	0.95513	1.1161	0.158466	1.102	1.0854	0.118227	1.2374	1.1695	0.225892
MCM6	1.092	0.126973	0.9839	1.0719	0.10017	0.99715	1.1083	0.148348	1.0242	1.0958	0.131985	0.950466	-0.0732937	0.75653	0.98427	-0.022874	0.94109	1.0508	0.0714881	0.98139	1.0026	0.00374614	0.928917	-0.106379	0.78235	0.92508	-0.11235	0.95637	0.94352	-0.083875	0.95998	0.91815	-0.123198
ASPH	0.691517	-0.532164	0.71713	0.77447	-0.368719	0.57115	0.61815	-0.693971	0.60653	0.68193	-0.552304	1.02555	0.0363978	0.85444	1.1287	0.174662	0.72763	0.79085	-0.338524	0.95472	0.98716	-0.0186442	1.3943	0.479541	1.2208	1.4396	0.525668	1.2416	1.2304	0.299127	1.5599	1.5129	0.597317
YARS	0.98031	-0.0286901	0.84261	0.9552	-0.0661253	0.84784	0.99408	-0.00856614	0.8782	0.99165	-0.0120971	1.03662	0.051884	0.78737	1.0551	0.0773797	0.98252	1.09	0.124328	1.0316	1.0663	0.0926134	1.09573	0.131897	0.97109	1.111	0.151859	1.1211	1.0942	0.129876	1.175	1.082	0.1137
BANF1	0.929353	-0.105701	0.72483	0.86202	-0.214207	0.81217	0.9607	-0.0578421	0.83047	0.96534	-0.0508909	0.938824	-0.0910727	0.65919	0.88403	-0.177833	0.8731	1.01	0.0143553	0.92165	0.97822	-0.0317691	1.02172	0.0310046	0.9011	1.0221	0.0315364	1.0833	1.0443	0.0625362	1.0882	0.99877	-0.00177561
PNP	1.12553	0.170609	0.98277	1.0844	0.116897	1.0446	1.1405	0.189666	1.0848	1.1517	0.203765	1.11057	0.151296	0.8999	1.1763	0.234256	1.1011	1.2108	0.275961	1.1708	1.2076	0.272143	1.0598	0.083792	0.91568	1.0666	0.0930192	1.0758	1.0717	0.0999011	1.0988	1.0411	0.0581086
SF3B1	0.984577	-0.0224245	0.97159	1.0867	0.119954	0.80903	0.92625	-0.110526	0.86071	0.94078	-0.0880707	0.94854	-0.0762195	0.84654	1.1157	0.157949	0.82556	0.91974	-0.120702	0.98612	1.0229	0.0326651	1.03394	0.0481525	0.86871	1.0207	0.0295589	0.99447	0.99932	-0.000981366	1.1442	1.0818	0.113434
SERPINH1	0.89012	-0.167928	0.78121	0.84967	-0.235025	0.81282	0.90661	-0.141446	0.84831	0.91408	-0.129608	0.921828	-0.117431	0.66233	0.87409	-0.194146	0.84537	0.91122	-0.134129	0.90203	0.91556	-0.127274	1.01808	0.0258557	0.88496	1.0521	0.0732718	1.0279	1.0165	0.0236102	1.0404	0.98565	-0.0208527
EIF3C;EIF3CL	1.0393	0.0556122	1.0302	1.0954	0.131458	0.94491	1.0114	0.0163537	0.97808	1.0111	0.0159257	1.00565	0.0081251	0.85807	1.1137	0.155361	0.94261	1.0537	0.0754642	1.0506	1.0619	0.0866479	1.02373	0.03384	0.83021	1.0003	0.000432744	1.0147	1.0218	0.0311128	1.0759	1.0491	0.0691522
COTL1	0.865837	-0.207833	0.80468	0.84425	-0.244258	0.78332	0.85046	-0.233685	0.86197	0.9028	-0.147522	1.01991	0.0284356	0.74539	0.97246	-0.0402892	0.90935	0.98038	-0.028587	1.0117	1.0051	0.00733905	1.13867	0.187345	0.92226	1.1202	0.163756	1.1928	1.1825	0.24184	1.1596	1.1133	0.154842
SLC2A1	1.29557	0.373583	1.2561	1.3571	0.440527	1.2143	1.2902	0.367595	1.14	1.2394	0.309642	1.25304	0.325438	1.1506	1.4912	0.576474	1.2808	1.395	0.480265	1.3888	1.4201	0.505993	1.08953	0.12371	0.91656	1.0926	0.127765	1.0711	1.0643	0.0899049	1.1546	1.1117	0.152768
ANP32B	0.922737	-0.116009	0.7157	0.87135	-0.198676	0.77162	0.9371	-0.0937251	0.81405	0.95976	-0.0592544	0.954042	-0.067875	0.66653	0.9256	-0.111539	0.8683	0.99901	-0.00142898	0.94596	1.0155	0.0221902	1.04787	0.0674552	0.87882	1.002	0.00288251	1.1026	1.0674	0.0941009	1.174	1.0742	0.103263
LGALS3	0.96786	-0.0471297	0.86411	0.92618	-0.110635	0.93963	0.98839	-0.0168477	0.91706	0.98901	-0.015943	1.06946	0.0968765	0.80654	1.0433	0.0611541	1.0105	1.1178	0.160662	1.0528	1.0898	0.124063	1.14507	0.195432	0.98813	1.1651	0.220454	1.1504	1.1655	0.220949	1.1328	1.1046	0.143524
SOD1	1.00728	0.0104648	0.84532	0.95604	-0.0648571	0.93242	1.0256	0.0364682	0.99273	1.0402	0.0568609	0.961387	-0.0568113	0.70364	0.96307	-0.0542874	0.90241	1.0419	0.0592168	0.99555	1.0251	0.0357647	0.9862	-0.0200478	0.86967	0.99194	-0.0116752	1.0057	0.99792	-0.00300393	1.0113	0.96874	-0.0458186
EIF3I	1.02395	0.0341406	0.88774	0.98024	-0.0287931	0.94082	1.0343	0.0486547	0.98864	1.0573	0.0803848	0.963102	-0.0542392	0.74621	0.98403	-0.0232258	0.93761	1.0378	0.0535284	0.97608	1.005	0.0071955	0.975617	-0.0356137	0.83311	0.99339	-0.00956787	0.98337	0.98691	-0.0190096	1.0093	0.94655	-0.0792494
SLC25A5	0.970827	-0.0427144	0.91326	1.0252	0.0359054	0.83302	0.93875	-0.0911871	0.86659	0.94853	-0.0762347	1.15508	0.20799	0.98414	1.3232	0.404031	1.0174	1.1223	0.166458	1.1885	1.2134	0.279055	1.25933	0.33266	1.0637	1.2337	0.302992	1.2527	1.2175	0.283922	1.3666	1.3268	0.407951
PSMC2	0.98661	-0.0194482	0.85813	0.96497	-0.051444	0.90172	0.99618	-0.00552165	0.94388	0.99868	-0.00190562	0.959256	-0.0600129	0.73855	0.98587	-0.0205307	0.91314	1.0133	0.0190614	0.97111	0.99057	-0.0136692	0.993517	-0.00938393	0.85367	1.0014	0.00201836	1.0047	1.0047	0.00676478	1.0224	0.97445	-0.0373399
YWHAH	1.1125	0.153805	0.96379	1.0751	0.104471	1.034	1.1414	0.190804	1.0628	1.121	0.164786	0.892418	-0.164209	0.70009	0.92408	-0.11391	0.88977	0.97522	-0.0362004	0.93432	0.95995	-0.0589688	0.853163	-0.229106	0.70516	0.83855	-0.254031	0.89323	0.87531	-0.192134	0.89252	0.84563	-0.241902
XPO1	1.02463	0.0350983	0.99039	1.1224	0.166587	0.85615	0.95716	-0.063168	0.92698	0.99432	-0.00821787	1.05506	0.0773235	0.92993	1.2264	0.29443	0.93441	1.0231	0.0329472	1.1334	1.1626	0.217355	1.09737	0.134046	0.92056	1.0549	0.0771062	1.0647	1.0563	0.0790196	1.2578	1.1809	0.239887
SF3B3	1.01133	0.0162586	0.9644	1.0302	0.0429244	0.93531	1.0018	0.00259452	0.96335	1.002	0.00288251	0.975173	-0.0362694	0.79356	1.043	0.0607392	0.91723	0.99518	-0.0069706	1.0131	1.0145	0.0207689	0.99519	-0.00695611	0.84271	0.99765	-0.00339432	0.99478	0.99438	-0.00813082	1.0244	0.99354	-0.00935004
TFRC	0.760903	-0.394215	0.70214	0.79246	-0.33559	0.66296	0.74762	-0.419623	0.66083	0.74263	-0.429284	0.897357	-0.156247	0.69249	0.92403	-0.113988	0.75531	0.83805	-0.254892	0.81356	0.83413	-0.261656	1.1232	0.167615	0.97587	1.1308	0.177344	1.1296	1.1026	0.14091	1.2113	1.1362	0.184217
SSBP1	0.880347	-0.183856	0.73529	0.81402	-0.296864	0.81706	0.914	-0.129734	0.84481	0.91302	-0.131282	0.968716	-0.045855	0.69436	0.93118	-0.102868	0.89026	0.99034	-0.0140042	0.92972	0.95497	-0.0664727	1.08617	0.119245	0.92658	1.1082	0.148218	1.0901	1.0759	0.105544	1.1318	1.0744	0.103531
CD44	0.721257	-0.471415	0.71005	0.74513	-0.424436	0.69189	0.71553	-0.482916	0.6812	0.70311	-0.508178	0.803547	-0.315546	0.5895	0.765	-0.386468	0.67791	0.73219	-0.44971	0.72752	0.74172	-0.431053	1.00521	0.00749693	0.83467	1.0153	0.0219061	0.96577	0.98723	-0.0185419	1.0471	1.0131	0.0187766
AKR1D1	1.2275	0.295723	1.1298	1.2095	0.274411	1.2412	1.2537	0.326192	1.2254	1.2193	0.286053	0.808916	-0.305939	0.68189	0.88532	-0.175729	0.82369	0.8751	-0.19248	0.87794	0.8975	-0.156016	0.725117	-0.463715	0.6256	0.75874	-0.398322	0.67709	0.69867	-0.517317	0.73537	0.71794	-0.478065
TPR	1.03924	0.0555289	0.87645	0.97312	-0.0393104	0.99136	1.0593	0.0831112	1.0123	1.0853	0.118094	0.961823	-0.0561562	0.72038	0.96688	-0.0485912	0.93107	1.0444	0.0626744	0.99293	1.028	0.0398403	0.96147	-0.0566863	0.8287	0.97845	-0.03143	0.9672	0.97539	-0.0359489	0.98833	0.93057	-0.103813
BTF3	1.12937	0.175514	1.0088	1.1228	0.167101	1.003	1.1013	0.139208	1.0424	1.164	0.219091	1.01735	0.0248161	0.83451	1.1072	0.146916	0.99356	1.0979	0.134747	1.067	1.0987	0.135798	0.99149	-0.0123299	0.853	1.0128	0.0183493	1.0159	0.99695	-0.00440694	1.0403	0.96472	-0.0518178
NSFL1C	0.953483	-0.0687204	0.84163	0.9212	-0.118414	0.88641	0.96052	-0.0581124	0.93436	0.97873	-0.0310172	0.897	-0.15682	0.6524	0.87681	-0.189664	0.85629	0.94656	-0.0792341	0.88915	0.9285	-0.107026	0.94556	-0.0807591	0.7697	0.91869	-0.12235	0.97236	0.96778	-0.047249	0.97148	0.95021	-0.0736817
STRAP	1.1721	0.229096	0.98715	1.1334	0.180657	1.0243	1.1909	0.252052	1.0521	1.192	0.253384	1.01041	0.0149424	0.81575	1.0846	0.117163	1.0116	1.1356	0.183455	1.062	1.1109	0.151729	0.957633	-0.0624547	0.82944	0.9553	-0.0659742	1.013	0.97691	-0.0337024	1.016	0.94069	-0.0882087
RPL35	0.978507	-0.0313464	0.98829	1.1421	0.191689	0.77328	0.89175	-0.165289	0.79398	0.90167	-0.149329	0.883724	-0.178332	0.86071	1.1824	0.241718	0.71511	0.81147	-0.30139	0.93223	0.98456	-0.022449	1.00383	0.00551976	0.876	1.0265	0.0377336	0.92589	0.9246	-0.113099	1.1316	1.0604	0.0846086
RPL29	1.01205	0.0172758	0.94598	1.0754	0.104873	0.86867	0.97685	-0.033791	0.88458	0.98389	-0.0234311	0.908957	-0.137717	0.778	1.0479	0.067501	0.84031	0.92256	-0.116285	0.91889	0.95362	-0.0685136	0.96767	-0.047413	0.84388	0.96575	-0.0502783	1.0041	0.96763	-0.0474726	1.043	0.96963	-0.0444938
RPS27	0.933723	-0.098933	0.82326	1.0258	0.0367495	0.72967	0.87859	-0.186738	0.77985	0.89678	-0.157174	0.865213	-0.208872	0.77616	1.0606	0.0848807	0.7314	0.83155	-0.266125	0.8739	0.97316	-0.0392511	0.99034	-0.0140042	0.84195	0.95789	-0.0620681	0.95719	0.95173	-0.0713757	1.0868	1.0614	0.0859685
RCN1	0.97483	-0.0367774	0.81558	0.92328	-0.11516	0.90781	1.0135	0.0193461	0.90696	0.98771	-0.0178406	0.955368	-0.0658719	0.71601	0.95855	-0.0610744	0.92155	1.0268	0.0381552	0.93555	0.97548	-0.0358158	1.009	0.0129309	0.88252	1.0218	0.0311128	1.0409	1.0223	0.0318186	1.0527	0.98291	-0.0248688
MAP4	1.0613	0.0858325	0.91858	1.0528	0.0742314	0.89973	1.0397	0.0561673	0.96545	1.0914	0.12618	0.948616	-0.0761046	0.77835	1.0436	0.0615688	0.9083	1.0183	0.0261627	0.978	1.0254	0.0361868	0.959547	-0.0595751	0.85496	0.97885	-0.0308403	0.97431	0.94475	-0.0819955	1.0344	0.95504	-0.0663669
TMPO	1.06213	0.0869649	0.90435	1.035	0.0496308	0.90061	1.0454	0.0640551	0.98204	1.106	0.145351	0.827907	-0.27246	0.65025	0.86673	-0.206345	0.77865	0.86408	-0.210763	0.87672	0.91315	-0.131076	0.82835	-0.271688	0.72239	0.84364	-0.245301	0.83614	0.83121	-0.266715	0.85983	0.8102	-0.30365
RPS5	0.972963	-0.0395427	0.97459	1.0291	0.0413832	0.84574	0.89057	-0.167199	0.91202	0.99922	-0.00112574	1.05911	0.0828585	0.86583	1.1222	0.16633	0.86911	0.9601	-0.0587434	1.1945	1.2014	0.264717	1.11373	0.155404	0.88992	1.0662	0.0924781	1.0616	1.0891	0.123136	1.2529	1.1859	0.245982
HDLBP	1.13093	0.177514	1.0036	1.1241	0.16877	1.0201	1.1351	0.182819	1.0453	1.1336	0.180912	0.964466	-0.0521984	0.80228	1.0762	0.105946	0.96181	1.0614	0.0859685	1.0014	1.0368	0.0521376	0.930187	-0.104408	0.80724	0.95058	-0.07312	0.94985	0.92236	-0.116598	0.96086	0.91762	-0.124031
PTMS	0.955737	-0.0653149	0.81328	0.9131	-0.131155	0.87268	0.97022	-0.0436162	0.91635	0.98389	-0.0234311	0.929572	-0.105361	0.68725	0.93509	-0.0968229	0.88589	1.0144	0.0206267	0.9071	0.96739	-0.0478305	0.995727	-0.00617833	0.86108	1.0205	0.0292762	1.0187	1.0102	0.0146409	1.0035	0.95648	-0.0641933
IPO7	0.945623	-0.0806625	0.93873	1.0413	0.0583858	0.80885	0.89697	-0.156868	0.84023	0.8986	-0.154249	0.974678	-0.0370027	0.81404	1.0827	0.114634	0.86211	0.9558	-0.0652193	0.99609	1.0198	0.0282862	1.06583	0.0919819	0.86959	1.0147	0.0210533	1.0618	1.0524	0.0736832	1.1916	1.1304	0.176833
UBE2N;UBE2NL	1.06647	0.0928389	0.91985	1.0215	0.0306892	1.006	1.0901	0.12446	1.0032	1.0878	0.121413	0.988124	-0.0172353	0.77322	1.0022	0.00317044	0.9999	1.0916	0.126444	1.0007	1.0169	0.0241778	0.963773	-0.0532342	0.84727	0.97679	-0.0338797	0.99836	0.98801	-0.0174025	0.99055	0.92652	-0.110106
MCM7	1.09373	0.129261	1.0165	1.1014	0.139339	1.0164	1.0886	0.122474	1.0426	1.0912	0.125916	0.987136	-0.0186799	0.80311	1.068	0.0949116	0.97763	1.0656	0.091666	1.023	1.0391	0.0553345	0.960777	-0.057727	0.80322	0.9601	-0.0587434	0.94693	0.96972	-0.0443599	0.98482	0.95251	-0.0701939
PSMC4	1.02201	0.031414	0.85403	0.97604	-0.0349878	0.96151	1.0432	0.0610158	0.94577	1.0468	0.0659858	0.992224	-0.0112616	0.74121	0.99541	-0.00663721	0.95444	1.0741	0.103128	1.0113	1.049	0.0690147	1.01093	0.0156879	0.87694	1.0091	0.0130692	1.0537	1.0206	0.0294175	1.0843	1.0031	0.00446544
PLIN3	1.02291	0.0326792	0.91257	0.98373	-0.0236657	0.95746	1.0443	0.0625362	0.98847	1.0407	0.0575542	0.905361	-0.143435	0.70273	0.9198	-0.120608	0.86939	0.95915	-0.0601716	0.93571	0.95152	-0.0716941	0.910983	-0.134503	0.78467	0.91581	-0.12688	0.92105	0.90601	-0.142401	0.97316	0.91113	-0.134271
CAPN2	0.98444	-0.0226248	0.93584	1.0457	0.064469	0.87724	0.98559	-0.0209405	0.85828	0.92203	-0.117114	0.919274	-0.121432	0.74184	0.99114	-0.0128392	0.85698	0.96791	-0.0470552	0.91781	0.94759	-0.0776651	0.983033	-0.0246878	0.82523	0.96162	-0.0564612	0.96872	0.97158	-0.0415953	1.0809	1.0159	0.0227584
PPP1CA	1.01484	0.021257	0.89359	0.99863	-0.00197785	0.92371	1.0173	0.0247452	0.96778	1.0286	0.0406821	0.986017	-0.0203161	0.7657	1.0156	0.0223323	0.93935	1.0361	0.0511633	1.0144	1.0454	0.0640551	1.0043	0.00619029	0.83909	1.0009	0.00129784	0.99922	1.002	0.00288251	1.0545	1.01	0.0143553
NNMT	1.16187	0.216445	0.98048	1.1164	0.158854	1.069	1.1883	0.248899	1.0903	1.1809	0.239887	0.973944	-0.0380886	0.78344	1.0424	0.059909	0.97459	1.0871	0.120485	1.0297	1.0818	0.113434	0.917543	-0.124152	0.81722	0.93861	-0.0914023	0.92829	0.90802	-0.139204	0.97262	0.906	-0.142417
PSMB1	0.996347	-0.0052803	0.93902	1.0059	0.00848689	0.9359	0.98423	-0.0229326	0.97046	0.99891	-0.0015734	0.98353	-0.023959	0.80992	1.0611	0.0855606	0.94059	1.023	0.0328061	1.0001	1.0349	0.0494914	1.0099	0.0142124	0.85394	1.0051	0.00733905	1.0051	1.0212	0.0302654	1.0395	1.0034	0.00489684
DNAJA1	1.0999	0.137372	1.0183	1.1471	0.197991	0.97368	1.0899	0.124196	0.95742	1.0627	0.0877344	0.923724	-0.114466	0.79056	1.0387	0.054779	0.92468	1.0181	0.0258793	0.9278	0.97722	-0.0332447	0.918693	-0.122345	0.79703	0.92162	-0.117756	0.97172	0.93111	-0.102976	0.98417	0.90335	-0.146643
PDLIM5	1.4903	0.575603	1.3116	1.4471	0.533165	1.3438	1.4873	0.572696	1.4046	1.5365	0.619648	0.977578	-0.0327166	0.85993	1.1564	0.209641	1.0773	1.1874	0.247806	1.0906	1.1292	0.175301	0.764833	-0.386783	0.65688	0.76644	-0.383755	0.7824	0.76814	-0.380559	0.81498	0.75992	-0.396081
MAP1B	1.8935	0.921055	1.7705	2.0389	1.02779	1.6476	1.8596	0.894992	1.6076	1.782	0.833497	0.775542	-0.366723	0.77389	1.0531	0.0746424	0.84547	0.93776	-0.0927094	0.96203	0.99808	-0.00277264	0.519127	-0.945841	0.43776	0.50618	-0.982278	0.51311	0.50376	-0.989192	0.59256	0.54744	-0.869227
CAPNS1	0.897357	-0.156247	0.84379	0.89494	-0.160137	0.83931	0.8947	-0.160524	0.84749	0.90243	-0.148113	0.939009	-0.0907893	0.71179	0.92913	-0.106048	0.85756	0.93132	-0.102651	0.9287	0.94434	-0.0826217	1.03077	0.0437178	0.85305	1.0085	0.0122111	1.0507	1.0444	0.0626744	1.0847	1.0394	0.055751
ETFA	0.922627	-0.116181	0.75617	0.86486	-0.209461	0.83154	0.95827	-0.0614959	0.83516	0.94475	-0.0819955	0.994621	-0.00778104	0.71752	0.95629	-0.0644799	0.93862	1.0475	0.0669502	0.96661	1.0107	0.0153548	1.07863	0.109205	0.96717	1.1175	0.160275	1.1151	1.0784	0.108892	1.1283	1.04	0.0565835
PSMA6	0.98359	-0.023871	0.83177	0.94651	-0.0793103	0.93917	0.99266	-0.0106284	0.93406	1.0116	0.0166389	0.974013	-0.0379866	0.71928	0.95351	-0.06868	0.93366	1.013	0.0186342	0.97326	1.0064	0.00920383	1.01512	0.0216503	0.86339	1.0173	0.0247452	1.0382	1.0281	0.0399806	1.0539	0.99996	-5.7709e-05
ERH	1	0	0.81638	0.9359	-0.0955737	0.88914	1.022	0.0313952	0.91187	1.0421	0.0594937	0.923294	-0.115137	0.71155	0.96537	-0.0508461	0.88155	0.98355	-0.0239297	0.92606	0.97272	-0.0399035	0.962273	-0.0554813	0.85003	0.97388	-0.0381841	1.0033	0.9761	-0.0348991	1.02	0.93684	-0.0941254
COX5A	0.887547	-0.172105	0.72999	0.82935	-0.269947	0.77993	0.89153	-0.165645	0.84553	0.94176	-0.0865686	0.949766	-0.0743567	0.68465	0.93376	-0.0988763	0.87461	1.0254	0.0361868	0.91782	0.99522	-0.00691262	1.05687	0.0797934	0.91393	1.0576	0.0807941	1.107	1.0877	0.121281	1.0928	1.0253	0.0360461
MCM2	1.08787	0.121502	0.9796	1.0624	0.0873271	1.0222	1.112	0.153157	1.0209	1.0892	0.123269	0.961243	-0.0570264	0.73814	0.98634	-0.0198431	0.96352	1.0541	0.0760117	0.97861	1.0232	0.0330882	0.9416	-0.0868138	0.80263	0.94763	-0.0776042	0.94663	0.94752	-0.0777717	0.97701	0.92965	-0.10524
GSN	0.653517	-0.613704	0.60058	0.66279	-0.593376	0.62296	0.68538	-0.545024	0.57092	0.61238	-0.707501	0.908349	-0.138682	0.70604	0.92889	-0.10642	0.72401	0.77545	-0.366894	0.77537	0.78548	-0.348354	1.22567	0.293567	1.0702	1.2371	0.306962	1.2759	1.2352	0.304745	1.286	1.2047	0.268674
COX4I1	0.887597	-0.172024	0.75689	0.87085	-0.199504	0.80833	0.88539	-0.175615	0.849	0.90655	-0.141542	0.969504	-0.0446806	0.73141	0.95476	-0.06679	0.86419	0.94142	-0.0870896	0.95959	0.99038	-0.0139459	1.08473	0.11734	0.94082	1.092	0.126973	1.0818	1.0796	0.110497	1.1009	1.0826	0.1145
RPS25	0.97889	-0.0307813	0.92612	1.0686	0.0957219	0.82057	0.92863	-0.106824	0.82001	0.93944	-0.0901271	0.949059	-0.0754305	0.84183	1.138	0.186501	0.83545	0.92887	-0.106451	0.98277	1.0662	0.0924781	1.02896	0.0411822	0.89126	1.0195	0.0278618	0.98908	0.97467	-0.0370143	1.2102	1.0927	0.127897
ACTB	1.09047	0.124946	0.9386	1.091	0.125651	0.97202	1.1049	0.143916	0.9684	1.0755	0.105008	0.938383	-0.0917507	0.75971	1.0096	0.0137838	0.92932	1.0303	0.0430645	0.95451	0.9937	-0.00911773	0.93132	-0.102651	0.8201	0.93031	-0.104217	0.9714	0.93681	-0.0941716	1.0187	0.92684	-0.109608
GMPS	1.07163	0.0998114	0.92879	1.0449	0.0633649	0.95408	1.0927	0.127897	0.98818	1.0773	0.10742	1.0374	0.0529723	0.81984	1.0698	0.0973411	1.0053	1.1211	0.164915	1.0767	1.1004	0.138028	1.0302	0.0429244	0.86909	1.0223	0.0318186	1.063	1.0524	0.0736832	1.0745	1.0159	0.0227584
RPL13A	0.97303	-0.0394438	0.82702	0.94144	-0.0870589	0.82423	0.92505	-0.112397	0.95437	1.0526	0.0739573	0.968439	-0.0462671	0.74603	0.99111	-0.0128829	0.82798	0.90321	-0.146867	1.0686	1.0957	0.131853	1.00874	0.0125496	0.90075	1.0424	0.059909	0.99664	0.96131	-0.0569264	1.1031	1.0225	0.0321008
IPO5	1.05937	0.083202	1.0101	1.141	0.190299	0.90015	1.0346	0.0490731	0.8907	1.0025	0.00360224	0.938384	-0.091749	0.80193	1.0596	0.0835197	0.88506	0.98035	-0.0286312	0.97605	0.99403	-0.0086387	0.954043	-0.0678733	0.80715	0.9212	-0.118414	0.97859	0.94627	-0.0796762	1.0808	0.99466	-0.00772463
PSMC3	0.995357	-0.00671451	0.8355	0.95337	-0.0688919	0.87836	1.0043	0.00619029	0.92193	1.0284	0.0404015	0.960464	-0.0581959	0.71722	0.9642	-0.0525957	0.90654	1.0167	0.023894	0.97781	1.0261	0.0371713	0.997043	-0.00427189	0.87329	0.99979	-0.000302998	1.0484	1.0149	0.0213376	1.0522	0.97644	-0.0343967
COPB2	0.938867	-0.0910078	0.8221	0.93238	-0.10101	0.8372	0.94475	-0.0819955	0.87795	0.93947	-0.090081	1.03597	0.0509791	0.8073	1.0585	0.0820213	0.97167	1.0738	0.102725	1.0219	1.0462	0.0651587	1.11433	0.156181	0.94874	1.1122	0.153416	1.1288	1.1113	0.152248	1.1845	1.1195	0.162855
ST13;ST13P5;ST13P4	1.064	0.0894982	0.90317	1.0443	0.0625362	0.95393	1.0678	0.0946415	0.98133	1.0799	0.110898	1.01868	0.0267025	0.83673	1.1071	0.146786	1.0166	1.1087	0.148869	1.033	1.0791	0.109829	1.00644	0.00926595	0.90508	1.0365	0.0517201	1.0402	1.0061	0.00877371	1.0674	0.97673	-0.0339683
AIFM1	0.97916	-0.0303835	0.82315	0.93306	-0.0999582	0.91287	1.025	0.0356239	0.89301	0.97942	-0.0300004	1.06231	0.0872063	0.79404	1.0549	0.0771062	1.0199	1.1291	0.175173	1.0618	1.0785	0.109026	1.10523	0.144351	0.97463	1.1161	0.158466	1.1491	1.1087	0.148869	1.1373	1.0909	0.125519
SUMO2	0.985937	-0.0204331	0.8872	1.0033	0.00475306	0.8241	0.93781	-0.0926324	0.90171	1.0167	0.023894	0.974838	-0.0367659	0.79429	1.0556	0.0780633	0.89969	1.0078	0.0112094	0.99359	1.0421	0.0594937	1.03123	0.0443708	0.88981	1.0002	0.00028851	1.0881	1.0577	0.0809305	1.118	1.0358	0.0507455
PSMA3	0.99388	-0.00885642	0.86548	0.95204	-0.0709059	0.8819	1.0023	0.00331439	0.92732	1.0273	0.0388576	0.980262	-0.0287604	0.73988	0.98661	-0.0194482	0.93476	1.0399	0.0564448	0.98621	1.0377	0.0533894	1.01982	0.0283098	0.8753	1.026	0.0370307	1.0485	1.0367	0.0519985	1.0596	0.99675	-0.00469639
EIF4H	0.999153	-0.001222	0.91065	0.96666	-0.0489196	0.97681	1.0224	0.0319597	0.9886	1.0084	0.012068	0.946449	-0.0794035	0.71112	0.94033	-0.0887609	0.89192	0.98655	-0.0195359	0.97004	0.99796	-0.0029461	0.977387	-0.0329987	0.79076	0.96816	-0.0466826	0.93715	0.9785	-0.0313562	1.003	0.9855	-0.0210722
KHSRP	0.993277	-0.00973247	0.86723	0.94813	-0.0768432	0.92817	1.0155	0.0221902	0.94947	1.0162	0.0231844	0.987991	-0.01743	0.75722	0.9854	-0.0212186	0.93635	1.044	0.0621217	1.0149	1.0473	0.0666748	1.01272	0.0182401	0.85002	1.0241	0.0343566	1.0142	1.0155	0.0221902	1.0588	0.99857	-0.00206453
DARS	1.02137	0.0305009	0.96608	1.0164	0.0234683	0.9577	1.027	0.0384362	0.9686	1.0207	0.0295589	0.977281	-0.0331545	0.7814	1.0302	0.0429244	0.94707	1.0174	0.024887	0.98667	0.99716	-0.00410308	0.998103	-0.00273891	0.84739	1.0108	0.0154976	0.99375	0.99173	-0.0119807	1.0146	0.99178	-0.011908
PPM1G	1.27833	0.354264	1.1578	1.2996	0.378068	1.1158	1.278	0.353888	1.1339	1.2574	0.330444	1.07399	0.102979	0.93259	1.2364	0.306146	1.0909	1.2196	0.286408	1.1628	1.2198	0.286645	0.968267	-0.0465237	0.8122	0.94683	-0.0788227	0.96762	0.96849	-0.0461909	1.0458	0.98948	-0.0152575
SUB1	0.827493	-0.27318	0.68922	0.78197	-0.354815	0.71427	0.83754	-0.25577	0.77315	0.86297	-0.212618	0.950046	-0.0739314	0.66077	0.91029	-0.135602	0.87285	0.98398	-0.0232991	0.86472	0.92656	-0.110044	1.11257	0.153892	0.95968	1.1209	0.164658	1.1819	1.1494	0.200881	1.1606	1.0674	0.0941009
40057	1.08453	0.117074	0.9745	1.0957	0.131853	0.97828	1.0739	0.10286	1.0072	1.084	0.116365	0.958181	-0.0616297	0.79081	1.069	0.0962619	0.92663	1.0483	0.0680516	0.99147	1.032	0.045443	0.956443	-0.0642486	0.80469	0.95533	-0.0659289	0.96928	0.96244	-0.0552315	0.98727	0.95156	-0.0716335
EIF4G1	0.928443	-0.107114	0.87967	0.99084	-0.013276	0.80757	0.91395	-0.129813	0.80245	0.88054	-0.18354	0.958153	-0.0616715	0.78995	1.0608	0.0851527	0.8496	0.95537	-0.0658685	0.94456	0.98036	-0.0286165	1.0803	0.111432	0.88996	1.0539	0.075738	1.038	1.0487	0.068602	1.1851	1.1383	0.186881
EIF2S3;EIF2S3L	0.91809	-0.123293	0.81158	0.92817	-0.107539	0.81896	0.90591	-0.14256	0.82985	0.92019	-0.119996	0.933647	-0.0990514	0.71877	0.95561	-0.0655061	0.84689	0.93915	-0.0905725	0.92535	0.97574	-0.0354313	1.0287	0.0408223	0.86065	1.0275	0.0391384	1.0322	1.0189	0.0270125	1.1098	1.0397	0.0561673
KIF5B	0.954507	-0.0671728	0.88156	0.98016	-0.0289108	0.85881	0.9472	-0.078259	0.85966	0.93616	-0.095173	0.904648	-0.144572	0.73167	0.96869	-0.045893	0.83136	0.92259	-0.116238	0.9038	0.94073	-0.0881474	0.978783	-0.0309386	0.82881	0.97324	-0.0391325	0.95443	0.95351	-0.06868	1.0589	1.0096	0.0137838
TPM2	1.23643	0.306184	1.0335	1.2309	0.299714	1.0542	1.2384	0.308477	1.1225	1.24	0.31034	0.811309	-0.301677	0.65755	0.89595	-0.15851	0.83615	0.9653	-0.0509507	0.84372	0.91424	-0.129355	0.754057	-0.407255	0.62823	0.72793	-0.458128	0.82457	0.803	-0.316528	0.76802	0.73124	-0.451583
RAD23B	1.05068	0.0713279	0.92088	0.98815	-0.017198	1.0289	1.0693	0.0966667	1.0589	1.0946	0.130404	1.05403	0.075919	0.76672	1.0137	0.0196308	1.0591	1.1438	0.193835	1.0816	1.0885	0.122341	1.0214	0.0305433	0.85585	1.0265	0.0377336	1.0378	1.0547	0.0768327	1.0291	0.98299	-0.0247514
DLD	0.835607	-0.259104	0.71464	0.79172	-0.336938	0.78265	0.87037	-0.200299	0.79938	0.84473	-0.243438	0.897378	-0.156213	0.63126	0.82817	-0.272001	0.80765	0.87902	-0.186032	0.84365	0.85936	-0.218665	1.04083	0.0577391	0.92491	1.0654	0.0913952	1.0221	1.0398	0.0563061	1.0675	1.0173	0.0247452
APEX1	0.871177	-0.198963	0.83833	0.92371	-0.114488	0.74481	0.84182	-0.248416	0.79667	0.848	-0.237864	0.878796	-0.186401	0.68979	0.91781	-0.123733	0.72653	0.82572	-0.276275	0.9038	0.91989	-0.120467	1.00606	0.00871157	0.81227	0.97695	-0.0336434	0.972	0.98122	-0.0273515	1.121	1.06	0.0840643
NARS	0.82593	-0.275909	0.78065	0.83318	-0.2633	0.78718	0.8241	-0.279109	0.78714	0.82051	-0.285407	0.918223	-0.123083	0.713	0.91063	-0.135063	0.80464	0.88201	-0.181133	0.87763	0.88961	-0.168755	1.0724	0.100843	0.90347	1.0617	0.0863762	1.0367	1.0527	0.0740944	1.1558	1.1028	0.141171
PTRF	0.878633	-0.186667	0.77907	0.85865	-0.219858	0.76054	0.85279	-0.229738	0.84454	0.92446	-0.113317	1.01324	0.0189696	0.72667	0.97185	-0.0411944	0.88264	0.99021	-0.0141936	1.0189	1.0612	0.0856966	1.13817	0.186712	0.94241	1.1256	0.170694	1.1426	1.1372	0.185486	1.2206	1.1517	0.203765
ACACA	0.919233	-0.121497	0.8755	0.96228	-0.0554714	0.84588	0.91477	-0.128519	0.84452	0.88065	-0.183359	1.20737	0.271864	0.99341	1.2792	0.355242	1.1165	1.2299	0.298541	1.1718	1.1894	0.250234	1.3338	0.415542	1.1078	1.3089	0.388355	1.31	1.331	0.412511	1.4178	1.3615	0.445197
UQCRC2	0.879753	-0.184829	0.79078	0.84118	-0.249514	0.81129	0.90509	-0.143867	0.84938	0.89299	-0.163284	0.893742	-0.162069	0.65588	0.86797	-0.204283	0.82105	0.90636	-0.141844	0.86333	0.86934	-0.202008	0.996847	-0.00455649	0.85117	1.0184	0.0263043	0.99672	1.0023	0.00331439	1.0272	0.96984	-0.0441813
GNB2	0.996597	-0.00491835	0.90815	0.95509	-0.0662914	0.96895	1.0071	0.0102069	1.009	1.0276	0.0392788	0.943182	-0.0843916	0.7128	0.91933	-0.121345	0.91552	0.98278	-0.0250596	0.95891	0.9619	-0.0560412	0.955117	-0.0662511	0.80714	0.96062	-0.0579622	0.93112	0.95356	-0.0686044	0.97594	0.95117	-0.0722249
HN1	1.13853	0.187177	0.99253	1.1025	0.140779	1.0333	1.1274	0.172999	1.11	1.1857	0.245739	0.986149	-0.0201226	0.78238	1.1022	0.140386	0.96285	1.1113	0.152248	1.0476	1.1408	0.190046	0.947997	-0.0770461	0.77614	0.9542	-0.0676364	0.95751	0.96781	-0.0472042	0.93652	0.92198	-0.117193
RPL24	0.994513	-0.00793738	1.07	1.1912	0.252416	0.78082	0.86731	-0.20538	0.86933	0.92503	-0.112428	0.862278	-0.213775	0.90151	1.1694	0.225768	0.66709	0.72901	-0.455989	0.95403	0.9887	-0.0163953	0.965713	-0.0503331	0.84026	0.97392	-0.0381248	0.855	0.84452	-0.243797	1.163	1.0787	0.109294
PUF60	1.03027	0.0430178	0.91404	1.0092	0.0132121	0.92095	1.033	0.0468403	0.96521	1.0486	0.0684645	0.962193	-0.0556013	0.72538	0.9492	-0.075216	0.94315	1.0355	0.0503276	0.97333	1.0089	0.0127832	0.9701	-0.0437946	0.82372	0.95985	-0.0591191	1.0227	0.98955	-0.0151555	1.0007	0.9609	-0.0575418
NOLC1	0.95016	-0.0737576	0.81754	0.92752	-0.10855	0.83501	0.93686	-0.0940946	0.84146	0.9861	-0.0201941	1.04199	0.059346	0.79671	1.0242	0.0344975	0.95818	1.0786	0.10916	1.0463	1.0775	0.107688	1.1215	0.16543	0.97099	1.1161	0.158466	1.1514	1.1306	0.177089	1.1921	1.1178	0.160662
MYL12A;MYL12B;MYL9	1.12083	0.164572	1.0332	1.1184	0.161436	1.0579	1.116	0.158337	1.1301	1.1281	0.173895	0.863739	-0.211333	0.6969	0.90621	-0.142083	0.85405	0.95515	-0.0662008	0.9186	0.92598	-0.110947	0.818567	-0.288828	0.66435	0.80918	-0.305467	0.81618	0.82421	-0.278916	0.83105	0.82231	-0.282246
ILF2	1.01413	0.0202473	0.89687	1.0168	0.0240359	0.88281	1.0111	0.0159257	0.91037	1.0145	0.0207689	0.93305	-0.0999737	0.72768	0.98286	-0.0249422	0.87792	0.97347	-0.0387916	0.95745	0.99435	-0.00817434	0.96378	-0.0532242	0.845	0.96206	-0.0558012	0.96147	0.94293	-0.0847774	1.0715	0.98635	-0.0198284
RTN4	1.1457	0.196229	1.2192	1.3022	0.380951	0.93953	1.0354	0.0501882	0.99522	1.0995	0.136848	1.04648	0.0655509	1.023	1.3552	0.438506	0.92159	1.007	0.0100637	1.191	1.1878	0.248292	1.02686	0.0382442	0.83162	1.0005	0.000721167	0.9761	0.95639	-0.064329	1.1579	1.1237	0.168257
SRSF6	1.01638	0.0234446	0.86478	0.95905	-0.0603221	0.96578	1.0364	0.0515809	0.99132	1.0537	0.0754642	0.967134	-0.0482116	0.7197	0.96494	-0.0514889	0.93207	1.0515	0.0724489	0.98585	1.01	0.0143553	0.983483	-0.0240275	0.81455	0.97687	-0.0337615	1.0001	1.0156	0.0223323	0.99564	0.95798	-0.0619326
PSMC5	1.01639	0.0234494	0.9075	0.98836	-0.0168915	0.94854	1.0363	0.0514417	0.91541	1.0245	0.03492	0.9603	-0.0584429	0.75177	0.99813	-0.00270037	0.931	1.0442	0.0623981	0.95244	0.99135	-0.0125336	0.99746	-0.00366911	0.84679	1.0024	0.00345832	1.0263	1.0145	0.0207689	1.0221	0.97548	-0.0358158
RANBP1	1.0223	0.0318233	0.86379	0.97801	-0.0320789	0.89641	1.0165	0.0236102	0.95361	1.0724	0.100843	0.97583	-0.0352983	0.73684	1.0067	0.00963382	0.94534	1.0541	0.0760117	0.98665	1.0439	0.0619835	0.9955	-0.00650678	0.84651	0.99545	-0.00657924	1.033	1.0097	0.0139267	1.0547	0.98135	-0.0271603
LMNA	0.9923	-0.0111517	0.92984	0.9567	-0.0638615	1.0002	1.0174	0.024887	1.0103	1.0028	0.0040339	0.988181	-0.0171526	0.75846	0.97093	-0.0425608	0.94354	1.0176	0.0251706	1.0104	1.0132	0.018919	1.0106	0.0152168	0.87267	1.0671	0.0936954	0.96534	0.99683	-0.00458061	0.97632	0.96788	-0.0470999
RPL38	0.96412	-0.0527154	0.88835	1.0724	0.100843	0.7459	0.89071	-0.166972	0.80747	0.92925	-0.105861	0.912056	-0.132806	0.77975	1.1091	0.149389	0.7418	0.89635	-0.157866	0.95363	1.0207	0.0295589	1.04074	0.0576051	0.9278	1.0474	0.0668125	1.0329	0.99941	-0.000851441	1.1773	1.0754	0.104873
SRSF2	1.01862	0.0266159	0.90124	0.96366	-0.0534039	0.99608	1.0331	0.0469799	1.0498	1.0591	0.0828388	0.999054	-0.00136479	0.76094	0.98853	-0.0166433	0.97619	1.0459	0.0647449	1.0156	1.0221	0.0315364	1.00537	0.00773133	0.83892	1.0245	0.03492	0.99709	1.0171	0.0244615	0.99037	0.97452	-0.0372363
CTPS1	1.25387	0.326384	1.1689	1.2577	0.330788	1.1502	1.234	0.303342	1.2035	1.2699	0.344715	1.09351	0.128969	0.9039	1.1948	0.256769	1.0854	1.2017	0.265077	1.2224	1.2488	0.320542	0.972737	-0.0398788	0.79543	0.94957	-0.0746537	0.97454	0.98892	-0.0160743	1.0303	0.97972	-0.0295586
ATPAF1	0.855187	-0.225689	0.74045	0.84523	-0.242584	0.77718	0.87338	-0.195319	0.78821	0.84695	-0.239651	0.983136	-0.0245377	0.71675	0.99783	-0.00313405	0.88797	1.004	0.00575927	0.92227	0.9397	-0.0897278	1.13917	0.187979	0.94585	1.1224	0.166587	1.1534	1.1707	0.227371	1.1696	1.1244	0.169155
OTUB1	1.01607	0.0229951	0.90217	1.0044	0.00633393	0.94085	1.0177	0.0253123	0.95566	1.0261	0.0371713	1.0122	0.0174975	0.77314	1.0241	0.0343566	0.98874	1.1007	0.138421	1.0304	1.0463	0.0652966	1.01747	0.0249815	0.86155	1.0168	0.0240359	1.0171	1.0155	0.0221902	1.0677	1.0201	0.0287106
SLIRP	1.1273	0.172872	0.96543	1.0786	0.10916	1.0473	1.1568	0.210139	1.0998	1.1465	0.197236	1.19681	0.259195	0.93553	1.2431	0.313942	1.2034	1.3077	0.387032	1.2564	1.2959	0.373954	1.13063	0.177131	0.9671	1.1444	0.194591	1.1426	1.1364	0.184471	1.1578	1.1111	0.151989
FAM129B	0.93739	-0.0932787	0.85177	0.94784	-0.0772845	0.84731	0.92437	-0.113458	0.86663	0.93996	-0.0893287	0.876202	-0.190664	0.66173	0.86441	-0.210212	0.80261	0.88279	-0.179858	0.89598	0.93316	-0.0998036	0.930017	-0.104672	0.80279	0.91132	-0.13397	0.96082	0.93668	-0.0943718	1.023	0.94205	-0.0861245
RPS10-NUDT3;RPS10	1.01097	0.0157354	1.0034	1.0881	0.121811	0.88833	0.96791	-0.0470552	0.92057	0.97689	-0.033732	0.966949	-0.0484885	0.83958	1.1045	0.143393	0.88151	0.98669	-0.0193312	0.99967	1.0331	0.0469799	1.01967	0.0280976	0.86799	1.0085	0.0122111	0.99766	1.0064	0.00920383	1.0768	1.0441	0.0622599
SSRP1	0.997683	-0.00334612	0.86932	0.97025	-0.0435716	0.90933	1.0062	0.00891709	0.96446	1.0166	0.0237521	1.00016	0.000226005	0.76488	1.0111	0.0159257	0.94737	1.0334	0.0473988	1.0334	1.0437	0.0617071	1.0197	0.0281448	0.87121	1.0168	0.0240359	1.0165	1.018	0.0257376	1.0678	1.0243	0.0346383
RAB11B;RAB11A	0.869737	-0.201349	0.79008	0.87238	-0.196971	0.77515	0.85161	-0.231735	0.83711	0.88522	-0.175892	0.988481	-0.0167147	0.75913	1.0032	0.00460925	0.8567	0.93704	-0.0938175	0.99951	1.0186	0.0265876	1.10923	0.149563	0.97493	1.1116	0.152638	1.121	1.1017	0.139731	1.1609	1.1144	0.156267
RPN2	0.834507	-0.261005	0.79022	0.88742	-0.172311	0.73162	0.80843	-0.306805	0.74588	0.80767	-0.308162	0.943217	-0.0843389	0.78188	1.0344	0.0487942	0.77199	0.85809	-0.220799	0.91756	0.94767	-0.0775433	1.1401	0.18916	1.0033	1.1787	0.237197	1.0762	1.0561	0.0787464	1.2321	1.1855	0.245496
MCM4	1.1015	0.139469	0.98744	1.0952	0.131194	0.99319	1.0964	0.132774	1.0485	1.1129	0.154324	0.975382	-0.0359604	0.79964	1.0461	0.0650208	0.92778	1.0568	0.0797024	1.0501	1.0611	0.0855606	0.948267	-0.0766353	0.79792	0.93861	-0.0914023	0.95063	0.95319	-0.0691643	0.99464	0.953	-0.0694519
SNRNP200	1.04703	0.0663074	1.0209	1.1394	0.188274	0.90825	1.0012	0.0017302	0.93539	1.0005	0.000721167	0.929407	-0.105618	0.81049	1.0536	0.0753273	0.85553	0.94213	-0.086002	0.97903	0.9997	-0.000432873	0.95366	-0.0684531	0.78313	0.93376	-0.0988763	0.92657	0.92737	-0.108783	1.0479	0.99985	-0.00021642
TJP1	1.1978	0.260387	1.0542	1.1562	0.209391	1.0819	1.1987	0.261471	1.1276	1.2385	0.308594	0.91144	-0.13378	0.73198	0.98087	-0.0278662	0.9099	1.0045	0.00647756	0.98879	1.0256	0.0364682	0.83563	-0.259064	0.69976	0.83877	-0.253653	0.85602	0.83869	-0.25379	0.88954	0.82943	-0.269808
LMNB2	1.13507	0.182777	1.0211	1.067	0.0935602	1.1132	1.1917	0.253021	1.1323	1.1465	0.197236	1.02179	0.0310987	0.76015	1.0235	0.0335111	1.0409	1.134	0.181421	1.0666	1.0909	0.125519	0.95787	-0.0620982	0.79584	0.94894	-0.0756112	0.96247	0.96486	-0.0516085	0.99911	0.95981	-0.0591793
RPL22	0.97995	-0.02922	1.0307	1.097	0.133564	0.85094	0.89274	-0.163688	0.84242	0.95011	-0.0738335	0.968138	-0.0467157	0.85334	1.1131	0.154583	0.82742	0.89034	-0.167572	1.0458	1.0425	0.0600474	1.03119	0.0443148	0.85765	1.0037	0.00532812	0.97123	0.97068	-0.0429323	1.1519	1.1192	0.162468
CHORDC1	1.1524	0.204642	0.93451	1.0942	0.129876	0.99905	1.1756	0.233397	1.025	1.1874	0.247806	0.974663	-0.0370241	0.75596	1.023	0.0328061	0.97612	1.1074	0.147176	1.0009	1.0707	0.0985543	0.94697	-0.0786094	0.84038	0.96043	-0.0582476	1.0069	0.97056	-0.0431107	1.0062	0.90992	-0.136188
PSMC6	0.933367	-0.0994841	0.8272	0.89095	-0.166584	0.88066	0.94154	-0.0869057	0.90666	0.96761	-0.0475024	0.934434	-0.0978346	0.68945	0.91096	-0.13454	0.8778	0.97661	-0.0341455	0.90428	0.94224	-0.0858335	1.02122	0.0302984	0.87011	1.053	0.0745054	1.0189	1.0251	0.0357647	1.0336	0.98557	-0.0209698
AP2B1	0.938377	-0.091761	0.89338	0.99673	-0.00472534	0.83526	0.9328	-0.10036	0.80413	0.8856	-0.175273	0.887438	-0.172282	0.72767	0.95443	-0.0672887	0.82653	0.91413	-0.129529	0.86338	0.89303	-0.163219	0.972403	-0.0403733	0.80607	0.93726	-0.0934788	0.99523	0.97295	-0.0395624	1.0823	1.007	0.0100637
ANXA11	0.98701	-0.0188634	0.88093	0.93753	-0.0930632	0.95186	1.019	0.0271541	0.96379	1.0045	0.00647756	0.971896	-0.0411268	0.75757	1.0045	0.00647756	0.93259	1.0533	0.0749164	0.97937	0.99197	-0.0116316	1.00373	0.00536645	0.8517	1.0173	0.0247452	0.98741	1.0029	0.00417776	1.016	0.99098	-0.0130722
MYH1	1.03317	0.047073	0.87429	0.9607	-0.0578421	0.9731	1.0788	0.109427	1.0013	1.06	0.0840643	0.950864	-0.0726884	0.71583	0.98206	-0.0261169	0.91726	1.0513	0.0721744	0.97196	1.0241	0.0343566	0.963373	-0.0538331	0.81761	0.96585	-0.0501289	0.94592	0.94441	-0.0825148	0.97911	0.97986	-0.0293525
PYGL	1.27597	0.351591	1.1387	1.2894	0.3667	1.1426	1.2664	0.340733	1.1749	1.2721	0.347212	1.09742	0.13411	0.93679	1.2248	0.292546	1.1162	1.2244	0.292075	1.2004	1.2541	0.326652	0.975647	-0.0355693	0.81929	0.96121	-0.0570764	1.0103	0.99143	-0.0124172	1.0393	0.9743	-0.037562
RPL35A	1.04696	0.0662063	1.0277	1.1678	0.223793	0.82071	0.92458	-0.11313	1.015	1.0485	0.0683269	0.981833	-0.0264499	0.97288	1.2936	0.371392	0.8206	0.90082	-0.150689	1.0598	1.0666	0.0930192	1.0651	0.0909889	0.93523	1.1031	0.141564	1.0584	1.0305	0.0433445	1.1338	1.0617	0.0863762
RRBP1	0.863473	-0.211776	0.90441	1.0117	0.0167816	0.69139	0.76157	-0.392951	0.76949	0.81715	-0.291327	0.97641	-0.034441	0.87204	1.1548	0.207643	0.78559	0.86063	-0.216535	0.98054	1.0109	0.0156403	1.1631	0.217975	0.94939	1.1269	0.172359	1.1312	1.1293	0.175429	1.3513	1.2331	0.30229
SNRNP70	0.93753	-0.0930632	0.90686	0.96627	-0.0495017	0.84918	0.92637	-0.11034	0.87298	0.91995	-0.120373	0.94547	-0.0808964	0.75373	0.99338	-0.00958239	0.85295	0.93573	-0.0958358	0.94806	0.97274	-0.0398739	1.0354	0.0501882	0.88398	1.0363	0.0514417	1.0033	1.0173	0.0247452	1.0967	1.0526	0.0739573
RPL34	0.959483	-0.0596703	0.93152	1.0698	0.0973411	0.75534	0.8564	-0.223643	0.86771	0.95225	-0.0705877	0.922546	-0.116308	0.90588	1.2136	0.279293	0.73061	0.82338	-0.28037	0.96996	1.0071	0.0102069	1.06707	0.0936503	0.97105	1.1425	0.192194	1.0015	0.9617	-0.0563412	1.1525	1.097	0.133564
VDAC3	1.0592	0.082975	0.89082	1.0706	0.0984196	0.90515	1.0826	0.1145	0.9035	1.0244	0.0347792	0.921257	-0.118325	0.75263	1.0301	0.0427844	0.85054	0.9582	-0.0616013	0.95624	1.0009	0.00129784	0.95699	-0.0634242	0.86506	0.98236	-0.0256763	0.95273	0.9145	-0.128945	1.0434	0.97411	-0.0378434
DDX21	0.98268	-0.0252064	1.2927	1.4349	0.52095	0.62618	0.69621	-0.522406	0.75824	0.81693	-0.291716	0.872989	-0.195965	1.0977	1.4574	0.543397	0.53254	0.58648	-0.769846	1.0248	1.0653	0.0912598	1.06163	0.0862765	0.8754	1.0409	0.0578315	0.87703	0.85618	-0.224014	1.3576	1.2878	0.364909
FKBP1A	0.997983	-0.00291237	0.80289	0.93105	-0.103069	0.92207	1.024	0.0342157	0.92071	1.0389	0.0550568	0.962163	-0.0556463	0.70938	0.98124	-0.027322	0.93966	1.0109	0.0156403	0.95126	1.0077	0.0110662	0.99557	-0.00640534	0.8705	1.0185	0.026446	0.99041	1.0109	0.0156403	1.0111	0.95731	-0.0629419
UQCRC1	0.909137	-0.137431	0.81573	0.85468	-0.226544	0.85888	0.94518	-0.081339	0.87627	0.92755	-0.108503	0.918879	-0.122053	0.69383	0.89162	-0.165499	0.8731	0.93914	-0.0905879	0.89349	0.91293	-0.131424	0.990047	-0.0144316	0.82204	0.99067	-0.0135235	1.0025	1.0112	0.0160684	1.0091	0.96827	-0.0465187
BLVRB	0.82147	-0.28372	0.70007	0.75845	-0.398874	0.7959	0.85508	-0.225869	0.79552	0.85088	-0.232972	0.893004	-0.163261	0.64493	0.84326	-0.245951	0.81707	0.89214	-0.164658	0.82351	0.84389	-0.244873	1.03843	0.0544086	0.89757	1.0655	0.0915306	1.0371	1.0445	0.0628125	1.0289	1.0053	0.00762609
GSTO1	1.00758	0.0108992	0.84166	0.97815	-0.0318724	0.8935	1.0291	0.0413832	0.89618	1.0155	0.0221902	0.958747	-0.0607784	0.74939	0.9973	-0.00390054	0.92841	1.0243	0.0346383	0.9493	0.98849	-0.0167017	0.99853	-0.00212232	0.89754	1.0232	0.0330882	1.0345	1.005	0.0071955	1.0482	0.96739	-0.0478305
ARCN1	0.97634	-0.0345445	0.81994	0.93891	-0.0909412	0.87456	0.99271	-0.0105558	0.90794	0.9974	-0.00375589	1.06832	0.0953469	0.77436	1.0441	0.0622599	1.0245	1.1382	0.186754	1.0565	1.102	0.140124	1.12397	0.168599	0.95459	1.1109	0.151729	1.161	1.1405	0.189666	1.1906	1.1205	0.164143
EIF3E	1.03216	0.0456713	1.0395	1.1165	0.158983	0.91832	0.9909	-0.0131886	0.92703	0.98909	-0.0158263	0.978371	-0.0315463	0.83561	1.076	0.105678	0.89135	0.98905	-0.0158846	1.0239	1.0389	0.0550568	1.01986	0.0283758	0.84783	0.98899	-0.0159722	1.0392	1.0117	0.0167816	1.1143	1.0589	0.0825664
KRT17	0.58678	-0.769108	0.51237	0.59744	-0.743134	0.53154	0.57462	-0.79932	0.54143	0.58828	-0.765425	0.818619	-0.288736	0.60425	0.78892	-0.342049	0.69023	0.77322	-0.371049	0.76964	0.78187	-0.354999	0.995987	-0.00580167	0.86627	1.0123	0.0176369	0.95107	0.92276	-0.115973	1.0873	1.0529	0.0743684
ATP1A1	0.901813	-0.149099	0.87272	0.96046	-0.0582026	0.80096	0.87108	-0.199123	0.81672	0.8739	-0.19446	0.931262	-0.102741	0.76148	0.99059	-0.01364	0.83764	0.92528	-0.112038	0.90598	0.93267	-0.100561	1.05017	0.0706183	0.86055	1.0267	0.0380147	1.063	1.0503	0.0708015	1.1424	1.0735	0.102322
SRSF7	1.0764	0.106214	0.974	1.0289	0.0411028	1.0566	1.0863	0.119423	1.1096	1.114	0.155749	0.964654	-0.0519159	0.74458	0.97765	-0.03261	0.94172	1.0432	0.0610158	1.0006	1.0332	0.0471195	0.951643	-0.0715071	0.7649	0.95745	-0.0627309	0.9272	0.96734	-0.047905	0.9091	0.93014	-0.10448
LRRC59	0.875753	-0.191404	1.0146	1.1747	0.232292	0.61667	0.66983	-0.578133	0.71682	0.78273	-0.353413	1.00064	0.000921428	1.0555	1.4161	0.501923	0.63885	0.6937	-0.527616	1.1279	1.1596	0.213627	1.23517	0.304706	1.0333	1.1715	0.228357	1.0475	1.0207	0.0295589	1.6222	1.5133	0.597698
37500	1.0674	0.0941009	0.95299	1.0349	0.0494914	0.97976	1.0665	0.092884	1.0594	1.1008	0.138552	0.925779	-0.11126	0.73799	0.95119	-0.0721945	0.89572	0.98471	-0.0222292	0.97386	0.98253	-0.0254266	0.907757	-0.139622	0.78554	0.92598	-0.110947	0.91565	0.9155	-0.127368	0.92398	0.88179	-0.181493
PRPF19	1.06377	0.0891817	0.97324	1.0237	0.033793	0.9855	1.0881	0.121811	1.0385	1.0795	0.110363	1.00719	0.0103406	0.77745	0.99666	-0.00482667	1.0039	1.0884	0.122209	1.0277	1.0526	0.0739573	0.98998	-0.0145287	0.83152	0.98421	-0.0229619	1.0429	1.0115	0.0164963	1.0265	0.97423	-0.0376657
MARS	0.892233	-0.164507	0.87383	0.94147	-0.087013	0.82111	0.88529	-0.175778	0.7895	0.84994	-0.234567	0.925693	-0.111394	0.71532	0.96209	-0.0557562	0.82804	0.92365	-0.114582	0.90564	0.94318	-0.084395	1.0434	0.0612923	0.83933	1.0007	0.00100953	1.0258	1.017	0.0243197	1.1509	1.1125	0.153805
ASNS	1.06097	0.0853793	0.97777	1.0971	0.133695	0.93907	1.0236	0.0336521	0.95482	1.0622	0.0870554	1.14196	0.191507	0.98296	1.2993	0.377735	1.0954	1.2173	0.283685	1.1643	1.1879	0.248413	1.16617	0.221774	1.0217	1.1756	0.233397	1.1963	1.162	0.21661	1.2263	1.1609	0.215244
COPB1	0.91876	-0.12224	0.87074	1.001	0.00144197	0.79742	0.90056	-0.151106	0.77016	0.85472	-0.226476	1.04766	0.0671752	0.86538	1.167	0.222805	0.95009	1.0655	0.0915306	1.0163	1.0456	0.064331	1.1766	0.234624	0.97584	1.1546	0.207393	1.1548	1.1541	0.206768	1.3078	1.2211	0.288181
PSMD7	0.969933	-0.0440425	0.88002	0.93067	-0.103658	0.92426	0.99281	-0.0104104	0.91396	0.98632	-0.0198723	0.982514	-0.0254495	0.77096	0.99796	-0.0029461	0.93215	1.018	0.0257376	0.98536	1.0127	0.0182069	1.03003	0.042691	0.89685	1.0534	0.0750534	1.0076	1.0093	0.0133551	1.0725	1.0274	0.038998
UBA2	0.8762	-0.190668	0.75791	0.86762	-0.204865	0.76767	0.90047	-0.15125	0.777	0.86051	-0.216736	0.915036	-0.1281	0.68448	0.90515	-0.143771	0.82242	0.93623	-0.0950651	0.86012	0.88763	-0.17197	1.06257	0.0875534	0.88899	1.0741	0.103128	1.0894	1.0571	0.0801119	1.117	1.0565	0.0792928
EIF3L	0.979473	-0.0299219	0.94554	1.0808	0.1121	0.83851	0.91453	-0.128898	0.88278	0.94309	-0.0845326	0.957809	-0.0621903	0.79822	1.0517	0.0727232	0.85048	0.92423	-0.113676	0.98833	1.0138	0.0197731	1.03462	0.0490963	0.84004	0.97595	-0.0351209	1.0293	1.0333	0.0472592	1.1412	1.0946	0.130404
ARPC2	1.0943	0.130008	0.99348	1.0887	0.122606	0.97387	1.0858	0.118758	1.0185	1.1084	0.148479	1.00441	0.0063483	0.78782	1.035	0.0496308	0.98478	1.1135	0.155102	1.0491	1.0624	0.0873271	0.97935	-0.0301036	0.82385	0.9832	-0.0244432	1.0175	0.99571	-0.00620248	1.0445	0.95914	-0.0601867
ALYREF	1.05337	0.0750123	1.0571	1.1724	0.229465	0.84436	0.94521	-0.0812932	0.93312	1.0425	0.0600474	0.948142	-0.0768246	0.87429	1.1702	0.226755	0.78791	0.87207	-0.197484	1.0547	1.0891	0.123136	1.00182	0.00261852	0.82846	0.98638	-0.0197845	0.95577	0.96317	-0.0541376	1.0803	1.0559	0.0784732
EIF3F	1.07217	0.100529	0.9797	1.047	0.0662614	1.0416	1.0847	0.117296	1.0352	1.0848	0.117429	0.987034	-0.0188277	0.81431	1.0396	0.0560285	0.9926	1.0726	0.101112	1.0113	1.0338	0.0479571	0.957203	-0.0631027	0.82003	0.95965	-0.0594198	0.96108	0.96738	-0.0478454	0.99429	0.94458	-0.0822551
SNRPF	0.977707	-0.0325264	0.91111	0.95313	-0.0692551	0.96105	0.99467	-0.00771013	0.98155	0.98532	-0.0213358	0.963274	-0.0539812	0.77157	0.97576	-0.0354018	0.9156	1.004	0.00575927	0.95942	0.95845	-0.0612249	1.0148	0.0212002	0.86355	1.0365	0.0517201	0.97292	0.98891	-0.0160889	1.0521	1.019	0.0271541
EFTUD2	1.0684	0.0954519	1.0048	1.1195	0.162855	0.95356	1.0574	0.0805212	0.95134	1.0283	0.0402612	0.914549	-0.128868	0.76798	1.0088	0.0126402	0.89025	0.99437	-0.00814532	0.93356	0.95232	-0.0704817	0.919837	-0.12055	0.77377	0.89916	-0.15335	0.94382	0.93643	-0.0947569	0.96816	0.92392	-0.11416
PSMA4	1.044	0.0621217	0.9302	1.0424	0.059909	0.94288	1.0437	0.0617071	0.9425	1.0459	0.0647449	0.973151	-0.0392643	0.77315	1.0357	0.0506062	0.94068	1.0442	0.0623981	0.98641	1.0308	0.0437644	0.992363	-0.0110597	0.86798	0.98772	-0.017826	1.0073	0.98487	-0.0219948	1.0863	1.0045	0.00647756
RPS29	0.994813	-0.00750225	0.99565	1.0055	0.00791308	0.93545	0.95484	-0.0666691	1.0023	1.0241	0.0343566	1.00763	0.0109644	0.8473	1.0925	0.127633	0.91212	0.96274	-0.0547819	1.0762	1.0957	0.131853	1.03457	0.0490266	0.84552	1.0323	0.0458623	1.0145	1.0378	0.0535284	1.0488	1.0336	0.047678
RCC2	0.983273	-0.0243356	0.8796	0.93582	-0.095697	0.9272	1.0042	0.00604663	0.96805	1.0098	0.0140696	0.992098	-0.0114458	0.75097	0.96375	-0.0532691	0.92636	1.0118	0.0169241	1.0346	1.0418	0.0590783	1.01533	0.0219534	0.86791	1.0137	0.0196308	1.0065	1.0179	0.0255958	1.0785	1.0144	0.0206267
ACTR3	1.12933	0.175471	1.0287	1.1229	0.167229	0.99413	1.1215	0.16543	1.0138	1.1436	0.193583	0.990086	-0.0143749	0.79891	1.0472	0.066537	0.97487	1.0999	0.137372	1.0432	1.0749	0.104202	0.952187	-0.0706837	0.824	0.96172	-0.0563112	0.9681	0.95723	-0.0630625	0.99753	0.93761	-0.0929401
CAPRIN1	1.0788	0.109427	0.95064	1.0791	0.109829	0.92449	1.0583	0.0817487	0.97858	1.099	0.136191	0.963784	-0.0532176	0.78177	1.0518	0.0728604	0.93684	1.0484	0.0681893	0.99015	1.0296	0.042084	0.964363	-0.0523513	0.82542	0.95134	-0.0719671	1.0356	0.98989	-0.0146599	1.033	0.95186	-0.0711787
COPA	0.877733	-0.188145	0.89958	0.98765	-0.0179282	0.76472	0.82908	-0.270417	0.73896	0.81647	-0.292528	1.04478	0.0632007	0.91355	1.1891	0.24987	0.87961	0.95607	-0.0648118	1.0422	1.0731	0.101785	1.21253	0.278024	1.0218	1.1875	0.247928	1.1383	1.1363	0.184344	1.3912	1.3138	0.393746
RPL10A	0.89766	-0.155759	1.0028	1.1917	0.253021	0.59556	0.70392	-0.506517	0.7082	0.79736	-0.326697	0.894791	-0.160377	0.95598	1.2862	0.363115	0.56267	0.64485	-0.632964	1.0212	1.0784	0.108892	1.1005	0.138164	0.96156	1.0789	0.109561	0.94773	0.90551	-0.143198	1.4255	1.3171	0.397365
PSMB7	0.953667	-0.068443	0.82503	0.93634	-0.0948956	0.81258	0.93769	-0.092817	0.89416	0.98697	-0.0189219	0.954186	-0.0676582	0.77305	1.0644	0.0900404	0.90123	0.99773	-0.00327864	0.90326	0.97459	-0.0371327	1.05807	0.0814305	0.96524	1.0973	0.133958	1.044	1.0593	0.0831112	1.0595	1.0176	0.0251706
RECQL	1.22107	0.288142	1.1231	1.2729	0.348119	1.0611	1.2167	0.282973	1.0473	1.1736	0.230941	1.03499	0.0496106	0.91242	1.2119	0.277271	1.027	1.1346	0.182184	1.1088	1.1469	0.19774	0.969157	-0.0451982	0.82393	0.94415	-0.082912	1.0012	0.97225	-0.0406008	1.0715	0.99107	-0.0129411
PRDX5	0.796867	-0.32759	0.66441	0.77101	-0.375179	0.71687	0.82007	-0.286181	0.72063	0.79952	-0.322794	0.931727	-0.102021	0.65389	0.87553	-0.191771	0.81807	0.91995	-0.120373	0.85091	0.88618	-0.174328	1.1262	0.171463	0.97429	1.1536	0.206143	1.1345	1.1225	0.166715	1.1676	1.1025	0.140779
OLA1	1.1297	0.17594	0.97206	1.148	0.199123	0.96975	1.1326	0.179638	0.99908	1.1085	0.148609	0.988648	-0.0164715	0.8056	1.0747	0.103934	0.97187	1.0934	0.128821	1.0282	1.0699	0.097476	0.965873	-0.0500941	0.84597	0.97764	-0.0326248	0.95989	0.95579	-0.0652344	1.0447	0.96419	-0.0526106
HSP90AB2P	1.03513	0.0498166	0.89154	1.0137	0.0196308	0.91085	1.0341	0.0483757	0.94972	1.0576	0.0807941	0.988169	-0.0171705	0.78267	1.0451	0.063641	0.96172	1.0633	0.0885487	0.9954	1.0414	0.0585243	1.00739	0.0106175	0.86921	1.0031	0.00446544	1.0519	1.02	0.0285692	1.06	0.99906	-0.00135677
CAPZB	0.96425	-0.0525209	0.84065	0.93172	-0.102032	0.87889	0.99609	-0.00565199	0.89014	0.96494	-0.0514889	0.882956	-0.179587	0.66592	0.92149	-0.11796	0.8527	0.95928	-0.0599761	0.85649	0.92013	-0.12009	0.939677	-0.0897637	0.79744	0.93837	-0.0917712	0.95566	0.93819	-0.092048	0.99742	0.94247	-0.0854814
RPL14	0.924447	-0.113338	1.1602	1.3284	0.40969	0.60786	0.69558	-0.523712	0.6981	0.74936	-0.416269	0.816878	-0.291808	1.0179	1.3299	0.411318	0.51461	0.57193	-0.80609	0.90847	0.93452	-0.0977026	1.02755	0.0392133	0.86474	1.018	0.0257376	0.84659	0.81836	-0.289192	1.3367	1.2463	0.317651
PAFAH1B3	0.76287	-0.390491	0.68314	0.71418	-0.48564	0.76869	0.79707	-0.327222	0.76443	0.77736	-0.363345	0.917702	-0.123902	0.62114	0.80068	-0.320702	0.82445	0.89698	-0.156852	0.84449	0.84537	-0.242345	1.08417	0.116587	0.91845	1.1	0.137504	1.0584	1.0689	0.0961269	1.1224	1.0836	0.115832
CTSD	0.68173	-0.552728	0.58349	0.64756	-0.626914	0.64728	0.71685	-0.480257	0.63133	0.68078	-0.554739	0.851197	-0.232436	0.53483	0.70581	-0.502648	0.71626	0.79133	-0.337649	0.73873	0.76479	-0.386864	1.0986	0.135666	0.96912	1.1085	0.148609	1.1106	1.0941	0.129745	1.1604	1.0932	0.128557
APRT	0.792863	-0.334856	0.67159	0.74971	-0.415595	0.7583	0.83948	-0.252432	0.74249	0.7894	-0.341172	0.990797	-0.0133391	0.67633	0.92118	-0.118445	0.89095	0.98896	-0.0160159	0.90044	0.94064	-0.0882854	1.181	0.240009	1.008	1.1955	0.257614	1.1776	1.1768	0.234869	1.2092	1.1707	0.227371
CALU	0.887497	-0.172186	0.69424	0.82336	-0.280405	0.78038	0.90921	-0.137315	0.81942	0.92992	-0.104821	0.860838	-0.216187	0.61332	0.85284	-0.229653	0.78794	0.90764	-0.139808	0.82078	0.87803	-0.187658	0.973793	-0.0383125	0.87432	1.0039	0.00561557	1.0054	0.98939	-0.0153888	1.0042	0.92809	-0.107663
RBBP4	0.982427	-0.0255784	0.87662	0.93329	-0.0996027	0.89465	0.99469	-0.00768112	0.95609	1.0193	0.0275787	0.940224	-0.0889229	0.67331	0.90515	-0.143771	0.89611	1.0076	0.010923	0.96555	0.97374	-0.0383915	0.959013	-0.0603772	0.80047	0.95501	-0.0664123	0.9611	0.9589	-0.0605477	1.0275	0.96313	-0.0541976
CAPZA1	1.03145	0.0446739	0.88379	0.97345	-0.0388212	0.94639	1.0691	0.0963968	0.95666	1.0518	0.0728604	0.931733	-0.102011	0.70583	0.93355	-0.0992008	0.91513	1.016	0.0229004	0.93238	0.95299	-0.069467	0.94769	-0.0775129	0.81316	0.95732	-0.0629268	0.96054	0.95304	-0.0693913	0.99265	0.93271	-0.1005
RAB1A	1.22053	0.287512	1.0749	1.2335	0.302758	1.0936	1.2313	0.300182	1.077	1.1968	0.259182	1.09454	0.130331	0.96025	1.2915	0.369048	1.0729	1.1852	0.245131	1.1822	1.1943	0.256165	1.02853	0.0405886	0.90492	1.0297	0.0422241	1.047	1.0054	0.00776959	1.1381	1.0505	0.0710762
RTCB	1.05687	0.0797934	0.91664	1.0173	0.0247452	0.9829	1.0765	0.106348	0.9831	1.0768	0.10675	0.973029	-0.0394455	0.77966	1.0305	0.0433445	0.97601	1.0647	0.090447	0.97439	1.0094	0.013498	0.968687	-0.045898	0.84736	0.97463	-0.0370735	0.99961	0.96228	-0.0554714	1.0373	0.96915	-0.0452081
ECH1	0.96797	-0.0469658	0.84267	0.93596	-0.0954812	0.95245	0.97872	-0.0310319	0.94245	0.98923	-0.0156221	1.1478	0.198871	0.84081	1.101	0.138814	1.0912	1.1982	0.260869	1.1677	1.1794	0.238053	1.1845	0.244278	1.005	1.1982	0.260869	1.1838	1.1799	0.238665	1.2299	1.1754	0.233152
PAFAH1B1	1.03631	0.051451	0.86667	0.99042	-0.0138876	0.92908	1.0363	0.0514417	0.98425	1.0822	0.113967	0.996828	-0.00458382	0.78574	1.0365	0.0517201	0.98633	1.0864	0.119555	0.99011	1.026	0.0370307	1.01404	0.0201193	0.89527	1.0102	0.0146409	1.0736	1.0537	0.0754642	1.032	0.97823	-0.0317544
MARCKS	0.8786	-0.186722	0.71193	0.83566	-0.259012	0.7578	0.86703	-0.205846	0.80887	0.93311	-0.0998809	0.798523	-0.324594	0.57816	0.78027	-0.357955	0.71141	0.81768	-0.290392	0.76494	0.81563	-0.294013	0.91922	-0.121518	0.79582	0.91308	-0.131187	0.97953	0.94777	-0.0773911	0.9609	0.89681	-0.157126
SNRPD2	0.93689	-0.0940484	0.79945	0.92873	-0.106669	0.84458	0.94686	-0.078777	0.86637	0.93508	-0.0968383	0.931203	-0.102832	0.74173	0.98765	-0.0179282	0.80852	0.89814	-0.154988	0.96216	1.0105	0.0150693	1.02293	0.0327074	0.92835	1.0478	0.0673634	0.9953	0.98819	-0.0171396	1.099	1.0328	0.0465609
NASP	1.09683	0.133344	0.87743	1.0117	0.0167816	0.9857	1.1157	0.157949	1.0286	1.1631	0.217975	0.994716	-0.00764406	0.75906	1.0113	0.016211	0.99381	1.1035	0.142087	1.0279	1.0846	0.117163	0.962437	-0.0552365	0.86276	0.97355	-0.038673	0.99279	0.97521	-0.0362152	1.0108	0.93855	-0.0914945
RPL39P5;RPL39	1.01394	0.0199723	0.94362	1.0031	0.00446544	0.95236	0.99992	-0.00011542	1.0144	1.0388	0.0549179	0.981979	-0.0262361	0.82286	1.0855	0.11836	0.87335	0.97086	-0.0426648	1.0281	1.0594	0.0832474	1.04449	0.0627941	0.91097	1.151	0.202888	0.94221	1.002	0.00288251	0.96632	0.98046	-0.0284693
SF1	0.962007	-0.0558812	0.86319	0.94731	-0.0780915	0.84913	0.94985	-0.0742284	0.9241	0.98886	-0.0161618	0.94871	-0.0759609	0.7691	1.0109	0.0156403	0.91016	1.0133	0.0190614	0.94348	0.98947	-0.0152721	0.99249	-0.0108755	0.84102	1.0044	0.00633393	1.0332	1.0353	0.0500489	0.98568	0.93777	-0.092694
CAST	0.737067	-0.440133	0.58344	0.68626	-0.543173	0.62036	0.75718	-0.401292	0.6774	0.76776	-0.381273	0.756047	-0.403453	0.49885	0.67202	-0.573424	0.63009	0.72884	-0.456326	0.68386	0.72084	-0.472249	0.95419	-0.0676515	0.8739	0.99376	-0.00903062	0.97713	0.93675	-0.094264	0.99716	0.93206	-0.101505
HSPA2	0.844527	-0.243785	0.72539	0.82406	-0.279179	0.74516	0.8578	-0.221287	0.77943	0.85172	-0.231549	0.661273	-0.596681	0.48185	0.64475	-0.633188	0.59627	0.6788	-0.558942	0.61473	0.64532	-0.631913	0.77282	-0.371796	0.66879	0.7747	-0.36829	0.81968	0.80487	-0.313172	0.77847	0.73889	-0.436568
HNRNPUL1	0.868013	-0.204211	0.80593	0.87306	-0.195847	0.78423	0.86723	-0.205513	0.80447	0.86375	-0.211314	0.920006	-0.120286	0.69694	0.92546	-0.111757	0.80558	0.91799	-0.12345	0.90837	0.93487	-0.0971623	1.04607	0.0649748	0.86216	1.0203	0.0289934	1.0568	1.0614	0.0859685	1.1302	1.0565	0.0792928
SRRM2	1.00416	0.00599395	0.88447	0.96769	-0.0473831	0.9155	1.0218	0.0311128	0.96111	1.023	0.0328061	0.909867	-0.136273	0.68371	0.8862	-0.174296	0.86272	0.94752	-0.0777717	0.92725	0.95359	-0.068559	0.93963	-0.0898353	0.79797	0.94095	-0.08781	0.93748	0.94999	-0.0740158	0.96142	0.92795	-0.107881
CDC37	0.97761	-0.0326691	0.85672	0.96053	-0.0580974	0.87926	0.98908	-0.0158409	0.89965	0.98322	-0.0244138	1.00899	0.0129071	0.76266	1.0154	0.0220482	0.97429	1.0737	0.102591	0.98857	1.0231	0.0329472	1.0641	0.0896337	0.9098	1.0746	0.1038	1.0779	1.0739	0.10286	1.1009	1.0438	0.0618453
VASP	0.78912	-0.341683	0.68929	0.74504	-0.42461	0.75622	0.81741	-0.290868	0.79773	0.80491	-0.313101	0.878186	-0.187402	0.6033	0.8017	-0.318866	0.78236	0.87234	-0.197038	0.81623	0.82253	-0.28186	1.03597	0.0509776	0.88563	1.0636	0.0889557	1.0365	1.044	0.0621217	1.0098	1.0003	0.000432744
MCM5	1.02387	0.0340325	1.0584	1.1813	0.240375	0.8375	0.90798	-0.139268	0.89153	0.98233	-0.0257203	0.941038	-0.0876755	0.82904	1.0627	0.0877344	0.80868	0.87776	-0.188102	1.0042	1.042	0.0593553	1.01023	0.0146886	0.80513	0.9527	-0.0699061	0.97365	0.9747	-0.0369699	1.1431	1.1033	0.141825
GLOD4	1.03623	0.0513489	0.88744	1.0237	0.033793	0.88664	1.0421	0.0594937	0.93052	1.0429	0.0606008	1.03219	0.0457039	0.82564	1.1042	0.143002	1.0183	1.1317	0.178492	0.99646	1.0509	0.0716254	1.0818	0.113434	0.95583	1.0859	0.118891	1.12	1.0866	0.119821	1.1402	1.0729	0.101516
39326	1.05517	0.0774709	0.89854	1.0262	0.0373119	0.94659	1.0732	0.101919	0.96773	1.0661	0.0923428	0.91827	-0.12301	0.71855	0.94595	-0.0801642	0.88948	0.99113	-0.0128538	0.94538	0.96277	-0.0547369	0.91995	-0.120373	0.78558	0.91858	-0.122523	0.95839	0.92302	-0.115566	0.95346	0.91825	-0.123041
NUTF2	1.00791	0.0113668	0.86108	0.94183	-0.0864614	0.97805	1.0537	0.0754642	0.9661	1.0282	0.0401209	0.957588	-0.0625234	0.71832	0.95459	-0.0670469	0.93011	1.0241	0.0343566	0.97387	1.0024	0.00345832	0.968783	-0.045754	0.8483	0.96964	-0.0444789	0.96655	0.97842	-0.0314742	1.0174	0.95829	-0.0614658
DPYSL2	1.28427	0.360945	1.1352	1.2243	0.291957	1.2344	1.318	0.39835	1.2612	1.3105	0.390117	0.873643	-0.194884	0.75631	0.97836	-0.0315627	0.92791	1.0124	0.0177794	0.93593	0.95422	-0.0676062	0.75709	-0.401463	0.66458	0.77216	-0.373028	0.76559	0.7663	-0.384019	0.78215	0.73281	-0.448489
ANXA7	0.973197	-0.0391967	0.90222	0.94411	-0.0829731	0.93684	1.0059	0.00848689	0.92998	0.96958	-0.0445682	0.993216	-0.00982124	0.74239	0.97972	-0.0295586	0.93278	1.0254	0.0361868	1.0115	1.01	0.0143553	1.03537	0.0501418	0.85237	1.0216	0.0308304	1.0315	1.0547	0.0768327	1.0541	1.0298	0.0423642
PSME1	0.965783	-0.0502285	0.80536	0.93655	-0.0945721	0.87524	0.99297	-0.010178	0.88469	0.96783	-0.0471744	0.934441	-0.0978243	0.6961	0.91703	-0.124959	0.89372	0.99184	-0.0118207	0.92993	0.96383	-0.0531494	0.979673	-0.0296273	0.83972	0.97217	-0.0407195	1.0271	0.99032	-0.0140333	1.0531	0.97653	-0.0342637
DDX1	1.10147	0.139426	0.96204	1.0828	0.114767	0.9971	1.1114	0.152378	0.9937	1.1102	0.15082	1.01706	0.0244001	0.80078	1.0709	0.0988238	1.0189	1.1408	0.190046	1.0406	1.082	0.1137	0.99167	-0.012068	0.84569	0.96622	-0.0495764	1.0443	1.0213	0.0304067	1.057	0.98749	-0.018162
GTF2I	0.85408	-0.227557	0.83112	0.90713	-0.140619	0.77888	0.82786	-0.272541	0.77291	0.82725	-0.273605	0.946509	-0.079312	0.7439	0.97441	-0.0373992	0.82489	0.89733	-0.156289	0.92447	0.95611	-0.0647515	1.09017	0.124549	0.92849	1.1014	0.139339	1.0411	1.0445	0.0628125	1.1829	1.1246	0.169412
PSMB2	0.975343	-0.0360179	0.91856	0.99902	-0.00141453	0.89	0.98147	-0.0269839	0.90974	0.94554	-0.0807896	0.975701	-0.0354888	0.74676	0.98199	-0.0262198	0.92148	1.0071	0.0102069	0.98959	1.0069	0.00992041	1.01603	0.0229477	0.85053	1.0031	0.00446544	1.041	1.0147	0.0210533	1.064	1.0303	0.0430645
PSMD1	0.98516	-0.02157	0.87695	0.99425	-0.00831944	0.83674	0.95923	-0.0600513	0.8929	1.002	0.00288251	0.998901	-0.00158623	0.80848	1.0568	0.0797024	0.92487	1.0435	0.0614306	1.0187	1.0378	0.0535284	1.05313	0.0746881	0.89614	1.0251	0.0357647	1.0833	1.0545	0.0765591	1.1543	1.0798	0.110764
GLO1	1.12717	0.172701	0.96822	1.0565	0.0792928	1.0134	1.1471	0.197991	1.0821	1.1779	0.236217	1.01401	0.0200735	0.81214	1.0697	0.0972062	0.99206	1.1232	0.167615	1.0837	1.1131	0.154583	0.966273	-0.0494967	0.83638	0.98047	-0.0284546	1.0105	0.98107	-0.027572	0.99451	0.93728	-0.093448
SAE1	0.870557	-0.19999	0.76129	0.84289	-0.246584	0.80929	0.88017	-0.184146	0.80875	0.88861	-0.170378	0.920263	-0.119881	0.66884	0.8641	-0.21073	0.84882	0.94792	-0.0771628	0.87827	0.90202	-0.148769	1.0337	0.0478175	0.88022	1.0456	0.064331	1.0388	1.0353	0.0500489	1.1055	1.0202	0.028852
MRTO4	0.94595	-0.0801642	0.94348	1.0325	0.0461418	0.8635	0.91197	-0.132942	0.87053	0.89338	-0.162654	1.02284	0.0325852	0.86619	1.1637	0.218719	0.88183	0.99034	-0.0140042	1.05	1.1015	0.139469	1.1367	0.184852	0.91108	1.0776	0.107822	1.1627	1.1429	0.192699	1.2705	1.1896	0.250477
CAV1	0.7435	-0.427595	0.71636	0.8125	-0.29956	0.62708	0.68724	-0.541114	0.70325	0.73076	-0.45253	1.01174	0.0168323	0.72522	0.9803	-0.0287048	0.7829	0.86486	-0.209461	0.93824	0.9873	-0.0184396	1.31407	0.394038	1.0933	1.2641	0.338111	1.3062	1.304	0.382944	1.4054	1.3741	0.458487
ECHS1	0.884417	-0.177202	0.73162	0.80781	-0.307912	0.82643	0.90585	-0.142656	0.85385	0.93959	-0.0898967	0.949919	-0.0741238	0.67616	0.92431	-0.113551	0.87432	0.96449	-0.0521618	0.91337	0.95617	-0.064661	1.06207	0.0868743	0.95787	1.1005	0.138159	1.0703	1.0623	0.0871912	1.096	1.0234	0.0333701
RPLP1	1.0687	0.0958569	0.88802	1.0283	0.0402612	0.93858	1.0559	0.0784732	1.0074	1.1219	0.165944	0.95735	-0.0628816	0.72382	0.96265	-0.0549167	0.93095	1.0347	0.0492125	0.98975	1.0271	0.0385767	0.95135	-0.0719519	0.83242	0.95265	-0.0699818	1.004	0.97809	-0.0319609	0.99107	0.92331	-0.115113
CLTA	0.970707	-0.0428927	0.86189	0.88512	-0.176055	0.97928	1.0135	0.0193461	1.0059	1.0135	0.0193461	0.990024	-0.0144639	0.73296	0.95729	-0.0629721	0.97657	1.0447	0.0630887	0.98736	1.0027	0.00389003	1.00614	0.00883584	0.82035	1.0026	0.00374614	1.0159	1.0519	0.0729976	0.99763	0.96393	-0.0529997
ATP5O	0.88014	-0.184195	0.84083	0.88644	-0.173905	0.84195	0.88079	-0.18313	0.83714	0.87319	-0.195632	0.920462	-0.11957	0.6947	0.88258	-0.180201	0.81407	0.88261	-0.180152	0.91415	0.93057	-0.103813	1.03317	0.047073	0.83362	1.0152	0.021764	1.0339	1.0315	0.0447438	1.0964	1.0528	0.0742314
RNH1	0.902507	-0.147991	0.80473	0.84706	-0.239464	0.89032	0.9416	-0.0868138	0.88885	0.91886	-0.122083	0.947803	-0.0773404	0.69885	0.89896	-0.153671	0.88766	0.97418	-0.0377397	0.93009	0.93872	-0.0912332	1.02566	0.0365526	0.87385	1.046	0.0648829	1.0117	1.0322	0.0457225	1.0352	0.99878	-0.00176116
SPR	1.40317	0.488686	1.2573	1.3782	0.462785	1.3108	1.4254	0.511367	1.2758	1.4059	0.491494	1.1455	0.195982	0.98289	1.2935	0.37128	1.2251	1.3447	0.427284	1.2797	1.3095	0.389016	0.93171	-0.102047	0.78421	0.91813	-0.12323	0.94999	0.94471	-0.0820566	0.98223	0.93229	-0.101149
KPNA2	1.25543	0.328185	1.3345	1.419	0.504875	1.1436	1.2045	0.268434	1.0723	1.1428	0.192573	0.945339	-0.0810965	0.89594	1.1592	0.21313	0.9334	1.0199	0.0284277	1.0453	1.0531	0.0746424	0.857317	-0.2221	0.67028	0.79505	-0.330883	0.84798	0.8495	-0.235314	0.96629	0.9274	-0.108736
WARS	0.931393	-0.102538	0.84191	0.903	-0.147202	0.8665	0.94186	-0.0864155	0.88168	0.94932	-0.0750336	0.899874	-0.152204	0.67667	0.89914	-0.153382	0.83687	0.92788	-0.10799	0.89198	0.9057	-0.142895	0.970773	-0.0427936	0.82498	0.97716	-0.0333333	0.98624	0.98363	-0.0238124	1.0046	0.95153	-0.071679
MCM3	1.09157	0.1264	0.99231	1.0813	0.112767	0.99526	1.1042	0.143002	1.0161	1.0892	0.123269	0.956952	-0.0634812	0.76348	1.0008	0.00115369	0.93164	1.0392	0.0554733	1.0082	1.0227	0.032383	0.931017	-0.103121	0.77816	0.9288	-0.10656	0.92677	0.93534	-0.0964372	0.96338	0.92891	-0.106389
ERP29	0.922243	-0.116781	0.76627	0.87326	-0.195517	0.82422	0.93578	-0.0957587	0.86042	0.95769	-0.0623694	0.964338	-0.0523895	0.70249	0.94195	-0.0862776	0.91372	1.027	0.0384362	0.94606	0.97562	-0.0356088	1.03323	0.0471661	0.9225	1.0428	0.0604625	1.0888	1.0455	0.0641931	1.07	1.0114	0.0163537
MYO1C	0.91545	-0.127447	0.85977	0.95952	-0.0596152	0.83392	0.89578	-0.158784	0.81744	0.89105	-0.166422	0.825073	-0.277406	0.6626	0.86884	-0.202838	0.74896	0.81587	-0.293589	0.80864	0.82247	-0.281965	0.91762	-0.124031	0.7559	0.88488	-0.176446	0.92163	0.92485	-0.112709	0.99439	0.94313	-0.0844715
EHD1	0.971393	-0.0418725	0.87531	0.9432	-0.0843644	0.87169	0.98931	-0.0155054	0.91078	0.98167	-0.02669	0.999324	-0.00097495	0.77314	1.0203	0.0289934	0.93214	1.0445	0.0628125	1.0075	1.0286	0.0406821	1.05833	0.0817941	0.90743	1.056	0.0786098	1.0857	1.0804	0.111566	1.1018	1.0386	0.0546401
TXNDC5	0.984873	-0.0219899	0.80869	0.91552	-0.127337	0.92011	1.0094	0.013498	0.96607	1.0297	0.0422241	0.974329	-0.0375193	0.72686	0.94766	-0.0775586	0.92412	1.0208	0.0297002	0.99072	1.016	0.0229004	1.00815	0.0117055	0.87955	1.0314	0.044604	1.0418	1.0196	0.0280033	1.0377	0.97344	-0.038836
AIMP1	0.895537	-0.159176	0.73931	0.84684	-0.239839	0.81856	0.92174	-0.117568	0.82774	0.91803	-0.123387	0.94709	-0.0784266	0.68051	0.89314	-0.163042	0.86234	0.98177	-0.026543	0.93253	0.96	-0.0588937	1.0464	0.0654344	0.91208	1.076	0.105678	1.0351	1.0332	0.0471195	1.1092	1.03	0.0426443
RRM1	0.838367	-0.254347	0.72703	0.83608	-0.258287	0.74048	0.83018	-0.268504	0.76683	0.84884	-0.236435	0.835448	-0.259378	0.59823	0.81401	-0.296882	0.76893	0.8482	-0.237524	0.77426	0.80595	-0.311238	0.963153	-0.0541626	0.8267	0.94929	-0.0750792	1.0159	0.98611	-0.0201795	1.0245	0.95406	-0.0678481
CBX3	1.00981	0.0140886	0.79563	0.95894	-0.0604875	0.89079	1.0411	0.0581086	0.84904	1.0294	0.0418037	0.952084	-0.0708386	0.73782	0.99944	-0.000808136	0.87804	1.0113	0.016211	0.97138	1.0276	0.0392788	1.00683	0.00982489	0.88094	1.0021	0.00302648	1.0548	1.0188	0.0268709	1.0964	0.9996	-0.000577193
CRYZ	1.1501	0.201759	0.94034	1.0668	0.0932897	1.0163	1.1939	0.255682	1.0944	1.1896	0.250477	1.05694	0.0798904	0.79959	1.0909	0.125519	1.0519	1.1867	0.246955	1.1376	1.1795	0.238175	0.981313	-0.0272142	0.85656	0.99189	-0.011748	1.0083	0.97143	-0.0418181	1.0115	0.98062	-0.0282339
RAB6A;RAB6B	0.928707	-0.106705	0.97426	1.0221	0.0315364	0.84753	0.8974	-0.156177	0.80096	0.86662	-0.206529	0.95256	-0.0701181	0.95987	1.2331	0.30229	0.85256	0.9288	-0.10656	0.92412	0.9476	-0.0776499	1.081	0.112367	0.94775	1.1444	0.194591	0.9905	1.0158	0.0226164	1.1125	1.0828	0.114767
DUT	0.863213	-0.212211	0.76362	0.80824	-0.307144	0.841	0.88519	-0.175941	0.87799	0.89621	-0.158091	0.881908	-0.1813	0.63324	0.81916	-0.287783	0.8166	0.89371	-0.162121	0.84464	0.85214	-0.230838	0.984483	-0.0225613	0.81855	1.0055	0.00791308	1.004	1.0216	0.0308304	0.96307	0.92635	-0.110371
PDXK	1.21733	0.283724	1.1183	1.1722	0.229219	1.1722	1.2274	0.295605	1.2465	1.2524	0.324695	0.973133	-0.0392906	0.78146	1.0065	0.00934717	0.98723	1.1033	0.141825	1.0644	1.0735	0.102322	0.86777	-0.204615	0.70573	0.8531	-0.229213	0.85548	0.88949	-0.16895	0.87647	0.86072	-0.216384
RAC1;RAC2;RAC3	0.86239	-0.213588	0.85098	0.96789	-0.047085	0.71942	0.81484	-0.295411	0.73143	0.80444	-0.313943	0.964807	-0.0516882	0.77565	1.0326	0.0462815	0.8137	0.90488	-0.144202	0.95512	1.0051	0.00733905	1.1256	0.170694	0.96343	1.1041	0.142871	1.1182	1.0901	0.12446	1.2297	1.1826	0.241962
HNRNPR	0.983047	-0.0246682	0.94893	1.089	0.123004	0.78588	0.88668	-0.173515	0.87986	0.97346	-0.0388064	0.911308	-0.13399	0.80356	1.0702	0.0978804	0.77882	0.86141	-0.215228	0.96432	0.99708	-0.00421883	0.990783	-0.0133585	0.83582	0.96103	-0.0573466	0.99096	0.96862	-0.0459973	1.1184	1.0427	0.0603241
DNM1L	1.0674	0.0941009	1.0007	1.0733	0.102053	0.98198	1.0944	0.13014	0.98134	1.0345	0.0489336	0.993049	-0.0100633	0.80269	1.0469	0.0661236	0.98773	1.0743	0.103397	1.0182	1.0272	0.0387171	0.973217	-0.0391671	0.82429	0.96762	-0.0474875	0.96416	0.96232	-0.0554114	1.0383	0.98971	-0.0149222
ACTR2	1.0623	0.0871912	0.97775	1.1078	0.147697	0.94477	1.0484	0.0681893	0.99648	1.0307	0.0436245	0.953416	-0.0688229	0.79428	1.0496	0.0698396	0.91349	1.0019	0.00273852	0.99193	1.0319	0.0453032	0.954827	-0.0666892	0.7698	0.92509	-0.112334	0.96842	0.96221	-0.0555763	0.9979	0.97718	-0.0333038
PSMD13	0.9712	-0.0421597	0.88051	0.96269	-0.0548568	0.87237	0.97589	-0.0352096	0.89275	0.97502	-0.0364963	0.968778	-0.0457623	0.74841	0.9853	-0.021365	0.92605	1.0092	0.0132121	0.96835	0.99428	-0.00827591	1.01193	0.0171142	0.86346	1.0065	0.00934717	1.0309	1.0216	0.0308304	1.0754	1.0077	0.0110662
ME1	1.03683	0.0521794	0.92045	0.97999	-0.0291611	0.99096	1.0913	0.126048	1.0081	1.0392	0.0554733	1.05492	0.0771366	0.84374	1.1126	0.153935	1.0272	1.175	0.232661	1.069	1.0987	0.135798	1.06857	0.0956769	0.93881	1.0998	0.137241	1.0614	1.0313	0.0444641	1.1258	1.0746	0.1038
PRPF8	0.980747	-0.0280476	1.081	1.1978	0.260387	0.74972	0.81404	-0.296828	0.85381	0.9304	-0.104077	0.876549	-0.190094	0.87174	1.1227	0.166972	0.65862	0.72754	-0.458902	1.0044	1.015	0.0214797	0.966627	-0.0489693	0.80658	0.94223	-0.0858488	0.85495	0.85165	-0.231667	1.1786	1.106	0.145351
ELAVL1	1.04553	0.0642391	0.94549	1.0236	0.0336521	0.9934	1.0615	0.0861044	1.0092	1.0515	0.0724489	0.986923	-0.0189901	0.77422	0.99062	-0.0135963	0.95773	1.0491	0.0691522	1.0189	1.0367	0.0519985	0.98414	-0.0230645	0.8336	0.97491	-0.0366591	1.0138	1.0074	0.0106366	0.98802	0.97011	-0.0437798
CAPG	0.979473	-0.0299219	0.83659	0.93286	-0.100268	0.87751	1.0072	0.0103502	0.95872	0.99836	-0.00236796	1.08954	0.123725	0.79014	1.0497	0.0699771	1.0597	1.1547	0.207518	1.1039	1.133	0.180148	1.10503	0.14409	0.94868	1.0816	0.113167	1.1477	1.1246	0.169412	1.1583	1.1089	0.149129
MYL1;MYL3	1.08093	0.112278	0.89186	1.0044	0.00633393	0.96165	1.0925	0.127633	1.0756	1.1459	0.196481	0.868303	-0.203729	0.65375	0.88372	-0.178339	0.87981	0.99496	-0.00728957	0.87863	0.92998	-0.104728	0.84647	-0.240469	0.72688	0.87006	-0.200813	0.89167	0.88484	-0.176511	0.81052	0.78451	-0.350136
PSMB4	1.03014	0.0428404	0.9085	0.95302	-0.0694216	0.95725	1.0557	0.0781999	1.0014	1.0817	0.1133	1.0111	0.0159257	0.78333	0.994	-0.00868224	0.98732	1.0552	0.0775165	1.0403	1.061	0.0854247	1.00568	0.00817132	0.85717	1.0268	0.0381552	1.0172	1.0187	0.0267293	1.0328	0.97154	-0.0416547
PDCD5	0.947147	-0.0783402	0.86564	0.92457	-0.113146	0.80529	0.92962	-0.105287	0.91294	0.98725	-0.0185126	0.995706	-0.00620892	0.72921	0.97267	-0.0399777	0.9353	1.0309	0.0439044	0.99365	1.0308	0.0437644	1.05817	0.0815669	0.90254	1.0447	0.0630887	1.135	1.0922	0.127237	1.115	1.0376	0.0532504
GCLC	1.12867	0.174619	1.066	1.1745	0.232047	1.0609	1.1283	0.174151	0.99473	1.0832	0.1153	1.17083	0.227536	0.98907	1.3216	0.402286	1.166	1.2751	0.35061	1.2276	1.2499	0.321813	1.1189	0.162081	0.95563	1.1332	0.180403	1.1086	1.0907	0.125254	1.2026	1.1328	0.179893
LARS	0.909967	-0.136114	0.9364	1.0288	0.0409625	0.77892	0.86241	-0.213554	0.78779	0.83869	-0.25379	0.968909	-0.0455671	0.84126	1.0954	0.131458	0.82888	0.91082	-0.134762	0.98838	1.0027	0.00389003	1.08947	0.123622	0.90724	1.0457	0.064469	1.0605	1.0429	0.0606008	1.2554	1.1798	0.238542
MSH2	1.2673	0.341758	1.1715	1.2698	0.344601	1.1713	1.2961	0.374177	1.1086	1.236	0.305679	1.13011	0.176465	0.97078	1.2576	0.330673	1.1631	1.2865	0.363451	1.2076	1.2467	0.318114	1.01963	0.0280504	0.8721	1.0098	0.0140696	1.0422	1.0295	0.0419438	1.0783	1.0196	0.0280033
PPP2CA	0.992023	-0.011554	0.88444	0.94387	-0.0833399	0.95966	1.0259	0.0368901	0.97358	1.0063	0.00906047	0.956154	-0.0646844	0.76126	0.97243	-0.0403337	0.93503	1.0022	0.00317044	0.95563	0.95942	-0.0597656	0.977803	-0.0323838	0.85009	0.99793	-0.00298947	0.9531	0.9728	-0.0397849	1.0049	0.96268	-0.0548718
CNDP2	0.925617	-0.111513	0.79869	0.8973	-0.156338	0.85472	0.94171	-0.0866452	0.87587	0.93784	-0.0925863	0.904977	-0.144047	0.68401	0.91215	-0.132657	0.83373	0.91692	-0.125132	0.89945	0.92907	-0.106141	0.98175	-0.0265724	0.84873	0.98586	-0.0205453	1.0042	0.98865	-0.0164682	1.0462	0.97074	-0.0428432
SERPINB1	0.965793	-0.0502136	0.84604	0.95119	-0.0721945	0.88418	0.97898	-0.0306487	0.87983	0.96721	-0.0480989	1.07954	0.110415	0.87413	1.1593	0.213254	0.97675	1.1044	0.143263	1.1023	1.1247	0.16954	1.15957	0.213586	1.0241	1.1906	0.251689	1.1214	1.1188	0.161952	1.2333	1.1693	0.225645
H2AFV;H2AFZ	0.905833	-0.142682	0.90736	1.0573	0.0803848	0.65374	0.74467	-0.425327	0.81154	0.91553	-0.127321	0.94648	-0.0793561	0.71961	0.9566	-0.0640123	0.63907	0.70892	-0.496305	1.1361	1.1813	0.240375	1.06427	0.0898642	0.81943	0.94083	-0.087994	0.97262	0.93568	-0.0959129	1.431	1.3163	0.396488
CSDE1	1.1019	0.139993	0.9864	1.1092	0.14952	0.99645	1.0903	0.124725	1.0582	1.1062	0.145612	0.985663	-0.0208331	0.81702	1.0567	0.0795658	0.94552	1.0586	0.0821576	1.0463	1.0473	0.0666748	0.96517	-0.051145	0.82862	0.96416	-0.0526555	1.0217	1.0123	0.0176369	0.9654	0.91905	-0.121785
TRA2B	0.96365	-0.0534188	0.8825	0.91889	-0.122036	0.94641	0.97761	-0.0326691	0.9753	0.99445	-0.00802926	0.99333	-0.00965501	0.74967	0.9629	-0.0545421	0.94724	1.0417	0.0589399	0.99575	1.0166	0.0237521	1.037	0.0524159	0.83635	1.0219	0.031254	1.0121	1.0685	0.0955869	1.0106	1.0206	0.0294175
ETFB	0.87392	-0.194427	0.77543	0.85634	-0.223744	0.8441	0.89975	-0.152404	0.83476	0.86567	-0.208111	1.0048	0.00690358	0.74611	1.0053	0.00762609	0.92742	1.0213	0.0304067	0.96977	0.98133	-0.0271897	1.1172	0.159887	0.96916	1.143	0.192825	1.0991	1.0952	0.131194	1.1671	1.1134	0.154972
VPS35	0.891983	-0.164911	0.86735	0.92918	-0.10597	0.78778	0.86346	-0.211799	0.80923	0.88331	-0.179008	0.930536	-0.103867	0.74144	0.94561	-0.0806828	0.83577	0.91255	-0.132024	0.90837	0.92737	-0.108783	1.04747	0.0669043	0.85748	1.0185	0.026446	1.0531	1.0498	0.0701145	1.1336	1.0741	0.103128
RAB5C	0.9626	-0.0549917	0.92063	0.98478	-0.0221266	0.86075	0.93813	-0.0921402	0.92434	0.96489	-0.0515636	0.813438	-0.297896	0.65319	0.86782	-0.204532	0.72899	0.80678	-0.309753	0.85549	0.88405	-0.1778	0.855833	-0.224598	0.72366	0.86259	-0.213253	0.81358	0.82763	-0.272942	0.93779	0.87728	-0.188891
SRP14	0.964383	-0.0523214	0.96957	1.0298	0.0423642	0.87704	0.91536	-0.127589	0.92579	0.94799	-0.0770563	0.958211	-0.0615846	0.81699	1.0572	0.0802483	0.83703	0.90262	-0.147809	1.0223	1.0228	0.0325241	1.0153	0.0219108	0.83638	1.0037	0.00532812	0.95562	0.97201	-0.0409569	1.1059	1.0702	0.0978804
NUDT5	0.95894	-0.0604875	0.78861	0.89993	-0.152115	0.84985	0.99086	-0.0132469	0.87569	0.98603	-0.0202966	0.99121	-0.0127374	0.70979	0.94237	-0.0856345	0.94872	1.061	0.0854247	0.97081	1.0082	0.0117819	1.0541	0.0760117	0.90812	1.0292	0.0415234	1.1076	1.0698	0.0973411	1.1574	1.0633	0.0885487
PSME3	1.05013	0.0705725	0.88089	1.0014	0.00201836	0.9386	1.0582	0.0816123	1.0003	1.0908	0.125387	1.03738	0.0529491	0.78419	1.0295	0.0419438	0.99375	1.1116	0.152638	1.0863	1.1027	0.14104	1.0321	0.0455828	0.86654	1.0163	0.0233263	1.0693	1.0555	0.0779266	1.097	1.0245	0.03492
BUB3	1.0557	0.0781999	0.96429	1.0061	0.00877371	0.99499	1.0655	0.0915306	1.0638	1.0955	0.131589	1.00095	0.00137471	0.7655	0.99087	-0.0132323	0.98464	1.0668	0.0932897	1.039	1.0478	0.0673634	0.97922	-0.0302951	0.82949	0.98843	-0.0167893	0.98249	0.97841	-0.0314889	1.0083	0.97082	-0.0427243
PSMA2	1.02066	0.0295024	0.87893	0.99788	-0.00306176	0.9079	1.0363	0.0514417	0.94921	1.0278	0.0395596	0.973908	-0.0381429	0.7701	1.0166	0.0237521	0.95152	1.0676	0.0943712	0.98581	1.0083	0.0119249	0.984393	-0.0226932	0.8454	0.97707	-0.0334662	1.0349	1.0096	0.0137838	1.0544	0.96651	-0.0491434
RNPEP	0.913823	-0.130013	0.82404	0.9063	-0.141939	0.84201	0.92685	-0.109592	0.85041	0.90832	-0.138727	0.918951	-0.12194	0.71265	0.94622	-0.0797524	0.85453	0.94952	-0.0747297	0.88589	0.91898	-0.121895	1.01643	0.0235156	0.87544	1.0144	0.0206267	1.0486	1.0257	0.0366088	1.0783	1.0092	0.0132121
PSMB6	0.99876	-0.00179005	0.90155	0.97696	-0.0336286	0.93205	0.99602	-0.00575338	1.0093	1.0233	0.0332292	0.947126	-0.0783724	0.7332	0.96751	-0.0476515	0.89857	0.99525	-0.00686913	0.95414	0.99081	-0.0133197	0.988667	-0.0164439	0.83175	0.99535	-0.00672418	0.98694	0.99605	-0.00570993	0.97694	0.9746	-0.0371179
TNPO1	1.01546	0.0221334	0.96517	1.0663	0.0926134	0.87767	0.97568	-0.03552	0.90491	1.0044	0.00633393	0.88815	-0.171125	0.75201	0.98195	-0.0262785	0.82567	0.92583	-0.111181	0.91783	0.94814	-0.076828	0.92095	-0.118805	0.77042	0.908	-0.139236	0.91938	0.91813	-0.12323	0.99689	0.93672	-0.0943102
DNAJA2	1.09347	0.128909	0.92982	1.0682	0.0951818	0.99637	1.1185	0.161565	0.94635	1.0937	0.129217	0.944571	-0.0822687	0.72761	0.98382	-0.0235337	0.93301	1.0535	0.0751903	0.94882	1.0113	0.016211	0.951883	-0.0711433	0.81886	0.93283	-0.100314	0.96265	0.96115	-0.0571665	1.0136	0.96167	-0.0563862
HIST2H3PS2	0.79851	-0.324618	0.80522	0.90561	-0.143038	0.65349	0.72814	-0.457712	0.697	0.76178	-0.392554	0.868782	-0.202934	0.79943	1.1068	0.146395	0.64285	0.72976	-0.454506	0.86034	0.91033	-0.135538	1.10316	0.141638	0.9407	1.1237	0.168257	0.98246	0.98387	-0.0234604	1.2785	1.2019	0.265317
STMN1	0.840963	-0.249885	0.6742	0.77983	-0.358768	0.72001	0.83685	-0.256959	0.80382	0.90621	-0.142083	0.76906	-0.378832	0.52156	0.6976	-0.519528	0.68958	0.76918	-0.378607	0.73716	0.78968	-0.34066	0.88044	-0.183703	0.76559	0.87987	-0.184638	0.93124	0.89912	-0.153414	0.92115	0.86233	-0.213688
TMED2	0.900577	-0.151079	0.7523	0.88039	-0.183785	0.79064	0.91853	-0.122601	0.80679	0.90281	-0.147506	0.910782	-0.134822	0.6978	0.9339	-0.09866	0.79626	0.9008	-0.150721	0.91027	0.94927	-0.0751096	1.02582	0.0367729	0.91362	1.0389	0.0550568	1.0044	0.96755	-0.0475919	1.1652	1.071	0.0989585
RPS24	1.01126	0.0161587	0.89095	1.0653	0.0912598	0.86458	0.96259	-0.0550067	0.9184	1.0059	0.00848689	0.962287	-0.0554614	0.79659	1.0697	0.0972062	0.86071	0.96445	-0.0522216	1.0161	1.0344	0.0487942	1.01005	0.0144267	0.89566	1.0121	0.0173518	1.0319	0.99395	-0.00875482	1.1089	1.0241	0.0343566
PCBD1	1.1291	0.175173	0.97577	1.0414	0.0585243	1.0775	1.1673	0.223175	1.1252	1.1786	0.237074	1.03453	0.0489724	0.80982	1.0381	0.0539454	1.0575	1.129	0.175045	1.0884	1.1137	0.155361	0.957683	-0.0623794	0.81099	0.95789	-0.0620681	1.0091	0.99555	-0.00643432	0.95768	0.91961	-0.120906
PARP1	1.01308	0.0187481	1.2391	1.4254	0.511367	0.63987	0.74746	-0.419932	0.77035	0.86638	-0.206928	0.965614	-0.0504808	1.1602	1.5564	0.638213	0.63666	0.7152	-0.483581	1.1483	1.1973	0.259785	1.11188	0.153005	0.9168	1.038	0.0538064	0.95031	0.91295	-0.131392	1.5066	1.3847	0.469573
C12orf10	1.0477	0.0672257	0.9451	1.0161	0.0230424	0.99223	1.066	0.0922074	0.99644	1.061	0.0854247	1.07661	0.106497	0.8647	1.1327	0.179766	1.0678	1.1643	0.219463	1.1115	1.1413	0.190678	1.05053	0.0711219	0.92807	1.0758	0.10541	1.0526	1.0321	0.0455828	1.0949	1.0437	0.0617071
MSH6	1.3636	0.447421	1.2933	1.4121	0.497842	1.2344	1.3647	0.448584	1.2216	1.314	0.393965	1.18529	0.245239	1.0486	1.3727	0.457016	1.2186	1.3516	0.434668	1.3238	1.3572	0.440633	1.01347	0.0192986	0.83988	0.987	-0.018878	1.016	1.0044	0.00633393	1.0886	1.049	0.0690147
UBE2L3	0.971373	-0.0419022	0.84215	0.96032	-0.0584129	0.86498	0.9741	-0.0378582	0.89425	0.9797	-0.0295881	0.931363	-0.102584	0.72747	0.97917	-0.0303687	0.85293	0.97486	-0.036733	0.94762	0.95899	-0.0604123	0.99354	-0.00935004	0.86184	1.0115	0.0164963	1.0185	0.99334	-0.00964049	1.0105	0.97578	-0.0353722
RPL37A	0.97636	-0.0345149	0.89433	1.0242	0.0344975	0.78811	0.91657	-0.125683	0.86478	0.98831	-0.0169645	0.97987	-0.0293377	0.81388	1.0861	0.119157	0.85801	0.94788	-0.0772237	1.0186	1.0608	0.0851527	1.063	0.0881416	0.95113	1.0865	0.119688	1.0779	1.0412	0.0582472	1.1465	1.0613	0.0858325
RPL9	1.01988	0.0283994	0.91502	1.0538	0.0756011	0.84812	0.97684	-0.0338058	0.88687	1.029	0.041243	0.986223	-0.0200137	0.84751	1.1293	0.175429	0.88417	0.98135	-0.0271603	1.0205	1.074	0.102994	1.054	0.0758749	0.90889	1.0644	0.0900404	1.0667	1.0157	0.0224743	1.1757	1.0819	0.113567
THRAP3	0.95286	-0.0696638	0.83719	0.91693	-0.125116	0.88476	0.96253	-0.0550966	0.91991	0.97912	-0.0304424	0.971722	-0.0413841	0.70634	0.95436	-0.0673945	0.93178	1.0149	0.0213376	0.97212	0.9984	-0.00231016	1.01127	0.0161635	0.85123	1.016	0.0229004	1.0076	1.0079	0.0113525	1.0392	1.0099	0.0142124
HYOU1	0.875237	-0.192255	0.7259	0.81959	-0.287026	0.83456	0.92041	-0.119651	0.80287	0.88571	-0.175094	0.998384	-0.00233264	0.74041	0.97807	-0.0319904	0.91936	1.0296	0.042084	0.94706	0.9851	-0.0216579	1.12873	0.174705	1.0268	1.1932	0.254836	1.1325	1.0992	0.136454	1.1935	1.0938	0.129349
DDX6	1.06297	0.0880964	0.93805	1.054	0.0758749	0.95862	1.0814	0.1129	0.98913	1.0535	0.0751903	0.95443	-0.0672887	0.7694	1.0158	0.0226164	0.91112	1.0155	0.0221902	0.99426	1.0315	0.0447438	0.95791	-0.062038	0.83894	0.9727	-0.0399332	0.93867	0.93094	-0.10324	1.0173	0.97009	-0.0438095
EIF6	0.90664	-0.141398	0.82968	0.87628	-0.190536	0.85482	0.89311	-0.16309	0.93306	0.95053	-0.0731959	1.0097	0.0139283	0.73051	0.94691	-0.0787008	0.93547	0.99984	-0.00023085	1.0234	1.0156	0.0223323	1.07023	0.0979254	0.90747	1.0644	0.0900404	1.0701	1.0773	0.10742	1.1085	1.069	0.0962619
RBM39;RNPC2	1.01373	0.0196782	0.89658	1.0001	0.000144262	0.92511	1.0191	0.0272956	0.99108	1.022	0.0313952	1.00346	0.0049895	0.80562	1.0501	0.0705267	0.94826	1.0167	0.023894	1.0445	1.0507	0.0713508	1.01763	0.0252178	0.85323	1	0	1.0136	1.0276	0.0392788	1.0697	1.0253	0.0360461
MISP	1.06803	0.0949567	0.9608	1.0179	0.0255958	1.024	1.0956	0.131721	1.0475	1.0906	0.125122	0.913341	-0.130774	0.71399	0.91725	-0.124613	0.89874	0.98928	-0.0155492	0.9408	0.94209	-0.0860632	0.900483	-0.151229	0.7451	0.90417	-0.145334	0.89213	0.91877	-0.122224	0.91742	0.87851	-0.186869
PSMD14	1.0468	0.0659858	0.92029	1.0216	0.0308304	0.95242	1.0531	0.0746424	0.97333	1.0657	0.0918014	1.02739	0.0389824	0.81979	1.0807	0.111966	1.0229	1.1342	0.181675	1.0363	1.062	0.0867838	1.02297	0.0327591	0.87115	1.005	0.0071955	1.0631	1.0533	0.0749164	1.0769	1.0106	0.0152121
RAP1B	0.92893	-0.106358	0.86911	0.9802	-0.0288519	0.79458	0.87008	-0.20078	0.82916	0.93651	-0.0946337	0.963642	-0.0534305	0.75555	0.98337	-0.0241938	0.83966	0.92176	-0.117537	1.0061	1.0506	0.0712135	1.04517	0.063733	0.86049	0.988	-0.0174171	1.0442	1.0277	0.0394192	1.1797	1.1198	0.163241
CBX5	0.88408	-0.177751	0.70667	0.851	-0.232769	0.78446	0.89547	-0.159283	0.80541	0.90577	-0.142783	0.930514	-0.1039	0.62989	0.85306	-0.229281	0.85425	0.95357	-0.0685892	0.89306	0.92283	-0.115863	1.04423	0.0624441	0.88621	1.0303	0.0430645	1.1033	1.0702	0.0978804	1.1205	1.0322	0.0457225
CALD1	1.14773	0.198787	0.96749	1.1209	0.164658	0.9556	1.1233	0.167743	1.0986	1.199	0.261832	0.696131	-0.522569	0.57679	0.76366	-0.388998	0.6788	0.78664	-0.346225	0.72784	0.75769	-0.40032	0.681753	-0.552678	0.59158	0.68619	-0.54332	0.71838	0.71108	-0.491916	0.7121	0.64799	-0.625957
DSP	0.818463	-0.28901	0.76609	0.83941	-0.252552	0.72017	0.80545	-0.312133	0.74649	0.81053	-0.303063	0.882138	-0.180924	0.65023	0.85094	-0.232871	0.78186	0.85617	-0.224031	0.81822	0.8333	-0.263092	1.04633	0.0653425	0.88276	1.0266	0.0378742	1.0764	1.0526	0.0739573	1.1153	1.0598	0.083792
RDX	1.09547	0.131546	0.96971	1.0783	0.108759	1.0067	1.1033	0.141825	1.012	1.1048	0.143785	0.711723	-0.490612	0.57155	0.76583	-0.384904	0.68954	0.77431	-0.369017	0.74499	0.77917	-0.35999	0.70064	-0.513255	0.60069	0.69883	-0.516987	0.72846	0.71875	-0.476438	0.72544	0.68434	-0.547215
ACADVL	0.77306	-0.371348	0.7007	0.74883	-0.41729	0.68763	0.77751	-0.363067	0.73425	0.79284	-0.334898	0.980062	-0.0290547	0.68903	0.89815	-0.154972	0.85733	0.93002	-0.104666	0.88719	0.90145	-0.149681	1.19567	0.257815	1.0118	1.1985	0.26123	1.2454	1.2253	0.293135	1.2376	1.1632	0.218099
TWF1	1.08413	0.116542	0.92855	1.0498	0.0701145	0.96699	1.0847	0.117296	0.99767	1.1179	0.160791	0.984727	-0.0222048	0.76127	1.0157	0.0224743	0.98514	1.1016	0.1396	1.0103	1.0318	0.0451634	0.95874	-0.0607885	0.82119	0.95043	-0.0733477	0.99121	0.97814	-0.0318871	1.0299	0.94765	-0.0775738
PRDX4	0.794863	-0.331221	0.66427	0.72978	-0.454466	0.73467	0.84	-0.251539	0.71793	0.81481	-0.295464	0.852884	-0.229578	0.59161	0.7849	-0.349419	0.76002	0.83468	-0.260705	0.7694	0.80273	-0.317013	1.02923	0.0415701	0.89914	1.0624	0.0873271	1.0224	1.0128	0.0183493	1.0725	1.0125	0.0179219
DDX46	0.98467	-0.0222878	0.8528	0.94393	-0.0832482	0.91411	0.99678	-0.00465297	0.95847	1.0133	0.0190614	0.917982	-0.123462	0.69949	0.91133	-0.133955	0.85759	0.96542	-0.0507714	0.93963	0.95558	-0.0655514	0.956727	-0.0638213	0.81356	0.98233	-0.0257203	0.93912	0.94586	-0.0803014	0.98537	0.94199	-0.0862164
ATP5F1	0.87754	-0.188463	0.73081	0.85887	-0.219488	0.78742	0.8824	-0.180495	0.7947	0.89135	-0.165936	0.923908	-0.114179	0.66057	0.8814	-0.182131	0.80384	0.89691	-0.156965	0.93065	0.96339	-0.0538081	1.03723	0.0527405	0.90437	1.032	0.045443	1.0436	1.0218	0.0311128	1.1229	1.0579	0.0812033
SRSF9	1.16373	0.218761	1.0484	1.1554	0.208392	1.0297	1.0952	0.131194	1.2202	1.2406	0.311038	1.01216	0.0174326	0.82414	1.095	0.130931	1.0243	1.1279	0.173639	1.0662	1.1024	0.140648	0.94597	-0.0801337	0.77443	0.92395	-0.114113	1.0042	0.99476	-0.0075796	0.93702	0.9192	-0.121549
HPRT1	1.1471	0.197991	1.06	1.1647	0.219958	1.0631	1.1642	0.219339	1.0271	1.1124	0.153676	1.06931	0.0966817	0.88483	1.1482	0.199374	1.0554	1.1703	0.226878	1.1369	1.1698	0.226262	1.01563	0.0223797	0.85359	0.9915	-0.0123153	1.0239	1.0107	0.0153548	1.0974	1.0447	0.0630887
CSRP1	1.0851	0.117828	0.91067	1.1206	0.164271	0.92064	1.0887	0.122606	0.90719	1.046	0.0648829	0.722538	-0.468855	0.566	0.7843	-0.350522	0.69425	0.80832	-0.307002	0.73161	0.78631	-0.34683	0.741753	-0.430989	0.63196	0.72791	-0.458168	0.76733	0.74226	-0.430003	0.81187	0.75509	-0.405279
PSMD4	1.01958	0.027975	0.84635	0.97414	-0.037799	0.90225	1.0354	0.0501882	0.94091	1.0492	0.0692897	0.989507	-0.0152187	0.75016	0.99613	-0.00559406	0.96338	1.0642	0.0897693	0.99886	1.0356	0.0504669	1.00628	0.00903179	0.8561	1.0023	0.00331439	1.0645	1.0216	0.0308304	1.0585	0.99494	-0.00731857
SF3A1	1.01808	0.0258462	0.83415	0.94753	-0.0777565	0.95791	1.0665	0.092884	0.94907	1.0402	0.0568609	0.948961	-0.0755791	0.71555	0.93709	-0.0937405	0.92732	1.0283	0.0402612	0.96269	0.96885	-0.0456548	0.956873	-0.0636001	0.8443	0.98347	-0.0240471	0.9556	0.95686	-0.0636202	0.98246	0.93029	-0.104248
RALY	0.950923	-0.0725991	0.81655	0.93129	-0.102698	0.81398	0.94886	-0.0757329	0.8509	0.97262	-0.0400518	0.953737	-0.0683371	0.76005	0.98947	-0.0152721	0.87451	0.96763	-0.0474726	0.9495	0.99157	-0.0122135	1.0372	0.0526941	0.89458	1.0376	0.0532504	1.0625	1.0207	0.0295589	1.0991	1.0533	0.0749164
KTN1	0.866943	-0.20599	0.80646	0.95244	-0.0702999	0.68395	0.79917	-0.323426	0.74505	0.84922	-0.23579	0.883158	-0.179257	0.77198	1.0215	0.0306892	0.68204	0.75883	-0.398151	0.91479	0.95232	-0.0704817	1.05264	0.0740167	0.95237	1.0947	0.130536	0.99066	0.95643	-0.0642687	1.2056	1.1068	0.146395
SAFB	0.996363	-0.00525616	0.86286	0.94339	-0.0840738	0.91721	1.0066	0.0094905	0.90814	1.0391	0.0553345	0.905808	-0.142723	0.66928	0.90686	-0.141048	0.91357	1.0286	0.0406821	0.8648	0.92264	-0.11616	0.939053	-0.090721	0.81004	0.95828	-0.0614808	0.97278	0.94278	-0.0850069	0.96932	0.9161	-0.126423
METAP2	1.02454	0.0349716	0.87465	0.99191	-0.0117189	0.92449	1.0458	0.064607	0.95246	1.0359	0.0508847	0.981701	-0.0266442	0.76314	1.0232	0.0330882	0.93377	1.0638	0.0892269	0.9939	1.0483	0.0680516	1.01743	0.0249343	0.88093	1.0295	0.0419438	0.99273	1.0029	0.00417776	1.0815	1.0199	0.0284277
SDHA	0.80596	-0.31122	0.71446	0.75458	-0.406254	0.76169	0.82013	-0.286075	0.77577	0.84317	-0.246105	0.965328	-0.0509092	0.70996	0.92021	-0.119965	0.85674	0.97306	-0.0393993	0.89201	0.93197	-0.101645	1.14723	0.198159	1.0017	1.1823	0.241596	1.1093	1.1325	0.179511	1.1795	1.1269	0.172359
PCMT1	0.986573	-0.0195018	0.80287	0.92152	-0.117913	0.91302	1.0142	0.0203422	0.89532	1.024	0.0342157	0.887553	-0.172094	0.6508	0.86344	-0.211832	0.85168	0.96066	-0.0579022	0.87319	0.94249	-0.0854508	0.93779	-0.0926632	0.80058	0.93924	-0.0904342	0.95467	0.92996	-0.104759	1.029	0.94417	-0.0828815
ANXA3	0.60642	-0.721611	0.53118	0.58224	-0.780314	0.56869	0.61745	-0.695606	0.5976	0.61957	-0.690661	0.731121	-0.451818	0.44764	0.57961	-0.786846	0.56392	0.62573	-0.676388	0.6198	0.63134	-0.663511	1.00964	0.0138457	0.8116	0.99263	-0.010672	1.016	1.019	0.0271541	1.0234	1.0173	0.0247452
FDPS	0.71952	-0.474893	0.6181	0.71778	-0.478386	0.68951	0.72987	-0.454289	0.69559	0.71091	-0.492261	0.96171	-0.0563262	0.67902	0.88787	-0.17158	0.80185	0.87787	-0.187921	0.87028	0.87279	-0.196294	1.213	0.27858	1.0457	1.2204	0.287354	1.1819	1.1966	0.258941	1.2687	1.222	0.289244
TUBB6	1.22913	0.297641	1.1021	1.2182	0.284751	1.0833	1.221	0.288063	1.2059	1.2482	0.319849	0.851643	-0.231679	0.69828	0.90725	-0.140428	0.86033	0.91431	-0.129245	0.93495	0.95068	-0.0729683	0.75965	-0.396593	0.61709	0.7524	-0.410428	0.77406	0.78208	-0.354612	0.76563	0.74447	-0.425714
ALDH18A1	1.0677	0.0945063	0.98642	1.0648	0.0905825	0.96803	1.0824	0.114234	0.96482	1.0559	0.0784732	1.10734	0.147104	0.91904	1.1953	0.257373	1.0635	1.1552	0.208143	1.153	1.1754	0.233152	1.10553	0.144743	0.95471	1.1069	0.146525	1.08	1.0877	0.121281	1.176	1.122	0.166073
U2AF2	0.95913	-0.0602017	0.82744	0.9496	-0.0746082	0.88475	0.95062	-0.0730593	0.91715	0.97717	-0.0333185	0.912208	-0.132566	0.6915	0.89896	-0.153671	0.84039	0.94137	-0.0871662	0.92838	0.94866	-0.076037	0.967853	-0.0471397	0.83254	0.95786	-0.0621133	0.98502	0.96714	-0.0482034	1.036	0.97856	-0.0312678
ALDH2	0.851847	-0.231334	0.71626	0.81574	-0.293819	0.77838	0.86627	-0.207111	0.79511	0.87353	-0.195071	1.0954	0.131458	0.79565	1.0706	0.0984196	0.9775	1.0792	0.109962	1.0556	1.0829	0.1149	1.2531	0.325502	1.1091	1.2803	0.356482	1.2587	1.2442	0.315218	1.3151	1.2348	0.304277
HARS	0.975353	-0.0360031	0.8934	0.9973	-0.00390054	0.87891	0.96446	-0.0522067	0.87592	0.9643	-0.052446	0.963011	-0.0543757	0.73077	0.96292	-0.0545122	0.91397	1.0069	0.00992041	0.97265	1.0006	0.000865357	1.00241	0.00347751	0.85037	0.96884	-0.0456697	1.0472	1.0348	0.049352	1.073	1.0036	0.00518438
ESD	0.945867	-0.0802913	0.81334	0.91412	-0.129545	0.89238	0.95135	-0.0719519	0.91681	0.97213	-0.0407788	1.02621	0.0373276	0.78505	1.0075	0.0107798	0.9781	1.0575	0.0806577	1	1.0115	0.0164963	1.10053	0.138203	0.95167	1.1414	0.190804	1.1234	1.1171	0.159758	1.1148	1.0431	0.0608775
RBM8A	1.01732	0.0247736	0.91857	0.98136	-0.0271456	0.89551	1.0443	0.0625362	0.95333	1.0263	0.0374525	0.945844	-0.0803252	0.752	0.99424	-0.00833395	0.90184	1.0129	0.0184917	0.95171	0.97525	-0.036156	0.983983	-0.0232942	0.80073	1.0148	0.0211954	0.9821	0.99706	-0.00424777	1.0009	0.94009	-0.0891292
SLC25A10	0.857757	-0.22136	0.767	0.88605	-0.17454	0.72628	0.80952	-0.304861	0.78388	0.8777	-0.1882	1.00255	0.00366779	0.75409	1.0073	0.0104934	0.89837	1.0009	0.00129784	0.9526	0.96936	-0.0448955	1.15667	0.209973	1.0025	1.1637	0.218719	1.2105	1.1721	0.229096	1.2026	1.1342	0.181675
TARDBP	1.03093	0.043951	0.90434	1.0032	0.00460925	0.94254	1.0469	0.0661236	0.94791	1.0427	0.0603241	0.942674	-0.0851685	0.74943	0.96633	-0.0494121	0.92385	1.0138	0.0197731	0.94135	0.98805	-0.017344	0.962823	-0.054657	0.82088	0.98139	-0.0271015	0.98815	0.97867	-0.0311056	0.99549	0.92841	-0.107166
TMOD3	0.97833	-0.0316069	0.79444	0.93259	-0.100685	0.84975	0.9732	-0.0391918	0.93062	1.0292	0.0415234	0.830733	-0.267543	0.6245	0.83532	-0.259599	0.77791	0.8676	-0.204898	0.84105	0.87503	-0.192596	0.87324	-0.19555	0.76301	0.88584	-0.174882	0.89596	0.87647	-0.190223	0.91812	0.85741	-0.221943
PGRMC1	1.23273	0.301861	1.0806	1.2361	0.305795	1.1789	1.2699	0.344715	1.1007	1.1922	0.253626	1.09414	0.129791	0.97616	1.2635	0.337426	1.064	1.1812	0.240253	1.219	1.2234	0.290896	0.999407	-0.000856253	0.87293	1.0088	0.0126402	0.9435	0.96272	-0.0548118	1.0726	1.0267	0.0380147
HNRNPUL2;HNRNPUL2-BSCL2	0.823753	-0.279716	0.73051	0.78969	-0.340642	0.78759	0.83476	-0.260567	0.81333	0.84681	-0.23989	0.920628	-0.11931	0.67362	0.86761	-0.204881	0.79164	0.89442	-0.160976	0.89441	0.91213	-0.132689	1.07583	0.105455	0.92306	1.0941	0.129745	1.0621	1.0588	0.0824301	1.1322	1.0746	0.1038
HSD17B4	0.87972	-0.184884	0.78619	0.8553	-0.225498	0.82482	0.88987	-0.168334	0.85609	0.89399	-0.161669	0.872181	-0.1973	0.64922	0.85255	-0.230144	0.81149	0.90597	-0.142465	0.82878	0.8444	-0.244002	0.976273	-0.034643	0.82953	0.99184	-0.0118207	0.9506	0.9699	-0.0440921	1.0172	0.96708	-0.0482929
USP14	0.969113	-0.0452627	0.89851	0.97022	-0.0436162	0.92044	0.97987	-0.0293377	0.84775	0.95725	-0.0630323	0.961623	-0.0564562	0.74963	0.99108	-0.0129266	0.91323	1.0218	0.0311128	0.94624	0.9755	-0.0357862	1.0254	0.0361868	0.85884	1.012	0.0172093	1.033	1.0449	0.0633649	1.0986	1.0193	0.0275787
EDF1	1.08793	0.12159	0.99644	1.1199	0.16337	0.98376	1.0969	0.133432	0.97175	1.047	0.0662614	1.11077	0.151556	0.88765	1.1876	0.248049	1.0542	1.187	0.24732	1.1771	1.224	0.291604	1.101	0.138814	0.87387	1.0347	0.0492125	1.1439	1.1318	0.178619	1.2254	1.1365	0.184598
UBE2V2	0.88179	-0.181493	0.78833	0.83157	-0.26609	0.85511	0.89639	-0.157802	0.87595	0.91741	-0.124361	0.908451	-0.138519	0.66494	0.85669	-0.223155	0.82011	0.88749	-0.172197	0.89201	0.90562	-0.143022	1.01323	0.0189664	0.84445	1.0286	0.0406821	0.98198	1.0077	0.0110662	1.0179	1.0034	0.00489684
DDOST	0.884933	-0.176359	0.78604	0.86093	-0.216032	0.80096	0.87444	-0.193569	0.83403	0.91943	-0.121188	0.928152	-0.107567	0.71312	0.95513	-0.066231	0.81769	0.89724	-0.156434	0.9194	0.93975	-0.0896511	1.04737	0.0667666	0.91543	1.0912	0.125916	1.032	1.0138	0.0197731	1.1052	1.0371	0.052555
GLRX3	0.941263	-0.0873297	0.78248	0.90175	-0.149201	0.85413	0.94327	-0.0842573	0.87409	0.97877	-0.0309582	0.896881	-0.157011	0.66269	0.88545	-0.175517	0.82172	0.91291	-0.131455	0.90718	0.92294	-0.115691	0.961743	-0.0562762	0.84914	0.97718	-0.0333038	0.98367	0.9708	-0.042754	1.0131	0.93725	-0.0934942
CSNK2A1;CSNK2A3	1.06753	0.0942811	1.0497	1.1577	0.211261	0.94111	1.0445	0.0628125	0.92145	1.0004	0.000576963	0.952936	-0.0695494	0.84264	1.1113	0.152248	0.88347	0.98213	-0.0260141	0.98546	1.0209	0.0298416	0.989877	-0.0146793	0.79509	0.96421	-0.0525807	0.95336	0.95252	-0.0701787	1.0791	1.0529	0.0743684
STOML2	0.878773	-0.186437	0.77841	0.8191	-0.287889	0.8472	0.9014	-0.149761	0.88211	0.91582	-0.126864	0.982622	-0.0252912	0.69917	0.91865	-0.122413	0.90806	0.99875	-0.0018045	0.96434	0.96173	-0.0562962	1.07547	0.104963	0.91915	1.0909	0.125519	1.0822	1.0907	0.125254	1.0989	1.0448	0.0632268
FH	0.91359	-0.130381	0.77456	0.87174	-0.19803	0.82859	0.95254	-0.0701484	0.84736	0.91649	-0.125809	0.947341	-0.0780441	0.6941	0.93125	-0.10276	0.86315	0.96624	-0.0495465	0.92924	0.9495	-0.0747601	1.04963	0.0698854	0.95445	1.0853	0.118094	1.0684	1.0443	0.0625362	1.102	1.0193	0.0275787
DCTN1;DKFZp686E0752	1.0149	0.0213376	0.94303	1.0189	0.0270125	0.91942	1.0233	0.0332292	0.98773	1.0025	0.00360224	0.92163	-0.11774	0.73773	0.95959	-0.05951	0.86923	0.98054	-0.0283516	0.93881	0.95802	-0.0618723	0.95685	-0.0636353	0.78974	0.94119	-0.0874421	0.94041	0.9701	-0.0437946	1.0123	0.95926	-0.0600062
LUC7L2	0.905467	-0.143267	0.7446	0.85445	-0.226932	0.81861	0.93599	-0.095435	0.86293	0.92596	-0.110978	0.980801	-0.0279675	0.70042	0.92532	-0.111976	0.88283	0.9799	-0.0292936	0.95634	1.0013	0.00187429	1.10323	0.141738	0.91392	1.0694	0.0968016	1.1779	1.1384	0.187008	1.1613	1.1019	0.139993
AKAP12	1.43463	0.520682	1.2004	1.4008	0.486251	1.2895	1.4435	0.529571	1.3231	1.4596	0.545573	0.859011	-0.219251	0.72984	0.96552	-0.050622	0.93939	1.0571	0.0801119	0.93879	0.97788	-0.0322707	0.698853	-0.516938	0.58909	0.68372	-0.548522	0.73991	0.71792	-0.478105	0.74842	0.69492	-0.525081
NAP1L4	1.00485	0.00698494	0.83308	0.97103	-0.0424122	0.87876	0.98783	-0.0176653	0.93908	1.0557	0.0781999	0.938379	-0.0917575	0.69732	0.91653	-0.125746	0.90452	1.002	0.00288251	0.94256	0.96606	-0.0498153	0.968057	-0.0468366	0.8496	0.98275	-0.0251036	1.0318	1.0035	0.00504062	0.988	0.91792	-0.12356
QARS	0.911733	-0.133316	0.89638	0.98297	-0.0247807	0.82069	0.8855	-0.175436	0.81198	0.86673	-0.206345	0.944156	-0.0829035	0.7865	1.045	0.0635029	0.86147	0.93093	-0.103255	0.91463	0.93485	-0.0971932	1.05637	0.0791107	0.86711	1.0078	0.0112094	1.046	1.0574	0.0805212	1.1561	1.1039	0.142609
PSME2	0.973743	-0.0383865	0.89645	0.97653	-0.0342637	0.90267	0.9709	-0.0426054	0.95897	0.9738	-0.0383026	0.986057	-0.0202575	0.76805	0.97281	-0.03977	0.93247	1.0173	0.0247452	1.0184	1.0134	0.0192037	1.0073	0.0104934	0.84709	0.9944	-0.0081018	1.0337	1.0012	0.0017302	1.0646	1.0263	0.0374525
SKP1	0.969353	-0.0449055	0.8394	0.95828	-0.0614808	0.82824	0.96605	-0.0498302	0.89684	0.98373	-0.0236657	0.932799	-0.100362	0.72172	0.97674	-0.0339535	0.90337	1.015	0.0214797	0.90362	0.95889	-0.0605628	0.991407	-0.0124511	0.83332	0.99471	-0.00765211	1.0358	1.0272	0.0387171	1.0018	0.95231	-0.0704968
G3BP2	0.997693	-0.00333166	0.86506	0.96746	-0.0477261	0.95396	1.0338	0.0479571	0.93992	0.99182	-0.0118498	0.925668	-0.111434	0.72575	0.95173	-0.0713757	0.87127	0.99456	-0.00786969	0.91639	0.94726	-0.0781676	0.989343	-0.0154568	0.8694	0.99891	-0.0015734	0.98639	0.97783	-0.0323444	1.0315	0.99129	-0.0126209
ETF1	0.92785	-0.108037	0.86304	0.93925	-0.0904189	0.78769	0.91887	-0.122067	0.83176	0.92543	-0.111804	0.910304	-0.135579	0.72553	0.97293	-0.0395921	0.82372	0.93003	-0.104651	0.89663	0.94989	-0.0741676	1.01056	0.0151597	0.85797	0.99699	-0.00434906	1.0425	1.0295	0.0419438	1.0481	1.0052	0.00748258
DDT;DDTL	0.80911	-0.305592	0.67712	0.7643	-0.387789	0.71587	0.81051	-0.303098	0.76898	0.85252	-0.230194	0.894501	-0.160845	0.60728	0.82177	-0.283193	0.80357	0.88952	-0.168901	0.823	0.85432	-0.227152	1.05693	0.0798844	0.8961	1.0611	0.0855606	1.0977	1.0852	0.117961	1.1069	1.0245	0.03492
EIF3H	1.0604	0.0846086	0.92561	1.0753	0.104739	0.89963	1.0619	0.0866479	0.90693	1.044	0.0621217	0.982939	-0.0248264	0.76043	1.0207	0.0295589	0.96734	1.1027	0.14104	0.99097	1.0528	0.0742314	0.990507	-0.0137614	0.85272	0.98882	-0.0162202	1.0625	1.0185	0.026446	1.0593	0.9642	-0.0525957
PSMD3	0.928783	-0.106586	0.94657	1.0649	0.090718	0.78584	0.87963	-0.185031	0.78636	0.84182	-0.248416	0.981221	-0.0273498	0.86618	1.1485	0.199751	0.80053	0.89559	-0.15909	1.0242	1.0476	0.067088	1.11893	0.162124	0.90178	1.044	0.0621217	1.0875	1.0819	0.113567	1.2944	1.2309	0.299714
ATP5C1	0.85967	-0.218145	0.78212	0.90548	-0.143245	0.75171	0.83808	-0.25484	0.74446	0.83545	-0.259375	0.925424	-0.111813	0.74647	0.99163	-0.0121262	0.82209	0.89869	-0.154105	0.88685	0.92755	-0.108503	1.06733	0.0940108	0.92958	1.0602	0.0843364	1.0686	1.0405	0.057277	1.1833	1.1013	0.139208
PGM1	0.784187	-0.350731	0.69045	0.77658	-0.364794	0.72505	0.77654	-0.364868	0.73889	0.79944	-0.322938	0.888843	-0.169999	0.64906	0.84457	-0.243711	0.76399	0.82882	-0.270869	0.83774	0.86038	-0.216954	1.0648	0.0905825	0.92017	1.0664	0.0927487	1.0693	1.0652	0.0911243	1.1321	1.0628	0.0878701
TPD52	1.07527	0.104699	0.86501	0.99401	-0.00866773	0.94753	1.0871	0.120485	1.0036	1.1447	0.19497	0.9414	-0.0871202	0.70301	0.94319	-0.0843797	0.93521	1.0588	0.0824301	0.95674	1.0018	0.00259452	0.93225	-0.101211	0.79681	0.9295	-0.105473	0.97863	0.97056	-0.0431107	0.94953	0.89669	-0.157319
LAMC1	1.093	0.128293	0.97911	1.1236	0.168129	0.94862	1.0603	0.0844725	1.0196	1.0951	0.131063	0.99938	-0.000894748	0.80824	1.0795	0.110363	0.94879	1.1226	0.166844	1.0451	1.0879	0.121546	1.00425	0.00611846	0.87783	1.0441	0.0622599	0.99827	1.0128	0.0183493	0.99904	0.95585	-0.0651439
GOT1	0.954397	-0.0673391	0.79966	0.90534	-0.143468	0.86588	0.98066	-0.0281751	0.89755	0.97719	-0.033289	0.914852	-0.128389	0.683	0.89055	-0.167231	0.86751	0.95883	-0.060653	0.89638	0.91249	-0.132119	0.980667	-0.0281653	0.87092	1.0044	0.00633393	1.0187	0.98611	-0.0201795	1.0234	0.95149	-0.0717396
ATP5H	0.938057	-0.092253	0.75305	0.88883	-0.170021	0.82096	0.95347	-0.0687405	0.85843	0.97187	-0.0411647	0.91962	-0.12089	0.67639	0.89714	-0.156595	0.85466	0.95343	-0.0688011	0.90895	0.93505	-0.0968846	0.99525	-0.00686913	0.88542	1.0074	0.0106366	1.0371	1.0074	0.0106366	1.0519	0.97095	-0.0425311
PHGDH	1.02457	0.0350139	0.93344	1.0012	0.0017302	0.98113	1.0395	0.0558898	0.99268	1.033	0.0468403	0.904547	-0.144733	0.72801	0.92875	-0.106638	0.895	0.98404	-0.0232111	0.91407	0.91625	-0.126187	0.90457	-0.144696	0.77387	0.92002	-0.120263	0.90457	0.90889	-0.137822	0.92842	0.8848	-0.176577
ACTR1A	1.0095	0.0136409	0.91717	1	0	0.92349	1.0198	0.0282862	0.90862	1.0087	0.0124972	0.9162	-0.126266	0.69588	0.9388	-0.0911103	0.85237	0.94866	-0.076037	0.95143	0.99055	-0.0136983	0.9448	-0.0819191	0.77491	0.90669	-0.141319	0.9534	0.96287	-0.0545871	1.0233	0.96484	-0.0516384
TCEB2	0.972763	-0.0398392	0.91376	0.96287	-0.0545871	0.86013	0.96579	-0.0502186	0.93272	0.98963	-0.0150389	1.00017	0.000238826	0.7846	1.035	0.0496308	0.9673	1.0452	0.063779	0.98923	1.021	0.0299829	1.04397	0.0620756	0.85161	1.0672	0.0938306	1.0171	1.0463	0.0652966	1.0142	1.0184	0.0263043
UGP2	1.29007	0.367446	1.1013	1.2724	0.347552	1.1624	1.3218	0.402504	1.1541	1.276	0.351628	1.08618	0.119262	0.8926	1.1674	0.223299	1.1482	1.2791	0.355129	1.1541	1.1886	0.249263	0.956237	-0.0645604	0.83555	0.96222	-0.0555613	1.0061	0.96304	-0.0543324	1.0318	0.94345	-0.083982
ACAT1	0.90001	-0.151987	0.78001	0.8396	-0.252226	0.86133	0.95176	-0.0713303	0.83603	0.90867	-0.138172	0.943691	-0.0836134	0.69644	0.91832	-0.122931	0.86133	0.94924	-0.0751552	0.94141	0.95152	-0.0716941	1.02833	0.040308	0.89731	1.0315	0.0447438	1.0501	1.0284	0.0404015	1.1053	1.0251	0.0357647
TOMM40	0.8168	-0.291945	0.71924	0.77952	-0.359342	0.7431	0.82038	-0.285636	0.78991	0.8505	-0.233617	0.954888	-0.0665969	0.68232	0.87897	-0.186114	0.83071	0.89451	-0.16083	0.92462	0.94239	-0.0856039	1.10933	0.149693	0.94297	1.1108	0.151599	1.0928	1.0622	0.0870554	1.2026	1.155	0.207893
C14orf166	1.0849	0.117562	0.96037	1.0395	0.0558898	0.99962	1.0812	0.112633	1.0368	1.134	0.181421	1.01865	0.02666	0.80235	1.0357	0.0506062	1.0148	1.1124	0.153676	1.0547	1.0893	0.123401	0.986453	-0.0196773	0.84056	0.98292	-0.0248541	1.0033	1.0046	0.00662118	1.0158	0.97184	-0.0412093
TPD52L2	0.918383	-0.122832	0.78631	0.88604	-0.174556	0.80839	0.92542	-0.11182	0.84216	0.94369	-0.0836151	1.04821	0.0679293	0.73561	0.98503	-0.0217604	0.99132	1.0778	0.108089	0.99958	1.0452	0.063779	1.15373	0.20631	0.96412	1.1587	0.212507	1.1905	1.1814	0.240498	1.2062	1.1211	0.164915
TMED10	0.834577	-0.260884	0.71298	0.80341	-0.315792	0.74661	0.84263	-0.247029	0.7636	0.85769	-0.221472	0.925202	-0.112159	0.68139	0.90265	-0.147761	0.79225	0.88629	-0.174149	0.88729	0.93041	-0.104061	1.09607	0.132336	0.97451	1.1382	0.186754	1.0605	1.0572	0.0802483	1.1853	1.0928	0.128029
SEC13	0.85864	-0.219875	0.78424	0.81766	-0.290427	0.81788	0.87479	-0.192991	0.83115	0.88347	-0.178747	0.957524	-0.0626188	0.72352	0.93292	-0.100175	0.87939	0.97409	-0.037873	0.91475	0.94589	-0.0802557	1.07843	0.108937	0.91218	1.1087	0.148869	1.0998	1.0768	0.10675	1.1147	1.0498	0.0701145
TXNDC17	0.959037	-0.0603421	0.80938	0.89434	-0.161105	0.87547	0.99481	-0.00750709	0.93917	0.98796	-0.0174755	1.02685	0.0382223	0.73078	0.95047	-0.073287	0.97441	1.0788	0.109427	1.0374	1.0536	0.0753273	1.06873	0.0959019	0.92431	1.0626	0.0875986	1.1336	1.0855	0.11836	1.119	1.0581	0.081476
RHOA	0.86897	-0.202622	0.72964	0.84958	-0.235178	0.75513	0.8431	-0.246224	0.8082	0.91423	-0.129371	0.997773	-0.00321598	0.80432	1.06	0.0840643	0.86163	0.94593	-0.0801947	0.99509	1.043	0.0607392	1.1366	0.184725	1.0506	1.1606	0.214871	1.1017	1.0862	0.11929	1.2313	1.163	0.217851
DLST	0.91575	-0.126974	0.83374	0.87576	-0.191393	0.87778	0.93406	-0.0984129	0.87201	0.93743	-0.0932171	1.01106	0.0158718	0.75155	0.96031	-0.0584279	0.93678	1.0185	0.026446	0.98544	1.0198	0.0282862	1.11097	0.151816	0.95671	1.1313	0.177982	1.1077	1.0984	0.135404	1.1446	1.1032	0.141694
CDK1	1.00782	0.011238	0.90178	1.0089	0.0127832	0.92138	1.015	0.0214797	0.94935	0.99956	-0.000634926	0.828982	-0.270587	0.63845	0.8545	-0.226848	0.7741	0.87656	-0.190075	0.86958	0.88312	-0.179319	0.843267	-0.245939	0.69108	0.81448	-0.296049	0.86087	0.85503	-0.225953	0.88449	0.86029	-0.217105
KHDRBS1	1.0628	0.0878701	0.89432	1.0911	0.125783	0.90125	1.0461	0.0650208	0.92547	1.0512	0.0720372	0.904881	-0.1442	0.73737	0.98548	-0.0211015	0.84719	0.96631	-0.049442	0.93299	0.98695	-0.0189511	0.934463	-0.09779	0.82472	0.93469	-0.0974401	0.96586	0.92713	-0.109156	1.0249	0.94157	-0.0868597
EIF3G	1.00585	0.00841996	0.83415	0.98486	-0.0220094	0.87436	1.0081	0.0116388	0.91128	1.0246	0.0350608	0.947937	-0.0771374	0.72967	0.95156	-0.0716335	0.88994	0.98625	-0.0199747	0.96958	1.0123	0.0176369	0.98429	-0.0228447	0.82536	0.98655	-0.0195359	0.98946	1.0101	0.0144981	1.0181	0.95622	-0.0645855
TCEB1	0.96968	-0.0444194	0.87749	0.94223	-0.0858488	0.89181	0.96251	-0.0551266	0.90964	1.0043	0.00619029	0.961229	-0.0570481	0.74711	0.98769	-0.0178698	0.91315	1.0137	0.0196308	0.94737	0.98245	-0.0255441	1.02317	0.0330412	0.88154	1.0128	0.0183493	1.0482	1.0561	0.0787464	1.0357	1.0006	0.000865357
TCEA1	1.02913	0.0414299	0.92323	1.0117	0.0167816	0.9223	1.0648	0.0905825	0.9262	1.0109	0.0156403	1.09448	0.130243	0.85338	1.1192	0.162468	1.0432	1.183	0.24245	1.1086	1.1218	0.165815	1.13163	0.178407	0.94045	1.1286	0.174534	1.1593	1.1517	0.203765	1.1548	1.1146	0.156526
UBE2I	0.951967	-0.071017	0.75555	0.93379	-0.09883	0.79409	0.92738	-0.108767	0.85079	0.99473	-0.00762311	0.923831	-0.114299	0.69101	0.95602	-0.0648873	0.81673	0.9598	-0.0591943	0.91983	0.96511	-0.0512347	1.03493	0.0495378	0.95578	1.0758	0.10541	1.0522	1.0191	0.0272956	1.1098	1.0099	0.0142124
PSMC1	0.99095	-0.0131158	0.951	1.0807	0.111966	0.84838	0.93503	-0.0969154	0.89741	0.95712	-0.0632283	0.953889	-0.0681069	0.79823	1.0774	0.107554	0.84244	0.94076	-0.0881014	0.99611	1.0329	0.0467006	1.02312	0.0329707	0.85278	0.99325	-0.00977121	1.0039	1.0122	0.0174944	1.1188	1.0639	0.0893626
HNRNPDL	1.06653	0.0929291	0.84824	1.0016	0.00230647	0.95421	1.0856	0.118493	0.99168	1.1124	0.153676	0.89829	-0.154747	0.70414	0.90827	-0.138807	0.85519	0.9729	-0.0396366	0.93885	0.98628	-0.0199308	0.90083	-0.150673	0.8054	0.92395	-0.114113	0.91379	0.88663	-0.173596	0.96058	0.89191	-0.16503
DCTN2	1.0381	0.0539454	0.91957	1.0101	0.0144981	0.95549	1.0291	0.0413832	1.013	1.0751	0.104471	0.908183	-0.138945	0.6796	0.88235	-0.180577	0.90686	0.9824	-0.0256175	0.91774	0.95344	-0.0687859	0.89995	-0.152083	0.7752	0.90026	-0.151586	0.93991	0.92932	-0.105753	0.90973	0.87027	-0.200465
SNRPB;SNRPN	0.95501	-0.0664123	0.86673	0.93047	-0.103968	0.89579	0.97403	-0.0379619	0.89871	0.96053	-0.0580974	1.00645	0.00928187	0.76817	1.0008	0.00115369	0.96471	1.0852	0.117961	0.99942	1.0259	0.0368901	1.05523	0.077562	0.87375	1.044	0.0621217	1.1088	1.067	0.0935602	1.1411	1.0547	0.0768327
DYNC1I2	1.1003	0.137897	0.94507	1.0756	0.105142	1.0101	1.1011	0.138945	1.0594	1.1242	0.168899	0.912959	-0.131378	0.71772	0.90507	-0.143899	0.87669	1.0099	0.0142124	0.9632	0.98133	-0.0271897	0.898987	-0.153628	0.75081	0.89408	-0.161524	0.91122	0.90138	-0.149793	0.95653	0.9015	-0.149601
ATXN2L	0.966133	-0.0497058	0.82198	0.93468	-0.0974556	0.85725	0.96292	-0.0545122	0.8907	1.0008	0.00115369	0.950911	-0.0726176	0.69644	0.94264	-0.0852212	0.89093	1.0218	0.0311128	0.9334	0.99453	-0.0079132	1.0284	0.0404062	0.86896	1.0364	0.0515809	1.0711	1.0502	0.0706641	1.0281	0.99861	-0.00200674
RAB7A	0.80451	-0.313818	0.72308	0.82538	-0.27687	0.7164	0.77305	-0.371366	0.7433	0.8151	-0.294951	0.944108	-0.0829765	0.69517	0.92695	-0.109437	0.75291	0.85299	-0.229399	0.94598	0.97075	-0.0428283	1.13343	0.1807	0.94865	1.1568	0.210139	1.0697	1.076	0.105678	1.2226	1.1675	0.223423
ABCE1	0.93759	-0.0929709	0.84402	0.99648	-0.00508725	0.75591	0.90314	-0.146978	0.78898	0.91315	-0.131076	0.975096	-0.0363845	0.77546	1.0354	0.0501882	0.84036	0.96036	-0.0583528	0.98556	1.0319	0.0453032	1.09937	0.136673	0.89152	1.0426	0.0601858	1.1106	1.0927	0.127897	1.2592	1.1628	0.217603
NUDT21	1.01017	0.0145933	0.87395	0.9835	-0.024003	0.92533	1.0455	0.0641931	0.90401	1.0015	0.00216242	0.939896	-0.0894276	0.71597	0.94249	-0.0854508	0.899	1.0059	0.00848689	0.9358	0.97968	-0.0296175	0.984887	-0.0219704	0.80705	0.97703	-0.0335252	0.9887	0.97653	-0.0342637	1.0376	1.0011	0.00158609
HPGD	1.08917	0.123225	0.91053	1.0348	0.049352	0.97721	1.0792	0.109962	1.1153	1.1535	0.206018	1.91008	0.933631	1.5114	1.9862	0.990011	1.8558	2.0409	1.02921	2.0274	2.0847	1.05984	1.84703	0.88521	1.683	1.9193	0.94058	1.8796	1.9018	0.927366	1.795	1.72	0.782409
PRPS1	1.11293	0.154367	1.0419	1.08	0.111031	1.0636	1.1277	0.173383	1.0935	1.1311	0.177726	1.01736	0.0248334	0.81696	1.0502	0.0706641	0.99447	1.0771	0.107152	1.0918	1.1212	0.165044	0.965817	-0.0501787	0.76625	0.94634	-0.0795695	0.95679	0.98953	-0.0151846	1.0063	0.96158	-0.0565212
	1.04417	0.062352	0.87454	0.9993	-0.00101024	0.97258	1.0482	0.067914	0.98513	1.085	0.117695	0.996798	-0.00462724	0.78991	1.0482	0.067914	0.94163	1.0664	0.0927487	1.03	1.0367	0.0519985	1.01876	0.0268189	0.87053	1.0515	0.0724489	0.98786	0.98899	-0.0159722	1.0949	1.0158	0.0226164
RPA1	0.98648	-0.0196383	0.85021	0.9645	-0.0521469	0.86059	1.001	0.00144197	0.89309	0.99394	-0.00876933	0.947322	-0.0780729	0.71663	0.97745	-0.0329052	0.88461	1.0048	0.00690837	0.96469	1.0073	0.0104934	0.992667	-0.0106187	0.83207	0.9563	-0.0644648	1.017	1.0025	0.00360224	1.0851	1.0192	0.0274372
IARS2	0.80036	-0.321279	0.73406	0.84327	-0.245933	0.69203	0.79678	-0.327747	0.68905	0.76103	-0.393975	0.929827	-0.104966	0.75542	0.99023	-0.0141644	0.76786	0.8501	-0.234296	0.87732	0.89546	-0.159299	1.1443	0.194465	0.99053	1.1299	0.176195	1.1589	1.0978	0.134615	1.296	1.2052	0.269273
TUBA4A	1.87233	0.904837	1.6617	1.8663	0.900181	1.743	1.8076	0.854075	1.9217	1.9431	0.95836	0.982137	-0.0260043	0.89476	1.1634	0.218347	1.1395	1.2233	0.290778	1.1841	1.1811	0.240131	0.62281	-0.683136	0.52964	0.61935	-0.691173	0.62725	0.64048	-0.642775	0.64174	0.6086	-0.716434
EIF3D	1.01539	0.0220387	0.98624	1.0896	0.123799	0.8869	0.98014	-0.0289403	0.92152	0.97644	-0.0343967	0.945243	-0.0812423	0.78227	1.0348	0.049352	0.843	0.94646	-0.0793866	1.0089	1.0346	0.0490731	0.98383	-0.023519	0.82553	0.95589	-0.0650835	0.96077	0.9636	-0.0534937	1.0891	1.032	0.045443
ITGA3	0.647577	-0.626877	0.57194	0.60141	-0.733579	0.57694	0.62284	-0.683066	0.68042	0.71848	-0.47698	0.941606	-0.0868053	0.63082	0.809	-0.305788	0.72891	0.79245	-0.335608	0.82694	0.84142	-0.249102	1.26897	0.343654	1.1096	1.332	0.413594	1.2823	1.2405	0.310922	1.2556	1.2344	0.30381
API5	0.94281	-0.084961	0.98449	1.0245	0.03492	0.82064	0.9278	-0.108114	0.82927	0.87613	-0.190783	0.981368	-0.0271342	0.81647	1.041	0.0579701	0.86364	0.94994	-0.0740917	0.99833	1.0042	0.00604663	1.08213	0.113878	0.87138	1.0097	0.0139267	1.0787	1.0743	0.103397	1.2054	1.1624	0.217107
VAT1	0.855127	-0.22579	0.76883	0.86753	-0.205014	0.76909	0.82898	-0.270591	0.80047	0.86887	-0.202788	0.877012	-0.189331	0.68949	0.89363	-0.16225	0.75407	0.84151	-0.248948	0.86932	0.89591	-0.158574	1.00765	0.0109898	0.86398	1.018	0.0257376	0.98795	0.98514	-0.0215993	1.0865	1.0198	0.0282862
S100A16	1.13787	0.186332	1.0776	1.1352	0.182946	1.1293	1.1834	0.242938	1.0718	1.095	0.130931	1.1411	0.190425	0.85796	1.15	0.201634	1.0973	1.2202	0.287118	1.2456	1.2914	0.368936	1.0804	0.111566	0.85157	0.99368	-0.00914677	1.0332	0.99922	-0.00112574	1.332	1.2483	0.319965
ALDH3A2	0.991253	-0.0126743	0.95669	1.0549	0.0771062	0.84866	0.9702	-0.0436459	0.88573	0.94866	-0.076037	0.958482	-0.0611764	0.87268	1.135	0.182692	0.81854	0.91325	-0.130918	1.0209	1.0621	0.0869196	1.03601	0.0510333	0.91457	1.0696	0.0970714	0.95302	0.93702	-0.0938483	1.1558	1.1014	0.139339
SNRPA	0.865593	-0.208239	0.64994	0.72933	-0.455356	0.7801	0.8854	-0.175599	0.89694	0.98205	-0.0261316	0.983461	-0.0240601	0.64478	0.88401	-0.177865	0.82225	0.93242	-0.100948	1.0299	1.0754	0.104873	1.09823	0.135185	0.97137	1.1451	0.195474	1.0593	1.0479	0.067501	1.1567	1.1017	0.139731
HMGN2	0.66903	-0.579857	0.70314	0.86423	-0.210513	0.43258	0.54488	-0.87599	0.50539	0.59798	-0.741831	0.724566	-0.464812	0.5607	0.8177	-0.290356	0.43633	0.51843	-0.947779	0.64255	0.71612	-0.481727	1.09482	0.130689	1.0072	1.1267	0.172103	1.0398	0.99685	-0.00455166	1.2618	1.1609	0.215244
UBQLN1	1.03451	0.0489522	0.93277	0.98134	-0.027175	0.99616	1.0587	0.0822938	1.0476	1.0635	0.08882	1.03076	0.0437131	0.79201	1.0162	0.0231844	1.0238	1.0987	0.135798	1.0375	1.0419	0.0592168	1.03099	0.0440303	0.87552	1.0376	0.0532504	1.0469	1.0717	0.0999011	1.0087	0.98367	-0.0237537
PFDN5	1.13553	0.18337	0.96122	1.1155	0.157691	0.99458	1.1375	0.185867	1.0167	1.1536	0.206143	1.03325	0.047194	0.83144	1.1073	0.147046	1.0484	1.1552	0.208143	1.0622	1.1047	0.143655	0.98916	-0.0157242	0.87778	1.0051	0.00733905	1.0479	1.004	0.00575927	1.0428	0.95838	-0.0613303
CROCC	0.864737	-0.209667	0.84278	0.8664	-0.206895	0.9073	0.94007	-0.0891599	0.79655	0.78774	-0.344209	1.01753	0.0250713	0.73908	0.9413	-0.0872735	0.9635	1.0387	0.054779	0.92099	0.9167	-0.125478	1.1681	0.224164	0.85084	1.0427	0.0603241	1.2557	1.3026	0.381394	1.173	1.159	0.212881
ATP5D	0.867277	-0.205436	0.78718	0.80621	-0.310772	0.88324	0.91178	-0.133242	0.81014	0.88384	-0.178143	0.927432	-0.108686	0.67016	0.86439	-0.210246	0.8812	0.94053	-0.0884541	0.86943	0.90991	-0.136204	1.03167	0.0449769	0.85975	1.0527	0.0740944	1.0222	1.0386	0.0546401	1.0534	1.0037	0.00532812
CYB5B	0.75519	-0.405088	0.74012	0.77036	-0.376395	0.71758	0.75628	-0.403008	0.73518	0.73893	-0.43649	1.00599	0.00862074	0.81875	1.0633	0.0885487	0.8366	0.91724	-0.124629	0.91158	0.91345	-0.130602	1.2698	0.344601	1.1445	1.3762	0.46069	1.1951	1.2061	0.27035	1.2846	1.2271	0.295253
FXR1	1.0776	0.107822	0.97601	1.0549	0.0771062	0.97808	1.0857	0.118626	1.0447	1.0922	0.127237	0.984587	-0.0224099	0.83876	1.0835	0.115699	0.95909	1.0771	0.107152	1.0171	1.0574	0.0805212	0.97757	-0.0327281	0.8492	0.98607	-0.020238	0.95397	0.97086	-0.0426648	1.0284	0.97578	-0.0353722
EIF2S2	0.942043	-0.0861347	0.86159	1.0027	0.00389003	0.77251	0.88982	-0.168415	0.83731	0.93361	-0.0991081	0.95078	-0.0728165	0.78206	1.0364	0.0515809	0.82348	0.89953	-0.152757	0.97396	1.0151	0.0216219	1.0549	0.0771062	0.89536	1.0556	0.0780633	1.0342	1.0103	0.0147838	1.178	1.0988	0.135929
EIF1AY	0.953877	-0.0681254	0.82873	0.92929	-0.105799	0.85199	0.96904	-0.0453719	0.8608	0.9633	-0.0539429	0.989082	-0.0158376	0.7209	0.99452	-0.00792771	0.93769	1.0527	0.0740944	0.98379	1.0125	0.0179219	1.04577	0.064561	0.89758	1.0569	0.0798389	1.0859	1.0343	0.0486547	1.1365	1.0461	0.0650208
NIT2	0.91531	-0.127668	0.81628	0.86067	-0.216468	0.87294	0.93535	-0.0964218	0.88648	0.94991	-0.0741373	0.907406	-0.140181	0.72203	0.95662	-0.0639821	0.83832	0.92062	-0.119322	0.88901	0.89902	-0.153575	0.994887	-0.00739591	0.88363	1.0205	0.0292762	0.95663	0.97683	-0.0338206	1.029	0.98733	-0.0183957
FEN1	0.965727	-0.0503132	0.96003	1.0394	0.055751	0.86676	0.93807	-0.0922325	0.89525	0.91971	-0.120749	0.904116	-0.145421	0.74937	1.0188	0.0268709	0.80006	0.88179	-0.181493	0.91802	0.97228	-0.0405562	0.994267	-0.00829525	0.82915	0.97359	-0.0386137	0.95143	0.95531	-0.0659591	1.1065	1.0539	0.075738
AK2	0.89412	-0.16146	0.76967	0.84903	-0.236113	0.80826	0.91044	-0.135364	0.84472	0.92289	-0.115769	1.05723	0.0802908	0.81207	1.0553	0.0776532	0.95416	1.065	0.0908534	1.0256	1.0334	0.0473988	1.19193	0.253304	1.071	1.2377	0.307662	1.1893	1.1734	0.230695	1.2526	1.1647	0.219958
PEPD	0.843447	-0.245631	0.72174	0.77472	-0.368253	0.82128	0.87604	-0.190931	0.83499	0.87958	-0.185113	0.848987	-0.236186	0.61153	0.78071	-0.357141	0.79522	0.86555	-0.208311	0.80248	0.81165	-0.30107	0.94926	-0.0751248	0.79306	0.95795	-0.0619777	0.97609	0.98723	-0.0185419	0.94888	0.9026	-0.147841
ARPC1B	1.1074	0.147176	0.96748	1.1174	0.160146	0.99669	1.0987	0.135798	0.9848	1.1061	0.145482	1.0189	0.0270062	0.84967	1.1257	0.170822	0.99039	1.0801	0.111165	1.0638	1.1107	0.151469	1.0025	0.00359744	0.85886	0.99029	-0.014077	1.0276	1.0082	0.0117819	1.0566	1.009	0.0129262
CMPK1	1.0544	0.0764223	0.899	1.0324	0.046002	0.94802	1.0601	0.0842004	0.971	1.0707	0.0985543	1.02451	0.0349341	0.79526	1.0759	0.105544	0.97743	1.1023	0.140517	1.0486	1.0865	0.119688	1.0475	0.0669502	0.94318	1.0901	0.12446	1.0643	1.0429	0.0606008	1.082	1.0095	0.0136409
DNAJC7	1.0519	0.0729976	0.99854	1.0884	0.122209	0.87717	1.0274	0.038998	1.0006	1.0399	0.0564448	1.03152	0.0447656	0.83109	1.1113	0.152248	0.97568	1.1319	0.178747	1.0578	1.1018	0.139862	1.06107	0.0855153	0.86079	1.022	0.0313952	1.1632	1.1165	0.158983	1.1002	1.0447	0.0630887
PRMT5	0.991987	-0.0116074	0.89655	1.0034	0.00489684	0.8715	1.0035	0.00504062	0.89467	0.96906	-0.0453421	0.92962	-0.105287	0.7625	1.0161	0.0230424	0.87172	0.96002	-0.0588636	0.93244	0.95861	-0.0609841	0.9847	-0.0222438	0.85963	1.0023	0.00331439	0.97677	0.95977	-0.0592394	1.0477	0.99203	-0.0115443
ADI1	1.3676	0.451646	1.2884	1.3582	0.441696	1.2576	1.3394	0.421587	1.3529	1.4052	0.490775	1.09035	0.124793	0.89598	1.1608	0.215119	1.1431	1.2901	0.367483	1.2186	1.262	0.335712	0.909353	-0.137087	0.7317	0.89804	-0.155148	0.94328	0.95694	-0.0634996	0.8912	0.87308	-0.195814
PABPC4	1.102	0.140124	0.98762	1.0952	0.131194	0.96538	1.0855	0.11836	1.0093	1.1253	0.17031	1.02131	0.0304271	0.81565	1.1236	0.168129	0.97767	1.1042	0.143002	1.0894	1.1217	0.165687	0.996873	-0.00451789	0.83801	0.98242	-0.0255882	1.0172	1.0011	0.00158609	1.0998	1.0071	0.0102069
XRN2	0.999703	-0.000428063	1.0822	1.1386	0.187261	0.82419	0.91532	-0.127652	0.86162	0.94519	-0.0813237	0.908068	-0.139128	0.85094	1.1222	0.16633	0.76812	0.85068	-0.233312	0.94414	0.98785	-0.0176361	1.01194	0.0171285	0.80077	0.98541	-0.021204	0.95633	0.95462	-0.0670015	1.1386	1.0958	0.131985
COPG1	0.945617	-0.0806726	0.87915	0.99464	-0.00775364	0.83914	0.94541	-0.080988	0.82819	0.8968	-0.157142	1.04597	0.0648461	0.89352	1.1581	0.21176	0.98472	1.0852	0.117961	1.0211	1.0245	0.03492	1.1321	0.179001	0.98894	1.126	0.171207	1.1507	1.1288	0.17479	1.2315	1.1415	0.190931
SMC3	1.15527	0.208226	0.98181	1.102	0.140124	1.0488	1.178	0.23634	1.1294	1.1858	0.245861	1.04776	0.0673114	0.82788	1.1041	0.142871	1.0561	1.1774	0.235605	1.1012	1.1541	0.206768	0.985987	-0.02036	0.86575	0.97955	-0.029809	1.0177	0.9941	-0.00853711	1.0238	0.98431	-0.0228153
TFG	0.941953	-0.0862725	0.81841	0.89227	-0.164448	0.902	0.95952	-0.0596152	0.92622	0.97407	-0.0379026	0.991691	-0.0120373	0.72071	0.95765	-0.0624296	0.9411	1.0435	0.0614306	0.98224	1.008	0.0114956	1.05173	0.072769	0.85989	1.0524	0.0736832	1.0414	1.0675	0.0942361	1.0579	1.0353	0.0500489
APMAP	0.919383	-0.121262	0.85131	0.90547	-0.143261	0.8643	0.92042	-0.119636	0.8777	0.93226	-0.101196	0.956402	-0.0643106	0.76521	1.0034	0.00489684	0.89512	0.97813	-0.0319019	0.94242	0.96606	-0.0498153	1.03167	0.0449769	0.90925	1.0547	0.0768327	1.0158	1.0031	0.00446544	1.0736	1.0372	0.0526941
NANS	0.84757	-0.238596	0.6749	0.7753	-0.367173	0.77279	0.90002	-0.151971	0.76715	0.86739	-0.205247	1.12523	0.170224	0.76929	1.0399	0.0564448	1.0666	1.194	0.255803	1.0097	1.0535	0.0751903	1.2994	0.377846	1.1484	1.347	0.42975	1.3323	1.2746	0.350045	1.3431	1.2766	0.352307
PTGR1	1.24043	0.310844	1.076	1.2588	0.332049	1.0877	1.2545	0.327112	1.0677	1.208	0.27262	0.602044	-0.732058	0.49768	0.67732	-0.56209	0.60821	0.69021	-0.534893	0.65095	0.69016	-0.534997	0.546973	-0.870458	0.46135	0.53572	-0.900449	0.57173	0.5519	-0.857521	0.59474	0.5533	-0.853866
PNN	1.02736	0.0389418	0.88647	0.99828	-0.00248357	0.933	1.0386	0.0546401	0.96444	1.0452	0.063779	0.96221	-0.0555763	0.75677	0.98557	-0.0209698	0.92398	1.0284	0.0404015	0.99424	1.0103	0.0147838	0.96841	-0.0463101	0.81282	0.94125	-0.0873501	1.0449	0.99266	-0.0106284	1.0514	0.97132	-0.0419814
EIF4G2	1.013	0.0186342	0.99045	1.0945	0.130272	0.88307	1.0005	0.000721167	0.87625	0.944	-0.0831412	0.89825	-0.154811	0.75959	0.99211	-0.011428	0.81612	0.90834	-0.138696	0.93252	0.957	-0.0634092	0.94611	-0.0799202	0.80365	0.91331	-0.130823	0.93588	0.92797	-0.10785	1.0661	0.99705	-0.00426224
NUP93	1.0349	0.049496	1.0455	1.1347	0.182311	0.85583	0.97203	-0.0409273	0.95478	0.99798	-0.00291719	0.989136	-0.0157598	0.87873	1.1286	0.174534	0.84884	0.97157	-0.0416102	1.0804	1.0832	0.1153	1.03817	0.0540381	0.87129	1.0101	0.0144981	1.057	1.0223	0.0318186	1.1434	1.0821	0.113834
DYNLL1	0.991263	-0.0126597	0.89274	1.0088	0.0126402	0.87641	0.96856	-0.0460867	0.91641	0.99643	-0.00515964	0.963938	-0.0529881	0.77653	0.99072	-0.0134507	0.88624	0.95437	-0.0673794	1.0117	1.0123	0.0176369	0.993873	-0.0088661	0.84953	0.98216	-0.02597	1.0048	0.99176	-0.0119371	1.0539	1.0077	0.0110662
DIABLO	1.0627	0.0877344	1.0114	1.0512	0.0720372	1.0081	1.0698	0.0973411	1.0435	1.0671	0.0936954	1.13459	0.18217	0.9123	1.1641	0.219215	1.1221	1.2524	0.324695	1.1715	1.1802	0.239031	1.11017	0.150776	0.88741	1.0887	0.122606	1.0929	1.1169	0.1595	1.1606	1.1249	0.169797
NOP2	0.991463	-0.0123687	1.1792	1.3022	0.380951	0.72746	0.77259	-0.372225	0.82202	0.8996	-0.152644	0.94996	-0.0740613	1.023	1.3606	0.444243	0.69526	0.78049	-0.357548	1.0693	1.0712	0.0992279	1.08532	0.11812	0.89751	1.07	0.0976108	0.9857	0.94046	-0.0885615	1.3059	1.2455	0.316725
NDUFS1	0.917973	-0.123476	0.72979	0.8391	-0.253085	0.83448	0.96264	-0.0549317	0.86762	0.95218	-0.0706938	0.986383	-0.0197797	0.71701	0.94983	-0.0742588	0.91475	0.99502	-0.00720257	0.9813	1	0	1.0631	0.0882773	0.95188	1.0792	0.109962	1.0656	1.0624	0.0873271	1.131	1.0477	0.0672257
FUBP3	1.06259	0.087585	0.90632	0.99277	-0.0104686	1.0043	1.0667	0.0931545	1.0293	1.1283	0.174151	1.04242	0.0599367	0.79137	1.0433	0.0611541	1.0254	1.1157	0.157949	1.0752	1.1209	0.164658	1.02666	0.0379585	0.89858	1.0616	0.0862403	1.0214	1.0311	0.0441843	1.0417	0.98728	-0.0184688
PSMD6	0.950533	-0.0731909	0.87542	0.99455	-0.00788419	0.83523	0.94197	-0.086247	0.86576	0.91508	-0.12803	0.949557	-0.074674	0.75169	1.0285	0.0405418	0.85753	0.97953	-0.0298384	0.93794	0.97746	-0.0328904	1.0532	0.0747794	0.8837	1.0533	0.0749164	0.99641	1.0029	0.00417776	1.1479	1.1034	0.141956
PDAP1	0.889	-0.169745	0.69547	0.84584	-0.241543	0.76322	0.87547	-0.19187	0.81397	0.94569	-0.0805608	0.944751	-0.0819938	0.66529	0.91666	-0.125541	0.8659	0.98016	-0.0289108	0.91112	0.97161	-0.0415508	1.05723	0.0802938	0.92244	1.0543	0.0762854	1.1319	1.0893	0.123401	1.1282	1.0281	0.0399806
TIMM50	0.942607	-0.0852722	0.85992	0.96619	-0.0496212	0.86648	0.94904	-0.0754592	0.87074	0.91259	-0.131961	0.921592	-0.1178	0.74384	0.95433	-0.0674399	0.85361	0.93996	-0.0893287	0.92085	0.93751	-0.093094	0.990317	-0.0140382	0.82926	0.97056	-0.0431107	0.9736	0.98359	-0.023871	1.0738	1.0168	0.0240359
PGAM5	0.972733	-0.0398837	0.85337	0.9446	-0.0822246	0.91289	1.0226	0.0322419	0.92992	0.951	-0.0724828	1.12344	0.167929	0.86356	1.1193	0.162597	1.0654	1.1607	0.214995	1.1192	1.149	0.200379	1.18573	0.24578	1.0089	1.187	0.24732	1.1678	1.2001	0.263155	1.2582	1.1701	0.226632
SRP9	1.02033	0.0290405	0.89556	0.9777	-0.0325362	0.941	1.0364	0.0515809	1.0077	1.0469	0.0661236	0.956551	-0.064086	0.7286	0.94293	-0.0847774	0.93024	1.0025	0.00360224	0.98209	0.98435	-0.0227567	0.957323	-0.0629218	0.83361	0.96469	-0.0518627	0.97743	0.96108	-0.0572716	0.96895	0.9462	-0.0797829
GSS	0.931813	-0.101887	0.83776	0.88299	-0.179531	0.91171	0.96364	-0.0534338	0.90722	0.94881	-0.0758089	0.915009	-0.128142	0.68576	0.89214	-0.164658	0.85419	0.93459	-0.0975945	0.90812	0.9336	-0.0991235	0.982717	-0.0251526	0.83457	0.99719	-0.00405968	0.98746	0.99341	-0.00953883	1.0159	0.95755	-0.0625803
HIST2H2AB	0.936383	-0.0948288	1.0602	1.0867	0.119954	0.74475	0.7589	-0.398018	0.98223	0.96355	-0.0535686	1.08909	0.123126	0.80795	1.0401	0.0567222	0.74726	0.79234	-0.335808	1.3959	1.3847	0.469573	1.12412	0.168792	0.76917	0.93995	-0.0893441	1.0769	1.083	0.115033	1.3751	1.3494	0.432318
ABCF2	0.97303	-0.0394438	0.9968	1.1171	0.159758	0.80989	0.90456	-0.144712	0.83365	0.89743	-0.156129	0.953642	-0.06848	0.8489	1.109	0.149259	0.7726	0.82426	-0.278829	1.0117	1.0458	0.064607	1.07663	0.106518	0.83071	0.99578	-0.00610106	0.99235	1.0064	0.00920383	1.3034	1.2277	0.295958
SMC2	1.0758	0.10541	0.93768	1.0735	0.102322	0.91452	1.0619	0.0866479	0.96606	1.092	0.126973	0.953313	-0.0689776	0.75557	0.99063	-0.0135818	0.96029	1.0742	0.103263	0.97883	1.0277	0.0394192	0.92082	-0.119009	0.80609	0.90305	-0.147122	0.9724	0.96011	-0.0587284	0.97354	0.8993	-0.153126
RSL1D1	1.04906	0.0690926	1.1113	1.2776	0.353436	0.78424	0.89723	-0.15645	0.87459	0.97234	-0.0404672	0.960084	-0.0587668	0.97612	1.3091	0.388575	0.77553	0.8698	-0.201244	1.0743	1.1145	0.156397	1.03042	0.0432372	0.87531	1.0045	0.00647756	0.95319	0.93557	-0.0960825	1.2005	1.1512	0.203138
EIF3J	0.947753	-0.0774165	0.84596	0.93517	-0.0966994	0.8655	0.96851	-0.0461611	0.84508	0.93958	-0.0899121	0.975482	-0.0358125	0.70201	0.93853	-0.0915252	0.92154	1.0302	0.0429244	0.94554	0.99949	-0.000735962	1.05937	0.083202	0.89849	1.0372	0.0526941	1.0985	1.0754	0.104873	1.1204	1.0655	0.0915306
S100P	1.36337	0.447174	1.0972	1.2514	0.323543	1.2939	1.4659	0.551787	1.2256	1.3728	0.457121	1.42562	0.511592	1.209	1.5833	0.662935	1.5276	1.6834	0.751378	1.5173	1.5737	0.654161	1.23197	0.300963	1.1554	1.3337	0.415434	1.2578	1.2059	0.27011	1.256	1.1563	0.209516
BCLAF1	1.0194	0.0277203	0.85243	1.002	0.00288251	0.8977	1.0423	0.0597706	0.9084	1.0139	0.0199154	0.918962	-0.121923	0.70019	0.94991	-0.0741373	0.8906	1.0195	0.0278618	0.90342	0.94913	-0.0753224	0.962867	-0.0545921	0.85427	0.96824	-0.0465634	1.0159	0.99259	-0.0107302	1.0133	0.92777	-0.108161
CCAR2	0.931517	-0.102347	0.89727	0.95655	-0.0640877	0.85305	0.91207	-0.132784	0.87436	0.92593	-0.111025	0.904164	-0.145343	0.72986	0.93716	-0.0936327	0.83238	0.92206	-0.117067	0.89526	0.91615	-0.126344	0.984853	-0.0220192	0.81801	0.97408	-0.0378878	1.0011	0.97108	-0.0423379	1.0673	1.0094	0.013498
LMAN1	0.887233	-0.172615	0.82133	0.87914	-0.185835	0.78689	0.87622	-0.190635	0.83053	0.90634	-0.141876	1.05166	0.0726623	0.78943	1.0531	0.0746424	0.9281	1.0328	0.0465609	1.0291	1.0528	0.0742314	1.19777	0.260347	1.0145	1.243	0.313826	1.1604	1.1721	0.229096	1.2563	1.1782	0.236584
ATP5J	0.876933	-0.189461	0.72205	0.81811	-0.289633	0.84112	0.90363	-0.146196	0.83907	0.90906	-0.137553	0.951148	-0.0722586	0.6314	0.83752	-0.255804	0.91075	0.99681	-0.00460955	0.91792	0.95004	-0.0739398	1.02477	0.0353048	0.91625	1.0618	0.086512	1.0278	1.0273	0.0388576	1.0609	0.98522	-0.0214822
NHP2L1	0.999337	-0.000957305	0.85274	0.9691	-0.0452826	0.90426	0.99021	-0.0141936	1.0004	1.0387	0.054779	1.0686	0.0957219	0.78623	1.0027	0.00389003	1.0481	1.1476	0.19862	1.084	1.1004	0.138028	1.0737	0.102591	0.94119	1.108	0.147958	1.0657	1.0619	0.0866479	1.0731	1.0512	0.0720372
TXNL1	0.91451	-0.128929	0.7849	0.8825	-0.180332	0.84449	0.90335	-0.146643	0.87525	0.95768	-0.0623844	0.934529	-0.0976888	0.68111	0.90583	-0.142688	0.89299	0.98459	-0.022405	0.89488	0.91947	-0.121126	1.01572	0.022498	0.87565	1.0129	0.0184917	1.0403	1.0375	0.0531113	1.0558	0.99675	-0.00469639
TCOF1	1.02285	0.0325993	0.89391	1.0146	0.0209111	0.97904	1.0672	0.0938306	0.89602	0.98676	-0.0192289	0.984089	-0.0231395	0.75143	0.9817	-0.0266459	0.97558	1.0843	0.116764	0.97815	1.0066	0.0094905	0.998537	-0.00211269	0.88549	1.0299	0.0425043	0.96411	0.96421	-0.0525807	1.0554	1.0015	0.00216242
HDAC2	0.987193	-0.0185954	0.90015	1.0064	0.00920383	0.92082	1.0133	0.0190614	0.87489	0.94188	-0.0863848	0.944544	-0.0823094	0.75618	0.98513	-0.021614	0.90782	0.99772	-0.0032931	0.91907	0.93208	-0.101474	1.00674	0.00969592	0.8597	1.0302	0.0429244	0.98208	1.0104	0.0149265	1.0101	0.97963	-0.0296911
TBCB	0.901743	-0.149211	0.83191	0.86718	-0.205597	0.87603	0.90956	-0.136759	0.92258	0.92849	-0.107042	0.954732	-0.0668319	0.70589	0.89651	-0.157608	0.92414	1.0142	0.0203422	0.91965	0.91011	-0.135887	1.02041	0.0291442	0.8641	1.0007	0.00100953	1.0454	1.0655	0.0915306	1.0085	0.99502	-0.00720257
RBM4	1.18877	0.249466	1.0651	1.1363	0.184344	1.1724	1.2246	0.292311	1.1527	1.2054	0.269512	1.15452	0.207296	0.88304	1.1413	0.190678	1.1825	1.2889	0.36614	1.2516	1.2645	0.338567	1.02947	0.0418971	0.84168	1.0077	0.0110662	1.0589	1.0707	0.0985543	1.0357	1.01	0.0143553
AKR1A1	0.838323	-0.254421	0.68908	0.80074	-0.320594	0.7614	0.86844	-0.203502	0.76098	0.84579	-0.241629	0.867112	-0.205709	0.65508	0.89215	-0.164642	0.77565	0.868	-0.204233	0.85505	0.88509	-0.176104	0.970637	-0.0429967	0.92927	1.0365	0.0517201	0.91427	0.93384	-0.0987527	0.99969	0.94157	-0.0868597
BLVRA	0.98942	-0.015345	0.91625	0.97035	-0.0434229	0.95384	0.99711	-0.00417543	0.96255	1.0008	0.00115369	1.03122	0.0443537	0.83242	1.0705	0.0982848	0.99353	1.0888	0.122739	1.0466	1.051	0.0717627	1.05353	0.075236	0.89913	1.0737	0.102591	1.0289	1.0411	0.0581086	1.1214	1.0458	0.064607
CHORDC1	1.072	0.100305	1.0001	1.0268	0.0381552	1.0786	1.1119	0.153027	1.0831	1.0773	0.10742	0.913286	-0.130862	0.72739	0.92675	-0.109748	0.91812	0.98424	-0.0229179	0.94426	0.94257	-0.0853283	0.877477	-0.188567	0.7309	0.88282	-0.179809	0.85517	0.87739	-0.18871	0.87833	0.87222	-0.197236
RANBP2	1.0394	0.055751	0.90984	1.0351	0.0497702	0.9289	1.0575	0.0806577	0.9233	1.0256	0.0364682	0.963336	-0.0538897	0.77355	1.0418	0.0590783	0.92187	1.0075	0.0107798	1.0047	1.0376	0.0532504	0.963437	-0.0537383	0.82897	0.95239	-0.0703756	0.97701	0.95507	-0.0663216	1.0565	0.98285	-0.0249568
UQCRFS1;UQCRFS1P1	0.893187	-0.162966	0.79087	0.84372	-0.245164	0.84823	0.92841	-0.107166	0.82878	0.90743	-0.140142	0.914289	-0.129278	0.72287	0.96694	-0.0485017	0.86257	0.96384	-0.0531344	0.85598	0.89013	-0.167912	1.02432	0.0346618	0.89776	1.0719	0.10017	1.0344	1.0253	0.0360461	1.0542	0.97575	-0.0354165
SLC12A2	0.8193	-0.287536	0.71539	0.82841	-0.271583	0.76588	0.84954	-0.235246	0.71708	0.77995	-0.358546	1.36908	0.453204	1.1335	1.4824	0.567935	1.2057	1.3579	0.441377	1.2413	1.2645	0.338567	1.66023	0.731386	1.4907	1.7585	0.814345	1.5807	1.6009	0.678883	1.7462	1.6213	0.697151
EIF1	0.99059	-0.01364	0.85616	0.96823	-0.0465783	0.86292	0.96264	-0.0549317	0.93822	1.0409	0.0578315	0.942341	-0.0856787	0.72281	0.9984	-0.00231016	0.89646	1.0168	0.0240359	0.93278	0.99896	-0.00150118	0.997783	-0.00320152	0.8561	1.0145	0.0207689	1.0501	1.0194	0.0277203	1.0317	0.95945	-0.0597205
CHCHD3	1.00885	0.0127117	0.86862	0.97733	-0.0330823	0.90309	0.97062	-0.0430215	1.005	1.0786	0.10916	1.05473	0.0768783	0.8011	1.0511	0.0718999	1.0184	1.1273	0.172872	1.0779	1.1121	0.153287	1.0679	0.0947766	0.90422	1.0556	0.0780633	1.1046	1.0791	0.109829	1.1384	1.069	0.0962619
NUCB1	0.776673	-0.36462	0.65503	0.71267	-0.488694	0.77042	0.82603	-0.275734	0.73733	0.79132	-0.337667	0.878337	-0.187154	0.60211	0.80692	-0.309502	0.79939	0.88537	-0.175648	0.79029	0.79737	-0.326679	1.04533	0.0639585	0.9004	1.0933	0.128689	1.0767	1.059	0.0827026	1.0367	0.98369	-0.0237244
VARS	0.802887	-0.316732	0.87918	0.93209	-0.101459	0.67268	0.71545	-0.483077	0.7151	0.76112	-0.393804	0.981073	-0.0275671	0.81346	1.0557	0.0781999	0.81055	0.87284	-0.196211	0.94757	0.95305	-0.0693762	1.1851	0.245009	0.94888	1.114	0.155749	1.1721	1.1829	0.242328	1.2896	1.2584	0.331591
TUBA1C	1.06963	0.0971163	0.96832	1.0532	0.0747794	0.98905	1.1133	0.154842	1.0262	1.0424	0.059909	0.956907	-0.0635499	0.76857	0.98534	-0.0213065	0.93817	1.0021	0.00302648	0.96842	0.9869	-0.0190242	0.96413	-0.0527004	0.81838	0.97028	-0.043527	0.96827	0.96951	-0.0446723	1.0037	0.9526	-0.0700575
HMGA1	0.882117	-0.180959	0.78092	0.92068	-0.119228	0.68969	0.84809	-0.237711	0.73493	0.87758	-0.188397	0.988961	-0.0160143	0.76548	1.1203	0.163885	0.80896	0.96647	-0.0492031	0.98919	1.0623	0.0871912	1.16873	0.224946	1.0567	1.203	0.266637	1.176	1.1103	0.15095	1.3024	1.1929	0.254473
SAR1A	0.91176	-0.133274	0.80099	0.89423	-0.161282	0.82103	0.89915	-0.153366	0.87926	0.9419	-0.0863542	1.03919	0.055461	0.77922	1.0574	0.0805212	0.92504	1.0139	0.0199154	1.0596	1.0962	0.132511	1.13293	0.180063	1.0193	1.1615	0.215989	1.1244	1.0827	0.114634	1.2526	1.1546	0.207393
PDLIM1	0.81894	-0.28817	0.764	0.82053	-0.285372	0.70971	0.80704	-0.309288	0.79617	0.82925	-0.270121	0.909101	-0.137487	0.6728	0.87843	-0.187001	0.82167	0.93572	-0.0958512	0.8259	0.87105	-0.199173	1.07973	0.110675	0.88247	1.0424	0.059909	1.1679	1.1769	0.234992	1.0695	1.0199	0.0284277
PSMB3	0.993507	-0.00939845	0.84452	0.95902	-0.0603672	0.86692	1.0054	0.00776959	0.90838	1.0161	0.0230424	0.97613	-0.0348548	0.73042	0.98167	-0.02669	0.93763	1.0432	0.0610158	0.99832	1.03	0.0426443	0.99244	-0.0109482	0.85009	0.97533	-0.0360377	1.0287	1.0094	0.013498	1.0475	0.99259	-0.0107302
PDCD6	0.822977	-0.281077	0.7658	0.80542	-0.312187	0.82209	0.85418	-0.227388	0.78614	0.80933	-0.3052	0.939371	-0.0902329	0.69872	0.8945	-0.160847	0.86416	0.93803	-0.092294	0.88022	0.88935	-0.169177	1.07373	0.102636	0.90591	1.0704	0.09815	1.0532	1.0649	0.090718	1.1083	1.0859	0.118891
VPS29	0.97396	-0.0380656	0.87236	0.93138	-0.102558	0.93951	0.9862	-0.0200478	0.95418	1.0043	0.00619029	1.00128	0.00185027	0.7609	0.98569	-0.0207941	0.94065	1.0132	0.018919	1.0307	1.0377	0.0533894	1.0325	0.0461418	0.86421	1.0253	0.0360461	0.99857	1.0097	0.0139267	1.1031	1.0625	0.0874628
SRC	0.99855	-0.00209343	0.91786	1.0359	0.0508847	0.86037	0.95981	-0.0591793	0.8861	0.99994	-8.65643e-05	0.997892	-0.00304409	0.83181	1.0865	0.119688	0.96894	1.0425	0.0600474	0.98207	0.97544	-0.035875	1.04267	0.060278	0.88386	1.0293	0.0416635	1.0785	1.0801	0.111165	1.1198	1.0186	0.0265876
MAP7	1.18513	0.245049	1.0583	1.094	0.129613	1.1512	1.2191	0.285816	1.2221	1.2423	0.313014	1.0591	0.0828403	0.89568	1.1688	0.225028	1.0788	1.1591	0.213005	1.1386	1.1511	0.203013	0.959903	-0.059039	0.82811	0.99452	-0.00792771	0.89269	0.91722	-0.12466	0.98287	0.96797	-0.0469658
SMG1	0.999863	-0.000197182	0.91432	1.0211	0.0301242	0.91163	1.0063	0.00906047	0.89114	0.97219	-0.0406898	0.86932	-0.202041	0.70047	0.96079	-0.057707	0.79992	0.89733	-0.156289	0.89578	0.92657	-0.110028	0.91226	-0.132483	0.75357	0.90174	-0.149217	0.90764	0.90406	-0.14551	0.99337	0.93098	-0.103178
SFXN1	0.745817	-0.423107	0.70392	0.73949	-0.435397	0.72367	0.74436	-0.425928	0.72165	0.7536	-0.408129	0.881312	-0.182275	0.6367	0.81833	-0.289245	0.75678	0.80753	-0.308412	0.82889	0.84182	-0.248416	1.05827	0.0817032	0.87151	1.0539	0.075738	1.0541	1.0666	0.0930192	1.1034	1.0543	0.0762854
RPL36A;RPL36A-HNRNPH2	0.939173	-0.0905366	0.90136	0.97517	-0.0362744	0.77209	0.8982	-0.154891	0.84839	0.94415	-0.082912	0.918457	-0.122716	0.82004	1.0763	0.10608	0.80215	0.89586	-0.158655	0.93508	0.98464	-0.0223317	1.01814	0.025936	0.89059	1.0289	0.0411028	1.0213	0.97132	-0.0419814	1.1226	1.0542	0.0761486
DBN1	1.06617	0.092433	0.95961	1.0228	0.0325241	0.96135	1.0336	0.047678	1.0584	1.1421	0.191689	0.778163	-0.361855	0.58163	0.76763	-0.381517	0.76467	0.84751	-0.238698	0.79475	0.8454	-0.242294	0.77507	-0.367601	0.63239	0.75982	-0.39627	0.8012	0.81416	-0.296616	0.8088	0.75123	-0.412673
RANGAP1	1.02077	0.0296531	0.87684	1.003	0.00432161	0.8876	1.0005	0.000721167	0.98076	1.0588	0.0824301	0.992702	-0.0105671	0.77566	1.0187	0.0267293	0.96483	1.0577	0.0809305	0.99791	1.0282	0.0401209	1.01537	0.0220008	0.91431	1.0459	0.0647449	1.0158	1.0085	0.0122111	1.0635	0.9917	-0.0120243
PSMD5	1.03133	0.0445107	1.0004	1.0522	0.073409	0.97163	1.0368	0.0521376	0.95819	1.005	0.0071955	1.00338	0.00486489	0.81969	1.0467	0.065848	0.98998	1.0778	0.108089	1.014	1.0161	0.0230424	1.00615	0.00885018	0.82931	0.98506	-0.0217165	0.99259	1.0109	0.0156403	1.0518	1.0225	0.0321008
VAPA	0.76135	-0.393368	0.6963	0.83101	-0.267062	0.64011	0.72963	-0.454763	0.6435	0.72341	-0.467115	0.913788	-0.130069	0.71562	0.98836	-0.0168915	0.70231	0.79225	-0.335972	0.87572	0.90278	-0.147554	1.16333	0.218265	1.0339	1.1888	0.249506	1.13	1.0991	0.136323	1.3028	1.2021	0.265557
TOMM70A	0.97439	-0.0374288	0.94937	1.0709	0.0988238	0.81764	0.92892	-0.106374	0.81629	0.92335	-0.11505	0.983083	-0.0246144	0.83705	1.0813	0.112767	0.86865	0.96096	-0.0574517	1.0031	1.0368	0.0521376	1.0775	0.107688	0.92721	1.0669	0.093425	1.057	1.0501	0.0705267	1.1937	1.1155	0.157691
CNPY2	0.988997	-0.0159624	0.87863	0.92259	-0.116238	0.96984	1.0216	0.0308304	0.96518	1.0228	0.0325241	1.03494	0.0495533	0.78919	1.0192	0.0274372	1.0123	1.0964	0.132774	1.0419	1.0632	0.088413	1.05063	0.0712593	0.91875	1.0851	0.117828	1.0356	1.0483	0.0680516	1.0903	1.0185	0.026446
GFPT1	1.20667	0.271027	1.108	1.2656	0.339822	1.0589	1.204	0.267835	1.0774	1.1504	0.202136	1.14041	0.189554	1.0166	1.3053	0.384381	1.1369	1.2389	0.30906	1.2106	1.2445	0.315566	1.07373	0.102636	0.89071	1.0728	0.101381	1.0883	1.0589	0.0825664	1.131	1.0895	0.123666
ALDOC	0.941897	-0.0863593	0.86934	0.92005	-0.120216	0.91143	0.96085	-0.0576169	0.93877	0.94479	-0.0819344	0.955021	-0.0663955	0.75106	0.98713	-0.018688	0.9049	0.97656	-0.0342194	0.95972	0.95808	-0.061782	1.00044	0.000639453	0.85491	1.0318	0.0451634	0.97932	0.97353	-0.0387027	1.0033	0.996	-0.00578235
PSMD12	0.983813	-0.0235435	0.86067	0.99806	-0.00280155	0.87696	0.99646	-0.0051162	0.85997	0.95692	-0.0635298	0.958678	-0.0608821	0.73282	0.98613	-0.0201502	0.89997	1.0299	0.0425043	0.95868	0.99946	-0.000779266	1.01738	0.0248634	0.86562	0.98495	-0.0218776	1.0235	1.018	0.0257376	1.1032	1.0492	0.0692897
CDV3	0.927003	-0.109354	0.78584	0.88524	-0.175859	0.82518	0.95524	-0.0660648	0.84398	0.94053	-0.0884541	0.893186	-0.162968	0.64489	0.91153	-0.133638	0.81533	0.94614	-0.0798744	0.88409	0.92124	-0.118351	0.980137	-0.0289452	0.84562	0.947	-0.0785637	1.0245	0.99341	-0.00953883	1.0909	1	0
PMM2	0.996607	-0.00490387	0.86954	0.95972	-0.0593145	0.92922	1.0127	0.0182069	0.97972	1.0174	0.024887	1.04853	0.0683666	0.83806	1.0591	0.0828388	0.97542	1.0617	0.0863762	1.0907	1.0885	0.122341	1.07947	0.110319	0.94157	1.1186	0.161694	1.0449	1.0518	0.0728604	1.1165	1.068	0.0949116
SRRT	1.02094	0.0298981	0.85074	0.97192	-0.0410905	0.93398	1.0517	0.0727232	0.93219	1.0392	0.0554733	0.965632	-0.0504543	0.72246	0.96219	-0.0556063	0.93347	1.0492	0.0692897	0.9674	1.0162	0.0231844	0.996027	-0.00574373	0.8334	0.98151	-0.0269251	1.0136	1.0104	0.0149265	1.0686	0.99617	-0.00553613
TUBB8	1.18053	0.239439	0.98574	1.1886	0.249263	0.97919	1.1358	0.183709	1.0781	1.2172	0.283566	0.992801	-0.0104234	0.72653	1.0342	0.0485152	1.0076	1.1487	0.200002	1.0571	1.0923	0.127369	0.913703	-0.130202	0.76086	0.87286	-0.196178	1.0152	0.97379	-0.0383174	0.9774	0.89446	-0.160911
NAMPT	0.868643	-0.203164	0.72791	0.8485	-0.237013	0.74161	0.87505	-0.192563	0.79795	0.88238	-0.180528	0.552501	-0.855951	0.40439	0.54578	-0.873609	0.48703	0.54926	-0.864439	0.52992	0.5481	-0.867489	0.640553	-0.642609	0.55369	0.6303	-0.665889	0.65894	0.63115	-0.663945	0.71252	0.66021	-0.599003
ACIN1	0.967773	-0.0472589	0.82227	0.89942	-0.152933	0.89325	1.0179	0.0255958	0.93231	0.986	-0.0203404	0.96711	-0.0482481	0.72198	0.96172	-0.0563112	0.92299	1.0571	0.0801119	0.95734	0.9846	-0.0223904	1.021	0.0299829	0.8653	1.0167	0.023894	1.0405	1.0272	0.0387171	1.0825	1.0191	0.0272956
IDH3A	0.87901	-0.186049	0.79068	0.81996	-0.286375	0.85678	0.89543	-0.159347	0.9	0.92164	-0.117725	0.959843	-0.0591291	0.68315	0.87547	-0.19187	0.89496	0.96615	-0.0496809	0.96137	0.97917	-0.0303687	1.0232	0.0330882	0.86202	1.0244	0.0347792	1.0394	1.0265	0.0377336	1.0571	1.0187	0.0267293
MESDC2	0.860387	-0.216943	0.73185	0.8641	-0.21073	0.73862	0.84337	-0.245762	0.78651	0.87369	-0.194807	0.840052	-0.251449	0.63081	0.86718	-0.205597	0.76705	0.88182	-0.181444	0.77942	0.81977	-0.286709	0.973687	-0.0384705	0.84885	0.99396	-0.0087403	0.98486	0.96929	-0.0449997	1.0406	0.95781	-0.0621886
EWSR1	1.00834	0.0119774	0.86555	1.0141	0.0201999	0.86256	1.0116	0.0166389	0.91327	0.99931	-0.000995803	0.973296	-0.0390501	0.75009	1.004	0.00575927	0.8988	1.014	0.0200577	1.0052	1.027	0.0384362	1.01589	0.0227395	0.8611	0.99586	-0.00598516	1.0215	1.0222	0.0316775	1.0714	1.0296	0.042084
EIF5	0.972057	-0.0408877	0.83443	0.97452	-0.0372363	0.83677	0.96797	-0.0469658	0.86337	0.97368	-0.0384804	0.97876	-0.030973	0.74549	0.97269	-0.039948	0.93293	1.0467	0.065848	0.96215	1.0037	0.00532812	1.0412	0.0582472	0.90523	1.0278	0.0395596	1.1098	1.0777	0.107956	1.1242	1.0181	0.0258793
FARSB	1.01026	0.0147314	0.91534	1.0056	0.00805655	0.96848	1.0262	0.0373119	0.96215	0.99899	-0.00145786	0.9633	-0.0539429	0.74253	0.96754	-0.0476068	0.94374	1.0077	0.0110662	0.95453	0.96543	-0.0507564	0.99163	-0.0121262	0.80787	0.95163	-0.0715273	1.0317	1.0266	0.0378742	1.0592	0.99666	-0.00482667
ACSL3	0.728027	-0.457937	0.77133	0.88361	-0.178518	0.54864	0.63258	-0.66068	0.59886	0.66789	-0.582318	0.9203	-0.119824	0.82978	1.1184	0.161436	0.63924	0.71472	-0.48455	0.90616	0.94379	-0.0834622	1.2155	0.28155	1.0826	1.2294	0.297954	1.0862	1.0556	0.0780633	1.4371	1.3615	0.445197
CLUH	1.11003	0.150603	1.1377	1.2053	0.269392	1.003	1.06	0.0840643	0.9932	1.0648	0.0905825	1.06104	0.0854851	0.9262	1.2313	0.300182	1.0094	1.1062	0.145612	1.1244	1.1411	0.190425	1.04933	0.069473	0.83061	0.9786	-0.0312088	1.0413	1.0569	0.0798389	1.1567	1.1125	0.153805
EIF3M	1.10067	0.138378	0.9648	1.0815	0.113034	0.97639	1.1148	0.156785	0.99687	1.1057	0.14496	0.98027	-0.0287489	0.82815	1.1062	0.145612	0.95634	1.067	0.0935602	1.0333	1.0513	0.0721744	0.95117	-0.0722249	0.85872	0.97556	-0.0356975	0.99153	0.95425	-0.0675608	1.0141	0.9237	-0.114504
TES	1.02197	0.0313481	0.91509	1.0257	0.0366088	0.91747	1.0341	0.0483757	0.93435	1.0061	0.00877371	0.898757	-0.153998	0.65817	0.87012	-0.200714	0.86439	0.98356	-0.023915	0.92346	0.95224	-0.0706029	0.90842	-0.138569	0.7523	0.87141	-0.198576	0.94752	0.91992	-0.12042	1.0083	0.93393	-0.0986137
ACAT2	0.8415	-0.248965	0.7491	0.81469	-0.295677	0.78857	0.87517	-0.192365	0.77158	0.83464	-0.260774	0.786072	-0.347266	0.54899	0.71783	-0.478286	0.72086	0.78244	-0.353948	0.73991	0.7581	-0.39954	0.897447	-0.156102	0.75579	0.89155	-0.165612	0.89649	0.90018	-0.151715	0.94085	0.90061	-0.151026
CTBP2	0.925023	-0.112438	0.84318	0.88892	-0.169875	0.88992	0.95305	-0.0693762	0.90809	0.9331	-0.0998964	1.05555	0.0779995	0.77655	0.99188	-0.0117625	0.98286	1.0739	0.10286	1.065	1.0699	0.097476	1.1188	0.161952	0.94352	1.134	0.181421	1.1075	1.1331	0.180275	1.1255	1.0893	0.123401
BRIX1	0.98854	-0.0166288	0.91405	1.0465	0.0655723	0.88711	0.96503	-0.0513543	0.87239	0.95409	-0.0678027	1.02221	0.0316916	0.8105	1.1034	0.141956	0.92373	1.0003	0.000432744	1.0334	1.0807	0.111966	1.1095	0.14991	0.92645	1.0885	0.122341	1.0583	1.0755	0.105008	1.2119	1.1645	0.219711
ARPC3	1.05637	0.0791107	0.94898	1.0654	0.0913952	0.93055	1.0706	0.0984196	0.97239	1.0331	0.0469799	0.940744	-0.0881252	0.74583	0.98229	-0.0257791	0.90842	1.0129	0.0184917	0.97516	1.0066	0.0094905	0.938653	-0.0913357	0.78161	0.91738	-0.124409	0.96921	0.94917	-0.0752616	1.019	0.94941	-0.0748968
LACTB2	1.29433	0.372209	1.0728	1.2132	0.278817	1.1951	1.3468	0.429536	1.207	1.323	0.403813	0.934159	-0.0982601	0.78816	1.0328	0.0465609	0.96959	1.0442	0.0623981	1.0223	1.0408	0.0576929	0.810587	-0.302962	0.73462	0.85013	-0.234245	0.80863	0.79613	-0.328924	0.83483	0.7855	-0.348317
PON2	1.15527	0.208226	0.96359	1.1048	0.143785	1.0484	1.1871	0.247441	1.0547	1.1739	0.23131	0.92814	-0.107586	0.76566	1.037	0.0524159	0.91939	1.0304	0.0432045	0.98888	1.0042	0.00604663	0.87615	-0.19075	0.774	0.91599	-0.126596	0.89394	0.85922	-0.218901	0.91387	0.85324	-0.228976
EML4	1.15387	0.206477	1.0416	1.1603	0.214498	1.0482	1.1744	0.231924	1.0468	1.1269	0.172359	1.31789	0.398229	1.1149	1.4556	0.541614	1.3282	1.4992	0.584193	1.4032	1.4112	0.496922	1.22227	0.289559	1.0451	1.2204	0.287354	1.1716	1.1708	0.227495	1.3197	1.2756	0.351176
SF3A3	0.985837	-0.0205795	0.81221	0.95241	-0.0703453	0.86398	1.0178	0.0254541	0.94897	0.9873	-0.0184396	0.943071	-0.0845615	0.77825	1.0345	0.0489336	0.87184	1.0096	0.0137838	0.94208	0.97355	-0.038673	1.01529	0.0218966	0.89922	1.0515	0.0724489	1.0741	1.0231	0.0329472	1.0298	0.97128	-0.0420408
CTNND1	0.776417	-0.365097	0.68746	0.74256	-0.42942	0.73766	0.79296	-0.33468	0.77419	0.79373	-0.33328	0.87108	-0.199123	0.625	0.79495	-0.331064	0.75869	0.82516	-0.277254	0.81035	0.81656	-0.292369	1.0442	0.0623981	0.88995	1.0459	0.0647449	1.0443	1.062	0.0867838	1.0706	1.0247	0.0352016
TAF15	1.08383	0.116143	0.87219	1.066	0.0922074	0.92553	1.0973	0.133958	1.0306	1.0882	0.121944	1.04	0.0565835	0.747	1.0303	0.0430645	1.0302	1.145	0.195348	1.0538	1.07	0.0976108	1.036	0.051024	0.86404	1.0322	0.0457225	1.1088	1.0649	0.090718	1.0335	1.0109	0.0156403
UBAP2L	0.989923	-0.0146113	0.83904	0.96346	-0.0537033	0.88781	0.99281	-0.0104104	0.94866	1.0135	0.0193461	0.978414	-0.0314824	0.77624	1.017	0.0243197	0.92508	1.0065	0.00934717	0.99171	1.0168	0.0240359	1.01845	0.0263799	0.87392	1.0255	0.0363275	1.0387	1.0406	0.0574156	1.0693	0.98926	-0.0155784
TNS3	0.928217	-0.107466	0.86756	0.95821	-0.0615862	0.83196	0.90621	-0.142083	0.86498	0.92023	-0.119934	1.12251	0.16673	0.88719	1.1631	0.217975	1.0602	1.1639	0.218967	1.0974	1.1182	0.161178	1.20993	0.274928	1.0502	1.1999	0.262914	1.272	1.2672	0.341644	1.2668	1.1627	0.217479
ERO1L	0.894893	-0.160212	0.77312	0.89762	-0.155823	0.78995	0.90199	-0.148817	0.78506	0.88507	-0.176137	1.04274	0.0603795	0.79296	1.0646	0.0903115	0.94732	1.064	0.0894982	1.0101	1.056	0.0786098	1.1708	0.227495	1.0012	1.1449	0.195222	1.2161	1.1995	0.262433	1.227	1.168	0.22404
ZNF207	0.975923	-0.0351603	0.85668	0.902	-0.148801	0.92799	0.99327	-0.00974216	0.99093	1.0325	0.0461418	0.946274	-0.0796694	0.73054	0.93384	-0.0987527	0.88613	0.93726	-0.0934788	0.97749	1.0194	0.0277203	0.975203	-0.036225	0.84651	1.0309	0.0439044	0.916	0.93342	-0.0994017	1.0129	0.96129	-0.0569564
CDC42	0.851323	-0.232221	0.7627	0.89121	-0.166163	0.69436	0.83941	-0.252552	0.71265	0.82335	-0.280422	0.920931	-0.118835	0.74706	1.0243	0.0346383	0.74942	0.83598	-0.25846	0.91834	0.96005	-0.0588186	1.09503	0.130975	0.96758	1.0978	0.134615	1.0989	1.0417	0.0589399	1.2465	1.1456	0.196103
DPP3	0.893257	-0.162853	0.81277	0.88197	-0.181199	0.80872	0.89613	-0.15822	0.83247	0.90167	-0.149329	0.985879	-0.0205177	0.73043	0.96331	-0.053928	0.89854	0.99388	-0.00885642	0.94103	0.95266	-0.0699667	1.11807	0.161006	0.91902	1.1099	0.15043	1.1342	1.1379	0.186374	1.1466	1.1064	0.145873
SUGT1	0.98162	-0.0267635	0.84145	0.9745	-0.0372659	0.84241	0.94506	-0.0815222	0.90272	1.0253	0.0360461	0.992142	-0.0113812	0.79292	1.0876	0.121148	0.90136	1.0289	0.0411028	1.0005	1.0275	0.0391384	1.07457	0.103755	0.96338	1.1218	0.165815	1.0996	1.0783	0.108759	1.073	1.0236	0.0336521
NSUN2	1.00333	0.00479619	0.92307	0.99259	-0.0107302	0.95617	1.0085	0.0122111	0.97201	1.0089	0.0127832	0.986449	-0.0196838	0.77352	0.99957	-0.000620492	0.94389	1.0375	0.0531113	1.003	1.0174	0.024887	1.01246	0.0178602	0.84255	1.0042	0.00604663	0.99794	0.99357	-0.00930648	1.0803	1.0396	0.0560285
DTYMK	1.09297	0.128249	0.954	1.0673	0.0939658	1.0259	1.1084	0.148479	1.0603	1.1032	0.141694	0.881376	-0.182171	0.71815	0.95684	-0.0636504	0.85043	0.97511	-0.0363631	0.91866	0.91779	-0.123764	0.875037	-0.192585	0.77207	0.89971	-0.152468	0.85069	0.84809	-0.237711	0.90448	0.87731	-0.188841
ADAR	0.895817	-0.158725	0.83373	0.94052	-0.0884695	0.76066	0.87361	-0.194939	0.78729	0.87332	-0.195418	0.962311	-0.0554247	0.79055	1.0154	0.0220482	0.8074	0.88815	-0.171125	0.9623	0.98811	-0.0172564	1.11723	0.159931	0.94774	1.1184	0.161436	1.0837	1.0962	0.132511	1.2216	1.1371	0.185359
TRIM16;TRIM16L	1.13903	0.18781	1.0906	1.183	0.24245	0.99256	1.1122	0.153416	1.0419	1.1219	0.165944	0.896816	-0.157117	0.78424	1.0404	0.0571383	0.89441	0.98268	-0.0252064	0.94854	0.97455	-0.0371919	0.847497	-0.23872	0.71635	0.82603	-0.275734	0.87951	0.8664	-0.206895	0.90402	0.85006	-0.234363
FADS2	0.999633	-0.000529085	1.0831	1.2024	0.265917	0.78093	0.85614	-0.224081	0.87436	0.94036	-0.0887149	1.05545	0.0778582	1.0263	1.3754	0.459851	0.81015	0.91588	-0.12677	1.1804	1.1945	0.256407	1.1758	0.233643	0.99344	1.1716	0.22848	1.0686	1.0691	0.0963968	1.3548	1.2867	0.363676
HN1L	1.14623	0.196901	1.0302	1.0836	0.115832	1.0444	1.1238	0.168385	1.1325	1.2313	0.300182	1.01064	0.0152692	0.81405	1.0768	0.10675	1.0057	1.0855	0.11836	1.0762	1.1414	0.190804	0.95002	-0.0739702	0.79231	0.95708	-0.0632886	0.95052	0.96776	-0.0472788	0.91648	0.92522	-0.112132
NDUFS3	0.87056	-0.199984	0.77137	0.81311	-0.298478	0.81925	0.91962	-0.12089	0.86036	0.87895	-0.186147	0.972738	-0.0398771	0.69549	0.88549	-0.175452	0.88277	1.0111	0.0159257	0.93911	0.94674	-0.0789598	1.09633	0.132687	0.89066	1.102	0.140124	1.0664	1.1123	0.153546	1.0889	1.0747	0.103934
U2AF1;U2AF1L4	1.05966	0.083606	0.89586	0.99979	-0.000302998	0.92685	1.058	0.0813396	0.94558	1.1212	0.165044	0.955937	-0.0650131	0.72597	0.96675	-0.0487852	0.92447	1.0225	0.0321008	0.98798	1.0238	0.0339339	0.95536	-0.0658836	0.79314	0.93932	-0.0903114	0.96051	0.95892	-0.0605176	1.0147	0.96784	-0.0471595
TP53I3	2.06183	1.04393	1.7678	2.0672	1.04768	1.7352	1.9836	0.988121	1.9027	2.1347	1.09403	1.08577	0.118721	0.99852	1.3203	0.400866	1.2397	1.405	0.49057	1.3486	1.3856	0.470511	0.669017	-0.579886	0.55764	0.65347	-0.613807	0.72244	0.69586	-0.523131	0.71543	0.65772	-0.604455
MT-CO2	0.838037	-0.254915	0.87067	0.96479	-0.0517131	0.73009	0.79206	-0.336318	0.73401	0.75726	-0.401139	1.09065	0.125194	0.91239	1.1945	0.256407	0.93033	1.0295	0.0419438	1.0692	1.0887	0.122606	1.27243	0.34759	1.0208	1.2108	0.275961	1.2373	1.2577	0.330788	1.4348	1.3488	0.431676
SEC23A	0.996333	-0.0052996	0.94916	1.0293	0.0416635	0.92645	1.0144	0.0206267	0.89052	0.9453	-0.0811558	0.932213	-0.101268	0.77779	0.98532	-0.0213358	0.88987	0.9703	-0.0434972	0.92897	0.93148	-0.102403	0.9778	-0.0323887	0.79377	0.96233	-0.0553964	0.95123	0.95577	-0.0652646	1.0467	1.0153	0.0219061
ADSS	0.97851	-0.0313415	0.88516	0.99223	-0.0112535	0.92635	0.97224	-0.0406156	0.90762	0.97106	-0.0423677	1.02597	0.036987	0.80788	1.0503	0.0708015	0.96344	1.0504	0.0709388	1.036	1.0509	0.0716254	1.07847	0.108982	0.90521	1.0807	0.111966	1.0797	1.0657	0.0918014	1.1233	1.089	0.123004
UMPS	0.98139	-0.0271015	0.83913	0.9668	-0.0487106	0.87872	0.97839	-0.0315184	0.89726	0.99898	-0.0014723	0.962968	-0.0544406	0.73743	0.97873	-0.0310172	0.89588	0.98774	-0.0177968	0.96595	1.0002	0.00028851	1.02707	0.0385392	0.85825	0.98892	-0.0160743	1.062	1.0633	0.0885487	1.1169	1.029	0.041243
FDXR	1.06297	0.0880964	0.97702	1.0248	0.0353424	0.95202	1.067	0.0935602	0.99193	1.0971	0.133695	1.30116	0.379793	1.0364	1.3435	0.425996	1.313	1.4048	0.490365	1.3189	1.3388	0.42094	1.27157	0.346607	1.0475	1.2563	0.329181	1.2738	1.275	0.350497	1.3403	1.2834	0.359971
HEXIM1	1.13513	0.182862	0.98744	1.0653	0.0912598	1.0401	1.1646	0.219835	1.1322	1.1755	0.233275	1.12985	0.176131	0.9005	1.1858	0.245861	1.1421	1.2793	0.355355	1.2083	1.2017	0.265077	1.03915	0.0554039	0.88137	1.078	0.108357	1.0475	1.0458	0.064607	1.0549	0.99365	-0.00919032
S100A13	1.10973	0.150213	0.88763	1.0266	0.0378742	0.99387	1.1459	0.196481	1.0172	1.1567	0.210015	1.07011	0.0977636	0.85878	1.1248	0.169668	1.065	1.1882	0.248778	1.1058	1.1471	0.197991	1.03954	0.0559453	0.94315	1.0731	0.101785	1.1118	1.0794	0.11023	1.052	0.96612	-0.0497257
EFHD2	0.985057	-0.0217214	0.85809	0.94733	-0.078061	0.9105	0.98184	-0.0264402	0.93109	1.026	0.0370307	1.13013	0.176493	0.82818	1.098	0.134878	1.0705	1.1807	0.239642	1.1469	1.1707	0.227371	1.173	0.230203	0.99068	1.1513	0.203264	1.2032	1.2351	0.304628	1.2135	1.1326	0.179638
RAB2A	0.880143	-0.18419	0.86787	0.92779	-0.10813	0.72294	0.83526	-0.259703	0.80209	0.87738	-0.188726	0.96789	-0.047085	0.78014	1.0494	0.0695647	0.80447	0.89924	-0.153222	0.9939	1.015	0.0214797	1.1053	0.144438	0.97218	1.1194	0.162726	1.0622	1.0421	0.0594937	1.2276	1.1544	0.207143
DNM2	1.0529	0.0743684	0.90067	1.0145	0.0207689	0.9728	1.0885	0.122341	0.97708	1.0557	0.0781999	0.991591	-0.0121828	0.79563	1.0305	0.0433445	0.97127	1.0919	0.126841	1.0476	1.0801	0.111165	0.955903	-0.0650634	0.83275	0.94672	-0.0789903	0.99479	0.96872	-0.0458484	1.0348	0.95227	-0.0705574
SMU1	1.06087	0.0852433	0.89775	1.0064	0.00920383	1.0013	1.0789	0.109561	1.0057	1.0973	0.133958	0.980401	-0.028556	0.7369	0.96611	-0.0497406	0.946	1.0486	0.0684645	1.0193	1.0443	0.0625362	0.975903	-0.0351898	0.81887	0.96375	-0.0532691	0.99676	0.97311	-0.0393252	1.0304	0.99085	-0.0132614
DNAJC9	0.95252	-0.0701787	0.80531	0.91803	-0.123387	0.84226	0.9478	-0.0773454	0.86976	0.99173	-0.0119807	0.924184	-0.113747	0.7082	0.93284	-0.100298	0.86829	0.96125	-0.0570164	0.92262	0.98014	-0.0289403	0.981643	-0.0267292	0.85249	0.96103	-0.0573466	1.0075	0.9826	-0.0253239	1.0765	1.0013	0.00187429
ALDH7A1	0.812337	-0.29985	0.68931	0.78905	-0.341811	0.7247	0.82372	-0.279774	0.72519	0.82424	-0.278864	0.914608	-0.128775	0.6714	0.90286	-0.147426	0.79495	0.90324	-0.146819	0.83814	0.86098	-0.215948	1.11073	0.151512	0.97575	1.1432	0.193078	1.1345	1.0867	0.119954	1.1555	1.1023	0.140517
ADH5	0.903213	-0.146861	0.78472	0.91982	-0.120577	0.72206	0.87503	-0.192596	0.76961	0.91479	-0.128487	0.874813	-0.192953	0.6605	0.89845	-0.15449	0.7708	0.86553	-0.208344	0.88854	0.95587	-0.0651137	0.9651	-0.0512497	0.84093	0.95515	-0.0662008	1.0179	0.97268	-0.0399628	1.0845	0.96747	-0.0477112
ATL3	0.874387	-0.193657	0.81633	0.98516	-0.02157	0.72029	0.81844	-0.289051	0.73235	0.81956	-0.287079	0.957027	-0.063369	0.81387	1.1163	0.158725	0.7681	0.86703	-0.205846	0.94218	0.97067	-0.0429472	1.1608	0.215119	1.0203	1.1803	0.239154	1.0971	1.0742	0.103263	1.2954	1.2279	0.296193
SART3	1.04693	0.0661696	0.99201	1.1096	0.15004	0.92717	1.0255	0.0363275	0.93129	1.0057	0.00820001	0.978136	-0.0318937	0.79904	1.0515	0.0724489	0.90737	1.0107	0.0153548	1.0404	1.0655	0.0915306	0.986637	-0.0194092	0.8159	0.93922	-0.090465	0.96526	0.96459	-0.0520122	1.1083	1.0561	0.0787464
RAB14	0.915	-0.128156	0.86971	0.97471	-0.036955	0.7775	0.85406	-0.227591	0.82069	0.91623	-0.126218	1.00736	0.0105825	0.81535	1.0989	0.13606	0.85132	0.94986	-0.0742132	1.0417	1.0785	0.109026	1.12907	0.175131	0.97904	1.1426	0.19232	1.0845	1.0798	0.110764	1.2351	1.1648	0.220082
STMN2	0.96109	-0.0572566	0.82862	0.95125	-0.0721035	0.87696	0.98402	-0.0232405	0.84211	0.948	-0.077041	0.774987	-0.367757	0.56913	0.76296	-0.390321	0.72603	0.80538	-0.312258	0.74779	0.78401	-0.351056	0.85114	-0.232532	0.70798	0.81565	-0.293978	0.89956	0.86633	-0.207011	0.92817	0.87144	-0.198527
HMGCS1	0.896447	-0.15771	0.79549	0.90799	-0.139252	0.78468	0.9054	-0.143373	0.79913	0.87595	-0.19108	0.814076	-0.296765	0.65496	0.87362	-0.194922	0.74561	0.83806	-0.254875	0.75631	0.77335	-0.370807	0.940307	-0.0887967	0.82748	0.96111	-0.0572265	0.92702	0.90445	-0.144887	1.0284	0.95536	-0.0658836
LMAN2	0.825787	-0.276159	0.79948	0.84853	-0.236962	0.7658	0.80146	-0.319298	0.76196	0.82737	-0.273395	0.916728	-0.125435	0.73096	0.95855	-0.0610744	0.74402	0.81198	-0.300484	0.89953	0.94035	-0.0887303	1.10663	0.146177	0.97313	1.1206	0.164271	1.0368	1.0569	0.0798389	1.1865	1.1424	0.192068
EIF2A	0.947123	-0.0783758	0.89935	1.0069	0.00992041	0.8124	0.92534	-0.111945	0.83116	0.90913	-0.137441	0.924139	-0.113818	0.78662	1.0295	0.0419438	0.81617	0.89296	-0.163333	0.93471	0.97291	-0.0396217	1.02154	0.030741	0.90794	1.0305	0.0433445	1.0104	0.99931	-0.000995803	1.1214	1.0348	0.049352
AIMP2	0.887677	-0.171894	0.78091	0.89353	-0.162412	0.81191	0.87569	-0.191508	0.86286	0.89381	-0.16196	0.959133	-0.0601967	0.72918	0.94765	-0.0775738	0.85928	0.94825	-0.0766606	0.94462	0.98224	-0.0258525	1.0735	0.102322	0.93142	1.086	0.119024	1.0422	1.0172	0.0246034	1.194	1.1173	0.160017
SQSTM1	0.80514	-0.312688	0.75907	0.82714	-0.273797	0.73509	0.80269	-0.317085	0.76016	0.78559	-0.348152	0.793741	-0.33326	0.59613	0.78303	-0.352861	0.72984	0.79732	-0.326769	0.71625	0.7309	-0.452254	0.935133	-0.096756	0.7843	0.9404	-0.0886536	0.97924	0.98695	-0.0189511	0.93219	0.87805	-0.187625
IDE	0.89514	-0.159815	0.83187	0.90863	-0.138235	0.81642	0.89845	-0.15449	0.80919	0.87834	-0.187149	0.868239	-0.203836	0.67136	0.89088	-0.166697	0.78683	0.84393	-0.244805	0.83142	0.85996	-0.217659	0.986467	-0.0196578	0.82335	0.97486	-0.036733	0.97914	0.98424	-0.0229179	1.0436	1.0003	0.000432744
LARP1	0.973203	-0.0391868	0.99792	1.1076	0.147437	0.7785	0.86425	-0.210479	0.88641	0.94776	-0.0774063	0.995819	-0.00604471	0.87377	1.1338	0.181166	0.86109	0.9358	-0.0957279	1.0117	1.0266	0.0378742	1.11467	0.156612	0.92007	1.075	0.104337	1.0963	1.099	0.136191	1.219	1.17	0.226509
PDHB	0.815157	-0.294851	0.69937	0.78467	-0.349842	0.74529	0.84096	-0.249891	0.75385	0.81984	-0.286586	0.909719	-0.136507	0.63034	0.86585	-0.207811	0.81792	0.90851	-0.138426	0.83767	0.86396	-0.210964	1.07357	0.102412	0.91173	1.0781	0.108491	1.1069	1.0946	0.130404	1.091	1.048	0.0676387
PYCR1	0.784743	-0.349707	0.64402	0.73135	-0.451366	0.72818	0.7625	-0.391191	0.75719	0.86038	-0.216954	1.34518	0.427797	0.97754	1.3099	0.389457	1.1413	1.2382	0.308244	1.2754	1.2651	0.339251	1.61883	0.694954	1.4757	1.6663	0.736648	1.7295	1.6733	0.742696	1.5493	1.5169	0.601126
LONP1	0.869317	-0.202046	0.75702	0.84787	-0.238085	0.78012	0.8617	-0.214742	0.82789	0.89838	-0.154602	0.930551	-0.103843	0.68924	0.8956	-0.159074	0.82613	0.91316	-0.13106	0.90179	0.94142	-0.0870896	1.06373	0.0891365	0.907	1.0696	0.0970714	1.0424	1.0471	0.0663992	1.1343	1.0745	0.103665
NT5C2	0.977567	-0.032733	0.89923	1.0207	0.0295589	0.92513	0.98288	-0.0249128	0.84251	0.92912	-0.106063	0.943033	-0.0846193	0.76012	1.0188	0.0268709	0.91567	1.0035	0.00504062	0.91477	0.95622	-0.0645855	0.99866	-0.00193451	0.84018	0.9628	-0.054692	0.99494	0.99278	-0.010454	1.1332	1.0404	0.0571383
PFDN2	1.04152	0.0586905	0.84946	0.96726	-0.0480244	0.89142	1.0426	0.0601858	1.0356	1.1147	0.156655	1.02882	0.0409937	0.7397	0.9949	-0.00737657	0.97546	1.0828	0.114767	1.0997	1.1109	0.151729	1.01131	0.0162205	0.82663	0.99325	-0.00977121	1.0611	1.0512	0.0720372	1.0297	0.98947	-0.0152721
SULT1A4;SULT1A3	0.533603	-0.90616	0.43922	0.48974	-1.02991	0.48472	0.5424	-0.882571	0.50471	0.56867	-0.814336	1.0679	0.0947736	0.62944	0.8287	-0.271078	0.79649	0.89204	-0.16482	0.83007	0.86037	-0.216971	1.57713	0.657305	1.4295	1.6543	0.726221	1.5903	1.5708	0.6515	1.6195	1.5063	0.591009
IDH3B	0.913647	-0.130292	0.8546	0.9333	-0.0995872	0.83579	0.90381	-0.145909	0.87253	0.90383	-0.145877	0.944004	-0.0831344	0.7526	0.9955	-0.00650678	0.86539	0.96071	-0.0578271	0.93079	0.96374	-0.0532841	1.03583	0.0507919	0.8867	1.048	0.0676387	1.0253	1.0158	0.0226164	1.0713	1.0437	0.0617071
GRPEL1	1.01351	0.0193556	0.795	0.95602	-0.0648873	0.86575	1.0285	0.0405418	0.91557	1.056	0.0786098	0.964718	-0.0518211	0.704	0.95122	-0.072149	0.89822	1.0233	0.0332292	0.97839	1.0113	0.016211	1.01754	0.0250902	0.89456	1.0206	0.0294175	1.0803	1.0368	0.0521376	1.081	0.99523	-0.00689812
GRSF1	0.95287	-0.0696487	0.77467	0.89474	-0.16046	0.83574	0.97709	-0.0334366	0.89244	0.98678	-0.0191996	0.95779	-0.0622187	0.66236	0.92639	-0.110308	0.89357	1.0379	0.0536674	0.9471	0.99108	-0.0129266	1.0327	0.0464212	0.86064	1.0129	0.0184917	1.064	1.07	0.0976108	1.0742	1.0152	0.021764
IKBIP	1.24657	0.31796	1.0579	1.1579	0.211511	1.153	1.2962	0.374288	1.1467	1.2856	0.362442	1.13741	0.185758	0.91537	1.2203	0.287236	1.1281	1.237	0.306846	1.2549	1.3105	0.390117	1.02924	0.0415841	0.92327	1.0764	0.106214	1.0126	0.99473	-0.00762311	1.0622	1.0166	0.0237521
NOMO1	0.941713	-0.0866401	0.80383	0.90909	-0.137505	0.84072	0.95008	-0.0738791	0.89992	0.96597	-0.0499497	0.966014	-0.0498833	0.7571	0.96914	-0.045223	0.8749	0.96602	-0.049875	0.97761	1.0212	0.0302654	1.04553	0.0642391	0.92654	1.0711	0.0990932	1.0579	1.0314	0.044604	1.1225	1.0341	0.0483757
FAU	1.02743	0.0390448	0.88541	1.0207	0.0295589	0.91172	1.0267	0.0380147	0.90344	1.0349	0.0494914	0.94778	-0.0773759	0.77019	1.0222	0.0316775	0.90125	1.0212	0.0302654	0.978	1.0239	0.0340748	0.96409	-0.0527603	0.8462	0.96224	-0.0555313	0.96756	0.94495	-0.0816901	1.0733	0.98508	-0.0216872
CNTN1	0.400063	-1.3217	0.34995	0.37286	-1.42329	0.39224	0.42155	-1.24622	0.39989	0.40578	-1.30123	1.12282	0.167132	0.59733	0.76537	-0.385771	0.72299	0.76746	-0.381837	0.74005	0.74975	-0.415518	1.90543	0.930119	1.6458	1.9829	0.987612	1.8149	1.8336	0.874679	2.0068	1.8998	0.925848
MANF	0.87997	-0.184474	0.69221	0.85295	-0.229467	0.77442	0.91324	-0.130934	0.74758	0.87372	-0.194757	0.886011	-0.174603	0.64599	0.8965	-0.157625	0.80466	0.94459	-0.0822398	0.84095	0.89002	-0.16809	1.01242	0.0178127	0.91899	1.0269	0.0382957	1.0493	1.0146	0.0209111	1.0884	0.99577	-0.00611554
H2AFY	0.909403	-0.137008	0.92336	1.0477	0.0672257	0.70488	0.78996	-0.340148	0.81701	0.89055	-0.167231	0.890312	-0.167617	0.75293	0.99152	-0.0122862	0.67265	0.75356	-0.408206	0.97247	1.0044	0.00633393	1.02582	0.0367729	0.86554	0.98802	-0.0173878	0.98272	0.95153	-0.071679	1.2049	1.1379	0.186374
HMGB2	0.882577	-0.180206	0.79396	0.96212	-0.0557113	0.70521	0.83581	-0.258753	0.73338	0.8498	-0.234805	1.01493	0.0213739	0.81871	1.1574	0.210888	0.84811	0.97817	-0.0318429	1.0143	1.11	0.15056	1.18237	0.241678	1.0722	1.1939	0.255682	1.1594	1.1167	0.159242	1.3163	1.2365	0.306262
DDX19A	1.03897	0.0551494	0.93079	1.0105	0.0150693	0.94042	1.0492	0.0692897	0.93504	1.0572	0.0802483	0.957326	-0.0629185	0.76041	0.98407	-0.0231672	0.92531	1.0326	0.0462815	0.95369	1.0335	0.0475384	0.992977	-0.0101683	0.86065	1.026	0.0370307	0.98897	0.98399	-0.0232844	1.0243	0.96894	-0.0455208
ARPC4-TTLL3;ARPC4	1.06527	0.0912146	0.97026	1.0463	0.0652966	0.98956	1.0876	0.121148	0.95218	1.0619	0.0866479	0.962408	-0.0552798	0.74447	0.95878	-0.0607283	0.97501	1.0401	0.0567222	0.96935	1.0197	0.0281448	0.942863	-0.0848794	0.75684	0.92386	-0.114254	0.93722	0.9592	-0.0600964	0.96937	0.94553	-0.0808049
EPHX1	0.72966	-0.454704	0.74496	0.86464	-0.209829	0.62221	0.68232	-0.55148	0.60798	0.64202	-0.63931	0.654146	-0.612316	0.56562	0.75337	-0.40857	0.50099	0.55543	-0.848323	0.59312	0.60639	-0.721682	0.868327	-0.20369	0.77408	0.8875	-0.172181	0.81013	0.79295	-0.334698	0.99235	0.92453	-0.113208
NLN	0.91333	-0.130792	0.74187	0.85615	-0.224065	0.81975	0.92335	-0.11505	0.87181	0.96049	-0.0581575	0.805993	-0.31116	0.57014	0.78007	-0.358325	0.71856	0.83963	-0.252174	0.80722	0.84389	-0.244873	0.8922	-0.164561	0.78525	0.90286	-0.147426	0.89342	0.87372	-0.194757	0.9589	0.90002	-0.151971
CAPN1	0.84148	-0.248999	0.76972	0.85745	-0.221876	0.79945	0.84295	-0.246481	0.75718	0.82404	-0.279214	0.880084	-0.184286	0.64925	0.84583	-0.24156	0.77914	0.84849	-0.23703	0.8415	0.87138	-0.198626	1.01961	0.0280221	0.81536	0.9812	-0.0273809	0.98951	0.99894	-0.00153007	1.1221	1.0787	0.109294
MTHFD2	1.37733	0.461878	1.151	1.2975	0.375735	1.1622	1.3973	0.482642	1.3194	1.4372	0.523261	1.20473	0.26871	0.99345	1.3203	0.400866	1.2294	1.3973	0.482642	1.3939	1.434	0.520045	0.99089	-0.0132032	0.8785	1.0261	0.0371713	0.99545	0.98236	-0.0256763	1.0314	0.96421	-0.0525807
SERPINB6	0.902013	-0.148779	0.81001	0.91604	-0.126517	0.79207	0.90203	-0.148753	0.82204	0.88797	-0.171417	0.957956	-0.0619694	0.7384	0.95659	-0.0640274	0.86607	0.94574	-0.0804845	0.92853	0.95424	-0.0675759	1.07927	0.110051	0.90359	1.0615	0.0861044	1.1329	1.1107	0.151469	1.1286	1.0656	0.091666
TIAL1	1.02088	0.0298086	0.89759	0.94523	-0.0812627	0.97225	1.065	0.0908534	0.99066	1.0524	0.0736832	0.95051	-0.0732263	0.74227	0.97732	-0.0330971	0.92223	0.99801	-0.00287382	0.97627	0.98902	-0.0159284	0.95303	-0.0694065	0.805	0.96383	-0.0531494	0.99226	0.96437	-0.0523413	0.97892	0.93089	-0.103317
SORD	0.987417	-0.0182691	0.86692	0.98426	-0.0228886	0.88072	0.97289	-0.0396514	0.94509	1.0051	0.00733905	0.932132	-0.101393	0.70275	0.94209	-0.0860632	0.86352	0.94994	-0.0740917	0.93928	0.96544	-0.0507415	0.993597	-0.00926776	0.84434	0.97357	-0.0386434	1.0424	1.0404	0.0571383	1.0216	0.96682	-0.0486808
PDHA1	0.79617	-0.328852	0.69351	0.7337	-0.446738	0.79279	0.85228	-0.230601	0.78449	0.80253	-0.317373	0.93581	-0.0957124	0.64304	0.82266	-0.281632	0.87982	0.94562	-0.0806675	0.84731	0.85276	-0.229788	1.0803	0.111432	0.9244	1.0813	0.112767	1.1012	1.0917	0.126576	1.0895	1.0679	0.0947766
BOLA2	0.8777	-0.1882	0.76944	0.82043	-0.285548	0.84755	0.90746	-0.140094	0.86671	0.90521	-0.143676	0.921836	-0.117419	0.67207	0.84525	-0.24255	0.8777	0.93291	-0.10019	0.88255	0.89413	-0.161443	1.00526	0.0075639	0.85775	1.0296	0.042084	1.0064	1.0003	0.000432744	1.0145	0.98587	-0.0205307
ARHGEF1	1.02571	0.0366182	0.96094	1.0652	0.0911243	0.92998	1.0205	0.0292762	0.94454	0.99142	-0.0124317	1.02945	0.0418675	0.85935	1.1341	0.181548	0.97567	1.1154	0.157561	1.0112	1.049	0.0690147	1.10147	0.139426	0.88865	1.0796	0.110497	1.1581	1.1154	0.157561	1.1648	1.1094	0.14978
GRHPR	0.9171	-0.124849	0.8063	0.90187	-0.149009	0.84887	0.96314	-0.0541826	0.78677	0.88629	-0.174149	1.01477	0.0211544	0.7531	1.0161	0.0230424	0.93672	1.0407	0.0575542	0.96766	1.0049	0.00705194	1.13993	0.188949	0.98498	1.1537	0.206268	1.1235	1.1083	0.148348	1.2192	1.1578	0.211386
MYBBP1A	0.871413	-0.198571	1.0544	1.1846	0.2444	0.5872	0.66061	-0.598129	0.69717	0.76903	-0.378888	1.01344	0.0192607	1.1573	1.518	0.602172	0.67252	0.72753	-0.458921	1.0839	1.1176	0.160404	1.2839	0.360533	1.073	1.2144	0.280244	1.139	1.1206	0.164271	1.6386	1.5167	0.600936
TOP2A	1.24723	0.318724	1.6017	1.9204	0.941407	0.73728	0.83411	-0.26169	0.86022	0.98717	-0.0186295	0.892476	-0.164115	1.2801	1.7026	0.76774	0.57564	0.6482	-0.625489	1.1472	1.1849	0.244765	0.954587	-0.0670519	0.75601	0.86687	-0.206112	0.80794	0.77929	-0.359768	1.3163	1.2176	0.28404
PGLS	0.909723	-0.1365	0.80218	0.85673	-0.223087	0.87893	0.94257	-0.0853283	0.87767	0.92987	-0.104899	0.884096	-0.177726	0.66882	0.86061	-0.216568	0.83312	0.92402	-0.114004	0.85251	0.8897	-0.168609	0.966657	-0.0489245	0.82776	0.95222	-0.0706332	0.97502	0.97843	-0.0314595	0.99668	0.96932	-0.0449551
HSD17B10	0.900093	-0.151853	0.7809	0.85016	-0.234194	0.83307	0.90562	-0.143022	0.86617	0.9445	-0.0823773	0.877427	-0.18865	0.66717	0.865	-0.209228	0.81544	0.88133	-0.182246	0.84421	0.87708	-0.18922	0.97263	-0.040037	0.85148	0.99502	-0.00720257	0.99584	0.97557	-0.0356827	1.0081	0.9473	-0.0781067
BCCIP	1.04867	0.0685562	0.92105	1.0244	0.0347792	0.95224	1.0519	0.0729976	0.94308	1.0697	0.0972062	0.984487	-0.0225564	0.77723	1.0487	0.068602	0.96811	1.0681	0.0950467	0.99484	1.0551	0.0773797	0.99051	-0.0137566	0.85166	0.97474	-0.0369106	1.0304	0.9982	-0.00259919	1.055	0.99859	-0.00203564
SNRPA1	1.00136	0.00196553	0.96299	1.0242	0.0344975	0.95532	0.99129	-0.0126209	0.98924	0.9886	-0.0165412	1.02168	0.0309481	0.80071	1.0495	0.0697022	0.91752	0.97796	-0.0321526	1.1182	1.116	0.158337	1.02933	0.0417056	0.8181	0.99289	-0.0102942	1.0055	1.024	0.0342157	1.1343	1.0711	0.0990932
ZC3HAV1	1.05213	0.0733084	1.0459	1.2002	0.263275	0.83964	0.97521	-0.0362152	0.93207	0.98097	-0.0277191	0.957289	-0.0629737	0.89372	1.1466	0.197362	0.84748	0.94283	-0.0849304	1.0282	1.0387	0.054779	0.996187	-0.00551199	0.83208	0.99567	-0.00626043	1.0073	0.97259	-0.0400963	1.095	1.0203	0.0289934
RAB1B	0.913927	-0.12985	0.83698	0.96614	-0.0496958	0.76686	0.87654	-0.190108	0.78765	0.8991	-0.153447	1.02024	0.0289054	0.80838	1.068	0.0949116	0.88818	0.98296	-0.0247954	1.0099	1.0502	0.0706641	1.16263	0.217396	1.0215	1.1669	0.222681	1.1601	1.1257	0.170822	1.2971	1.1953	0.257373
RAD50	1.01417	0.0202948	0.86089	1.023	0.0328061	0.87641	1.0077	0.0110662	0.90851	1.0118	0.0169241	0.95997	-0.0589388	0.8203	1.0751	0.104471	0.87939	1.0187	0.0267293	0.96042	1.0048	0.00690837	1.0401	0.0567222	0.95583	1.0944	0.13014	0.99145	1.0079	0.0113525	1.0933	1.018	0.0257376
RBM25	0.989293	-0.0155297	0.87981	1.0082	0.0117819	0.92557	0.97475	-0.0368958	0.92212	0.98493	-0.0219069	0.950474	-0.0732803	0.73181	0.99264	-0.0106575	0.9226	1.039	0.0551957	0.92679	0.98935	-0.0154471	1.00203	0.0029305	0.82574	0.99257	-0.0107592	1.0304	1.0409	0.0578315	1.0044	0.97263	-0.040037
USP7	0.979367	-0.030079	0.84503	0.95491	-0.0665633	0.86262	0.97839	-0.0315184	0.90613	1.0048	0.00690837	0.92385	-0.114269	0.70803	0.93586	-0.0956354	0.87604	0.9888	-0.0162494	0.90589	0.94494	-0.0817054	0.98962	-0.0150534	0.85165	0.97806	-0.0320051	1.0499	1.0379	0.0536674	1.0276	0.9529	-0.0696033
40787	1.10707	0.146746	0.87277	0.97941	-0.0300152	1.0674	1.1708	0.227495	1.0199	1.171	0.227741	0.930778	-0.103491	0.68452	0.89871	-0.154072	0.93048	1.0245	0.03492	0.96815	1.0107	0.0153548	0.893703	-0.162132	0.76145	0.89453	-0.160798	0.91621	0.91599	-0.126596	0.94569	0.87059	-0.199935
DSG2	0.802567	-0.317307	0.76856	0.85017	-0.234177	0.7262	0.77264	-0.372132	0.76011	0.78489	-0.349438	0.946413	-0.0794577	0.72691	0.93872	-0.0912332	0.83269	0.90581	-0.14272	0.89805	0.91457	-0.128834	1.1085	0.148609	0.94049	1.0994	0.136716	1.1097	1.1047	0.143655	1.1726	1.1214	0.165301
KATNAL2	0.80367	-0.315325	0.61935	0.71938	-0.475174	0.76297	0.85615	-0.224065	0.75657	0.83548	-0.259323	0.872871	-0.196159	0.61199	0.81497	-0.295181	0.79789	0.89693	-0.156933	0.80047	0.8277	-0.27282	1.02025	0.0289274	0.95976	1.0849	0.117562	1.0359	1.0087	0.0124972	1.0484	0.96716	-0.0481735
SRP72	0.97092	-0.0425757	0.86355	0.94678	-0.0788989	0.87944	0.9942	-0.00839199	0.87092	0.97178	-0.0412984	0.955952	-0.0649896	0.76069	1.0043	0.00619029	0.89513	0.98942	-0.015345	0.94896	0.97115	-0.0422339	1.02377	0.0338869	0.91484	1.0411	0.0581086	1.0764	1.0161	0.0230424	1.1039	1.0141	0.0201999
ACP1	1.2521	0.32435	1.1807	1.2124	0.277866	1.2525	1.289	0.366252	1.2556	1.2549	0.327572	1.11545	0.157627	0.96354	1.237	0.306846	1.1801	1.2546	0.327227	1.1965	1.1881	0.248656	0.969753	-0.0443103	0.79486	0.96168	-0.0563712	0.96896	0.99069	-0.0134944	0.97533	0.95689	-0.063575
RPS10;RPS10P5	1.01859	0.0265735	0.98209	1.099	0.136191	0.88527	0.95537	-0.0658685	0.92243	1.0014	0.00201836	0.994229	-0.00835007	0.85181	1.168	0.22404	0.89073	1.01	0.0143553	1.0375	1.0866	0.119821	1.05446	0.0764998	0.88927	1.0552	0.0775165	0.98482	0.99007	-0.0143976	1.1582	1.1181	0.161049
GNL3	0.97699	-0.0335843	0.86059	0.95325	-0.0690735	0.8974	0.98915	-0.0157388	0.87449	0.98857	-0.016585	1.10139	0.139324	0.82966	1.0974	0.134089	1.0835	1.168	0.22404	1.0718	1.1122	0.153416	1.14887	0.200211	0.96931	1.138	0.186501	1.1717	1.1727	0.229834	1.2063	1.1359	0.183836
ITPA	0.931523	-0.102336	0.77979	0.90179	-0.149137	0.79747	0.93727	-0.0934634	0.83645	0.95551	-0.0656571	0.975184	-0.036253	0.74199	1	0	0.91848	1.0559	0.0784732	0.94844	1.0218	0.0311128	1.05863	0.082203	0.95225	1.0775	0.107688	1.0838	1.062	0.0867838	1.134	1.0364	0.0515809
SUMO1	1.09013	0.124505	0.9605	1.0648	0.0905825	0.95676	1.1125	0.153805	0.9704	1.0931	0.128425	0.981888	-0.0263699	0.8232	1.1064	0.145873	0.94651	1.0472	0.066537	1.0442	1.0733	0.102053	0.954953	-0.0664979	0.80862	0.95541	-0.0658081	0.95085	0.95228	-0.0705423	1.0292	0.95717	-0.0631529
YTHDF3	0.958883	-0.0605728	0.80832	0.92346	-0.114879	0.84919	0.96304	-0.0543324	0.88695	0.99015	-0.014281	0.954346	-0.0674164	0.70255	0.9454	-0.0810032	0.90192	1.0009	0.00129784	0.94885	0.98114	-0.0274691	1.01227	0.0175894	0.89798	1.0333	0.0472592	1.0319	1.0063	0.00906047	1.0633	0.9972	-0.00404521
SUPT5H	1.04457	0.0629046	0.90955	1.019	0.0271541	0.93859	1.0526	0.0739573	1.0099	1.0621	0.0869196	1.00382	0.00549421	0.77074	1.0286	0.0406821	0.98395	1.0719	0.10017	1.0141	1.0396	0.0560285	1.0134	0.019199	0.85107	1.0014	0.00201836	1.0543	1.0441	0.0622599	1.0483	0.99469	-0.00768112
HMGB3	1.0452	0.0637836	0.96344	1.1346	0.182184	0.78128	0.93231	-0.101118	0.95581	1.0687	0.0958569	1.06039	0.0845919	0.95322	1.2971	0.37529	0.88883	1.0287	0.0408223	1.201	1.3056	0.384713	1.09133	0.126092	0.93472	1.1008	0.138552	1.1154	1.0703	0.0980152	1.2273	1.1029	0.141302
DCTPP1	0.976743	-0.0339486	0.85622	0.93842	-0.0916943	0.91657	0.98841	-0.0168185	0.96875	1.0034	0.00489684	1.0145	0.020772	0.76064	0.99729	-0.00391501	0.96074	1.0604	0.0846086	1.0312	1.0367	0.0519985	1.05157	0.0725403	0.86529	1.049	0.0690147	1.0373	1.0549	0.0771062	1.0727	1.0508	0.0714881
SMARCC2	1.07197	0.10026	0.87901	1.0123	0.0176369	0.98791	1.1151	0.157173	1.0329	1.0885	0.122341	0.969309	-0.0449716	0.75593	1.0072	0.0103502	0.97342	1.0561	0.0787464	0.98596	1.0094	0.013498	0.948547	-0.0762093	0.82872	0.96682	-0.0486808	0.95847	0.95042	-0.0733629	1.0073	0.9284	-0.107182
NDUFS2	0.816827	-0.291898	0.75271	0.79224	-0.335991	0.7447	0.82674	-0.274494	0.81079	0.8315	-0.266212	0.957018	-0.0633824	0.67547	0.90655	-0.141542	0.86064	0.93771	-0.0927863	0.91378	0.95034	-0.0734843	1.09663	0.133081	0.91197	1.1094	0.14978	1.0458	1.0654	0.0913952	1.1462	1.1151	0.157173
REEP5	0.818533	-0.288887	0.75488	0.89307	-0.163155	0.66122	0.74599	-0.422772	0.71609	0.81654	-0.292405	0.941339	-0.0872139	0.75363	1.0288	0.0409625	0.69749	0.80089	-0.320324	0.94826	0.99851	-0.00215122	1.17827	0.236666	1.0799	1.2396	0.309875	1.1234	1.0757	0.105276	1.3348	1.2195	0.28629
NIP7	1.02243	0.0320068	0.92728	1.0525	0.0738202	0.83491	0.9715	-0.0417141	0.93574	1.0433	0.0611541	1.02684	0.0382114	0.9074	1.2129	0.278461	0.91942	1.0357	0.0506062	1.0613	1.107	0.146655	1.0998	0.137241	1.0287	1.1604	0.214622	1.1018	1.068	0.0949116	1.1762	1.071	0.0989585
PPP2R2A	0.93521	-0.0966377	0.82078	0.91436	-0.129166	0.85185	0.94232	-0.085711	0.86353	0.94895	-0.075596	0.886974	-0.173036	0.65829	0.87392	-0.194427	0.85795	0.9452	-0.0813085	0.86173	0.85992	-0.217726	0.941243	-0.0873604	0.81646	0.96662	-0.0489792	0.92953	0.92535	-0.111929	1.0207	0.93176	-0.10197
SARS	0.972407	-0.0403683	0.92536	1.0048	0.00690837	0.86832	0.95126	-0.0720884	0.87758	0.96116	-0.0571515	1.02875	0.0408971	0.84628	1.087	0.120352	0.97126	1.0623	0.0871912	1.0296	1.0936	0.129085	1.0854	0.118227	0.91447	1.0659	0.0920721	1.0833	1.0853	0.118094	1.1718	1.105	0.144046
CLIP1	1.09533	0.13137	0.89773	1.0427	0.0603241	0.96094	1.0878	0.121413	1.0485	1.1555	0.208517	0.892339	-0.164336	0.6789	0.92902	-0.106218	0.8563	0.96653	-0.0491136	0.93691	0.9637	-0.053344	0.883807	-0.178197	0.79326	0.91666	-0.125541	0.88572	0.88769	-0.171872	0.90949	0.84707	-0.239447
CD59	0.72409	-0.465759	0.64725	0.72642	-0.461124	0.64348	0.71037	-0.493357	0.69786	0.73548	-0.443242	0.702931	-0.508545	0.51541	0.68099	-0.554294	0.53882	0.57574	-0.796511	0.69028	0.68953	-0.536315	0.879693	-0.184927	0.73476	0.8866	-0.173645	0.8411	0.831	-0.26708	0.93807	0.92148	-0.117975
SKIV2L2	0.95199	-0.0709817	0.87613	0.98044	-0.0284988	0.89692	0.98169	-0.0266606	0.82431	0.89384	-0.161911	0.973159	-0.0392527	0.77435	1.0131	0.0187766	0.89851	1.0062	0.00891709	0.962	0.9792	-0.0303245	1.05897	0.0826572	0.90394	1.0289	0.0411028	1.0592	1.0455	0.0641931	1.1968	1.1025	0.140779
CARS	0.87909	-0.185917	0.81305	0.93002	-0.104666	0.76829	0.8828	-0.179841	0.74002	0.82445	-0.278496	0.999552	-0.000646151	0.81142	1.0693	0.0966667	0.88909	1.0034	0.00489684	0.9406	0.97641	-0.034441	1.16897	0.225234	1.0061	1.1523	0.204516	1.1676	1.1754	0.233152	1.2832	1.1792	0.237808
TMED9	0.862357	-0.213643	0.86415	0.9291	-0.106094	0.7503	0.84771	-0.238357	0.73829	0.81026	-0.303543	0.880501	-0.183603	0.70071	0.92704	-0.109297	0.75265	0.84819	-0.237541	0.84392	0.87481	-0.192958	1.04493	0.0634109	0.87633	1.0467	0.065848	1.0083	1.0203	0.0289934	1.1211	1.0678	0.0946415
DDX47	1.0974	0.134089	1.0697	1.1833	0.242816	0.91708	1.0009	0.00129784	1.0676	1.108	0.147958	1.10774	0.147614	0.95935	1.2462	0.317536	0.96614	1.0643	0.0899049	1.2513	1.2674	0.341872	1.10577	0.145047	0.91344	1.0901	0.12446	1.0341	1.0694	0.0968016	1.1846	1.1578	0.211386
PFN2	0.853843	-0.227957	0.73543	0.81731	-0.291045	0.7711	0.87571	-0.191475	0.79257	0.86851	-0.203386	0.8911	-0.166341	0.64731	0.86434	-0.210329	0.81878	0.88555	-0.175354	0.84251	0.86774	-0.204665	1.01201	0.0172235	0.91198	1.0504	0.0709388	1.034	1.0011	0.00158609	1.0449	0.98453	-0.0224929
M6PR	0.968837	-0.0456746	0.98084	1.0193	0.0275787	0.93195	0.9786	-0.0312088	0.88498	0.90861	-0.138267	1.08371	0.11598	0.90214	1.1565	0.209765	1.0246	1.1248	0.169668	1.0734	1.0778	0.108089	1.15313	0.205559	0.98619	1.1777	0.235972	1.1251	1.1368	0.184978	1.213	1.1449	0.195222
SEC31A	0.90654	-0.141557	0.84084	0.8992	-0.153286	0.86985	0.94187	-0.0864001	0.82378	0.87855	-0.186804	0.9663	-0.0494569	0.72668	0.94775	-0.0774215	0.92136	0.98991	-0.0146307	0.91604	0.93715	-0.0936481	1.0615	0.0861044	0.91209	1.0813	0.112767	1.0195	1.0312	0.0443242	1.1553	1.072	0.100305
JUP	0.797307	-0.326793	0.74529	0.79927	-0.323245	0.74467	0.80053	-0.320973	0.73878	0.79212	-0.336209	0.873881	-0.194491	0.66693	0.85645	-0.223559	0.78154	0.83452	-0.260981	0.81957	0.83318	-0.2633	1.02053	0.0293233	0.87242	1.0377	0.0533894	0.99882	1.0159	0.0227584	1.0813	1.008	0.0114956
NMT1	1.0231	0.0329472	0.93702	1.053	0.0745054	0.88274	0.9972	-0.00404521	0.91892	1.0191	0.0272956	1.06143	0.0860077	0.89803	1.1733	0.230572	0.97582	1.0698	0.0973411	1.1142	1.1058	0.14509	1.09427	0.129964	0.94394	1.0991	0.136323	1.0963	1.0516	0.072586	1.1982	1.1321	0.179001
SLC1A5	0.891353	-0.165931	0.91089	0.95226	-0.0705726	0.79088	0.86948	-0.201775	0.75894	0.85232	-0.230533	0.93182	-0.101877	0.78354	0.99304	-0.0100763	0.80223	0.86518	-0.208928	0.94763	0.96969	-0.0444045	1.0456	0.064331	0.8543	1.02	0.0285692	1.0259	1.0013	0.00187429	1.1507	1.1155	0.157691
ELAC2	1.12443	0.169198	1.0481	1.1714	0.228234	0.97409	1.094	0.129613	1.002	1.1079	0.147828	0.98676	-0.0192289	0.87208	1.1262	0.171463	0.94792	1.0503	0.0708015	1.0417	1.0658	0.0919367	0.97066	-0.0429621	0.82025	0.95546	-0.0657326	0.96459	0.9639	-0.0530446	1.064	0.99262	-0.0106866
GNPNAT1	0.890773	-0.16687	0.77937	0.83979	-0.251899	0.81325	0.88723	-0.17262	0.8617	0.9453	-0.0811558	1.04042	0.0571722	0.7407	0.98177	-0.026543	0.89424	0.99905	-0.00137121	1.0673	1.1073	0.147046	1.15973	0.213793	1.0099	1.1671	0.222928	1.1238	1.1541	0.206768	1.1923	1.158	0.211635
PAFAH1B2	0.90933	-0.137124	0.81073	0.85741	-0.221943	0.88833	0.94753	-0.0777565	0.90589	0.92305	-0.115519	0.974903	-0.0366689	0.72087	0.94759	-0.0776651	0.89311	0.99462	-0.00778265	0.9718	0.97865	-0.0311351	1.0598	0.083792	0.89168	1.0637	0.0890913	1.0224	1.0625	0.0874628	1.0675	1.0532	0.0747794
TOMM22	0.964797	-0.0517032	0.83693	0.90267	-0.147729	0.94796	1.0216	0.0308304	0.92448	0.97012	-0.0437649	0.977026	-0.0335318	0.74611	0.94971	-0.0744411	0.93993	1.0577	0.0809305	0.97872	0.99025	-0.0141353	1.01243	0.0178174	0.85464	1.0349	0.0494914	0.99127	0.98878	-0.0162785	1.0428	1.0136	0.0194884
BSG	0.986313	-0.0198821	0.89716	0.96279	-0.0547069	0.88481	1.008	0.0114956	0.97003	0.98815	-0.017198	1.02984	0.042414	0.8482	1.0934	0.128821	0.92954	1.0581	0.081476	1.0706	1.0842	0.116631	1.08937	0.12349	0.96312	1.1298	0.176067	1.0692	1.0619	0.0866479	1.1343	1.0764	0.106214
MYH10	1.39763	0.482986	1.274	1.453	0.539035	1.1973	1.3584	0.441908	1.3005	1.3815	0.466236	0.843634	-0.24531	0.73038	0.99257	-0.0107592	0.87536	0.98102	-0.0276455	0.96123	1.0042	0.00604663	0.694313	-0.526341	0.58347	0.67991	-0.556584	0.70307	0.71042	-0.493256	0.74173	0.69261	-0.529885
DECR1	0.63953	-0.644916	0.55672	0.61683	-0.697055	0.60043	0.65078	-0.619758	0.611	0.65098	-0.619315	0.749486	-0.416027	0.47713	0.61501	-0.701318	0.60286	0.65851	-0.602723	0.64437	0.65811	-0.603599	1.00123	0.00176862	0.87509	1.0331	0.0469799	0.98205	0.96368	-0.0533739	1.0774	1.0069	0.00992041
MAGOHB	0.939943	-0.0893543	0.78646	0.87983	-0.184703	0.79151	0.9146	-0.128787	0.90835	1.0254	0.0361868	0.969657	-0.0444541	0.7205	0.97526	-0.0361412	0.83427	0.93561	-0.0960208	1.0095	1.0591	0.0828388	1.0652	0.0911243	0.90281	1.0673	0.0939658	1.043	1.0389	0.0550568	1.1396	1.0894	0.123534
MCTS1	1.13373	0.181081	0.94555	1.1022	0.140386	1.0294	1.1802	0.239031	1.0146	1.1188	0.161952	1.07431	0.103412	0.90343	1.1809	0.239887	1.0741	1.2042	0.268075	1.1084	1.1355	0.183328	1.04043	0.0571845	0.96263	1.0755	0.105008	1.069	1.0227	0.032383	1.1114	1.0231	0.0329472
SNX1	0.921477	-0.11798	0.78083	0.87756	-0.18843	0.84403	0.94236	-0.0856498	0.85549	0.94451	-0.082362	0.836623	-0.25735	0.63118	0.8164	-0.292652	0.7623	0.86508	-0.209095	0.83498	0.83557	-0.259167	0.91259	-0.131961	0.77808	0.89869	-0.154105	0.95679	0.93887	-0.0910027	0.97299	0.90021	-0.151667
SQRDL	0.788577	-0.342677	0.71643	0.81205	-0.30036	0.71408	0.799	-0.323733	0.68579	0.75468	-0.406063	1.05996	0.0840128	0.82541	1.0623	0.0871912	0.88766	0.9921	-0.0114425	0.96816	0.98699	-0.0188926	1.32407	0.404976	1.1466	1.3725	0.456806	1.2851	1.2616	0.335255	1.4067	1.3381	0.420186
ARHGAP1	1.00533	0.00766914	0.93176	0.99194	-0.0116752	0.90991	0.99805	-0.002816	0.97858	1.026	0.0370307	1.02683	0.038202	0.78949	1.0171	0.0244615	1.0119	1.1027	0.14104	1.0308	1.0388	0.0549179	1.0378	0.0535284	0.89262	1.0302	0.0429244	1.0555	1.0579	0.0812033	1.0861	1.0253	0.0360461
STAT1	1.1711	0.227864	1.1721	1.2758	0.351402	1.047	1.1181	0.161049	1.0272	1.1194	0.162726	0.77349	-0.370545	0.69891	0.90908	-0.137521	0.75737	0.82458	-0.278269	0.83229	0.84485	-0.243233	0.73081	-0.452432	0.60674	0.70849	-0.497181	0.73792	0.72436	-0.465221	0.80923	0.75958	-0.396726
SURF4	0.979707	-0.0295782	1.0038	1.0341	0.0483757	0.94044	0.96914	-0.045223	0.91883	0.93588	-0.0956045	1.06006	0.0841429	0.91588	1.1578	0.211386	0.95974	1.0285	0.0405418	1.0868	1.0821	0.113834	1.13363	0.180954	0.9308	1.118	0.16092	1.0431	1.0834	0.115566	1.2157	1.1995	0.262433
CPNE3	0.950087	-0.073869	0.86403	0.96477	-0.051743	0.87307	0.9479	-0.0771932	0.84784	0.93759	-0.0929709	0.939161	-0.0905554	0.73132	0.96508	-0.0512796	0.85421	0.91783	-0.123701	0.93419	0.93777	-0.092694	1.02908	0.0413598	0.86556	1.0348	0.049352	0.97649	0.99065	-0.0135527	1.1489	1.0618	0.086512
ACAA2	1.15373	0.20631	1.049	1.128	0.173767	1.0735	1.158	0.211635	1.1167	1.1752	0.232906	1.06005	0.0841293	0.85711	1.1157	0.157949	1.1216	1.2482	0.319849	1.0818	1.127	0.172488	0.976743	-0.0339486	0.84178	0.98321	-0.0244285	1.0109	0.97455	-0.0371919	1.0001	0.97247	-0.0402744
DPY30	1.12967	0.175897	0.90725	1.0537	0.0754642	1.0362	1.1978	0.260387	1.0244	1.1375	0.185867	1.01489	0.0213186	0.7799	1.0882	0.121944	0.95848	1.1102	0.15082	1.1111	1.1783	0.236707	0.97508	-0.0364075	0.83236	1.0138	0.0197731	0.94923	0.9548	-0.0667295	0.99184	0.95664	-0.063952
INF2	0.811223	-0.301829	0.81108	0.91145	-0.133765	0.73089	0.77839	-0.361435	0.7063	0.74383	-0.426955	0.956183	-0.0646408	0.78749	1.042	0.0593553	0.80485	0.88479	-0.176593	0.8909	0.9093	-0.137172	1.1728	0.229957	0.94573	1.128	0.173767	1.1323	1.155	0.207893	1.2932	1.2354	0.304978
SLC25A13	0.806133	-0.31091	0.77473	0.83971	-0.252037	0.70638	0.79391	-0.332953	0.74618	0.78478	-0.34964	0.864958	-0.209298	0.67614	0.85914	-0.219035	0.76045	0.83484	-0.260428	0.80029	0.8209	-0.284722	1.03413	0.0484222	0.88922	1.0344	0.0487942	1.048	1.0276	0.0392788	1.1066	1.0404	0.0571383
HCFC1	1.01665	0.0238231	0.89064	0.98455	-0.0224636	0.90947	1.0065	0.00934717	0.9691	1.0589	0.0825664	0.962832	-0.0546437	0.7829	1.0211	0.0301242	0.91197	1.0033	0.00475306	0.99131	1.0248	0.0353424	0.985217	-0.0214871	0.86507	0.99857	-0.00206453	1.0298	0.99642	-0.00517412	1.019	0.96066	-0.0579022
FAM107B	0.65953	-0.60049	0.493	0.59254	-0.755016	0.62381	0.73179	-0.450498	0.5889	0.65426	-0.612064	0.910796	-0.134801	0.54678	0.75245	-0.410332	0.77021	0.85308	-0.229247	0.71921	0.75452	-0.406369	1.24297	0.313788	1.1658	1.3169	0.397146	1.2319	1.2215	0.288654	1.2325	1.1905	0.251568
EIF4E	0.932743	-0.100448	0.76699	0.89355	-0.16238	0.8009	0.9432	-0.0843644	0.84388	0.96148	-0.0566712	0.961184	-0.0571148	0.71001	0.9616	-0.0564912	0.91083	1.0165	0.0236102	0.93669	0.97056	-0.0431107	1.03603	0.0510704	0.88463	1.0259	0.0368901	1.0999	1.047	0.0662614	1.1376	1.0352	0.0499095
FARSA	1.0221	0.0315364	0.95478	1.0242	0.0344975	0.97334	1.0332	0.0471195	0.94359	1.0089	0.0127832	1.00264	0.0038021	0.77859	1.0126	0.0180644	0.97485	1.0695	0.0969365	1.0103	1.0223	0.0318186	1.02277	0.032477	0.82384	0.9936	-0.00926292	0.98904	1.0436	0.0615688	1.091	1.0311	0.0441843
GCLM	0.9363	-0.0949572	0.86463	0.92069	-0.119213	0.90498	0.97805	-0.0320199	0.85044	0.91016	-0.135808	0.838903	-0.253424	0.64631	0.85815	-0.220698	0.80345	0.87361	-0.194939	0.81281	0.84029	-0.251041	0.90045	-0.151282	0.75264	0.8839	-0.178045	0.89964	0.89576	-0.158816	0.96567	0.92169	-0.117646
RBBP7	0.974473	-0.0373054	0.81464	0.90662	-0.14143	0.90431	1.0217	0.0309716	0.92737	0.9951	-0.00708658	0.916817	-0.125295	0.65767	0.88555	-0.175354	0.87406	0.98867	-0.016439	0.92348	0.9432	-0.0843644	0.95291	-0.0695881	0.81535	0.96925	-0.0450593	1.0079	0.97432	-0.0375324	0.96736	0.91516	-0.127904
COX6C	0.767373	-0.381999	0.769	0.89472	-0.160492	0.59422	0.68377	-0.548417	0.6392	0.72363	-0.466676	1.02955	0.0420186	0.80205	1.0888	0.122739	0.77746	0.88057	-0.18349	1.0367	1.0862	0.11929	1.2745	0.349931	0.99022	1.1386	0.187261	1.2547	1.2395	0.309758	1.5606	1.4454	0.531469
CPSF6	1.03387	0.0480501	0.86636	0.9872	-0.0185857	0.89508	1.0576	0.0807941	0.93246	1.0568	0.0797024	1.00933	0.0133964	0.69367	0.94211	-0.0860326	1.0093	1.1107	0.151469	1.019	1.0414	0.0585243	0.999687	-0.000452115	0.87933	0.99501	-0.00721707	1.042	1.0096	0.0137838	1.0913	0.99445	-0.00802926
DEK	0.869363	-0.201969	0.78273	0.91263	-0.131898	0.72238	0.79853	-0.324581	0.82732	0.89693	-0.156933	0.90531	-0.143516	0.69445	0.91362	-0.130334	0.75426	0.85056	-0.233515	0.92677	0.94694	-0.0786551	1.0349	0.0494914	0.88309	1.0263	0.0374525	1.0356	1.0241	0.0343566	1.111	1.0543	0.0762854
CASP7	1.5448	0.62742	1.496	1.544	0.626673	1.4981	1.5539	0.635894	1.5262	1.5365	0.619648	1.36077	0.444427	1.2885	1.6331	0.707613	1.4681	1.5794	0.659377	1.5818	1.5819	0.661658	1.03242	0.04603	0.86508	1.04	0.0565835	0.97388	0.98846	-0.0167455	1.0836	1.0688	0.0959919
GNAS	0.986443	-0.0196919	0.92377	1.0241	0.0343566	0.89325	0.95459	-0.0670469	0.96574	0.98064	-0.0282045	0.883343	-0.178954	0.7085	0.93335	-0.0995099	0.79483	0.87758	-0.188397	0.93498	0.95832	-0.0614206	0.92022	-0.119949	0.71623	0.85849	-0.220127	0.89452	0.92756	-0.108487	0.99185	0.97461	-0.0371031
COX5B	0.845453	-0.242203	0.66652	0.78997	-0.34013	0.71798	0.85593	-0.224435	0.7611	0.89046	-0.167377	0.964008	-0.0528833	0.6752	0.9276	-0.108425	0.83792	0.96388	-0.0530745	0.94767	0.98629	-0.0199162	1.10643	0.145917	0.99034	1.1536	0.206143	1.1423	1.1171	0.159758	1.1701	1.0486	0.0684645
ATP6V1A	0.82932	-0.269999	0.71016	0.7887	-0.342451	0.77531	0.86385	-0.211147	0.774	0.83541	-0.259444	0.909184	-0.137355	0.63685	0.84008	-0.251401	0.83605	0.93652	-0.0946183	0.83707	0.857	-0.222633	1.05443	0.0764679	0.91009	1.0662	0.0924781	1.0651	1.0697	0.0972062	1.09	1.0274	0.038998
DIAPH1	1.00525	0.00755434	1.0177	1.1194	0.162726	0.92553	1.0029	0.00417776	0.8436	0.89345	-0.162541	0.952004	-0.0709598	0.85358	1.1143	0.156138	0.84375	0.91927	-0.121439	0.98106	0.99768	-0.00335094	1.0312	0.0443288	0.84963	0.98763	-0.0179574	0.95598	0.95558	-0.0655514	1.2243	1.1504	0.202136
PSIP1	0.939667	-0.089779	0.88492	1.0348	0.049352	0.69934	0.84126	-0.249376	0.80688	0.94294	-0.0847621	1.01264	0.018115	0.93855	1.2586	0.33182	0.80284	0.90833	-0.138712	1.074	1.119	0.16221	1.16107	0.215451	1.0931	1.2211	0.288181	1.1175	1.0506	0.0712135	1.3302	1.2115	0.276794
SNRPD3	0.92253	-0.116332	0.88783	0.99358	-0.00929196	0.80049	0.85579	-0.224671	0.88841	0.91822	-0.123088	0.97972	-0.0295586	0.81764	1.048	0.0676387	0.81486	0.86736	-0.205297	1.0356	1.0423	0.0597706	1.0887	0.122606	0.90921	1.0655	0.0915306	1.0386	1.045	0.0635029	1.1925	1.1556	0.208642
EGFR	0.895813	-0.15873	0.88579	0.91577	-0.126943	0.8091	0.86942	-0.201875	0.83562	0.90225	-0.148401	0.836422	-0.257697	0.68015	0.87952	-0.185212	0.73966	0.79219	-0.336082	0.85135	0.85799	-0.220967	0.918257	-0.123031	0.76328	0.89797	-0.155261	0.88483	0.90294	-0.147298	0.98775	0.95386	-0.0681506
NOP56	0.907787	-0.139575	1.1665	1.3039	0.382833	0.61882	0.65392	-0.612814	0.70014	0.76554	-0.38545	0.964347	-0.0523762	1.1436	1.4692	0.555031	0.58792	0.64111	-0.641356	1.1094	1.14	0.189034	1.19572	0.25788	0.9425	1.1064	0.145873	0.95054	0.95906	-0.060307	1.5903	1.5217	0.605684
SMC4	1.06513	0.091034	0.99419	1.1206	0.164271	0.94538	1.0687	0.0958569	0.92222	1.0061	0.00877371	0.915931	-0.126689	0.80559	1.1132	0.154713	0.8938	0.97838	-0.0315332	0.92811	0.95529	-0.0659893	0.925883	-0.111098	0.76716	0.86825	-0.203818	0.95523	0.93515	-0.0967303	1.0278	0.97425	-0.0376361
CAPZA2	1.00559	0.00804221	0.85534	0.97197	-0.0410163	0.87105	1.017	0.0243197	0.89478	1.0278	0.0395596	0.912532	-0.132053	0.71149	0.93823	-0.0919865	0.85393	0.9424	-0.0855886	0.93028	0.95822	-0.0615712	0.953387	-0.0688666	0.84094	0.95283	-0.0697093	1.0008	0.95624	-0.0645553	1.0172	0.95109	-0.0723462
UBE2M	0.753603	-0.408123	0.6926	0.72542	-0.463112	0.64737	0.75187	-0.411445	0.75028	0.78352	-0.351958	0.888746	-0.170158	0.63501	0.81865	-0.288681	0.74147	0.82947	-0.269738	0.8386	0.85053	-0.233566	1.08617	0.119245	0.8981	1.0982	0.135141	1.136	1.0834	0.115566	1.1311	1.0769	0.106884
CCAR1	0.89521	-0.159702	0.74458	0.88728	-0.172539	0.77965	0.88736	-0.172409	0.78612	0.91099	-0.134493	0.918054	-0.123348	0.67231	0.90472	-0.144457	0.80927	0.93122	-0.102806	0.89856	0.92909	-0.10611	1.04633	0.0653425	0.9324	1.0535	0.0751903	1.0767	1.0628	0.0878701	1.1132	1.0227	0.032383
PPP1R12A	1.20473	0.268714	0.98887	1.1419	0.191436	1.122	1.2444	0.31545	1.0983	1.2279	0.296193	0.997029	-0.00429279	0.76607	0.98672	-0.0192873	0.98866	1.0742	0.103263	1.0973	1.1267	0.172103	0.905127	-0.143808	0.75161	0.89274	-0.163688	0.93425	0.89804	-0.155148	0.98095	0.9246	-0.113099
SNRPE	0.984543	-0.0224734	0.92615	0.9789	-0.0307666	0.9741	0.99792	-0.00300393	0.9657	0.97681	-0.0338501	0.974367	-0.0374633	0.72661	0.93419	-0.0982121	0.90914	0.9734	-0.0388953	1.0267	1.0307	0.0436245	0.98726	-0.018498	0.78682	0.9445	-0.0823773	0.93955	0.97388	-0.0381841	1.0704	1.0434	0.0612923
HTATIP2	1.00132	0.0019079	0.91532	1.0063	0.00906047	0.91041	1.0035	0.00504062	0.87816	0.99417	-0.00843553	0.867913	-0.204377	0.66671	0.90015	-0.151763	0.78399	0.87523	-0.192266	0.8953	0.92778	-0.108145	0.92445	-0.113333	0.7817	0.9349	-0.097116	0.9199	0.91717	-0.124739	0.98541	0.92128	-0.118288
SH3BGRL	1.01071	0.0153691	0.81057	0.93503	-0.0969154	0.97516	1.0773	0.10742	0.93364	1.0198	0.0282862	0.926457	-0.110205	0.63182	0.87801	-0.187691	0.92675	0.99915	-0.00122681	0.9179	0.95136	-0.0719367	0.93472	-0.0973938	0.80248	0.93651	-0.0946337	0.95098	0.94835	-0.0765085	0.94333	0.9193	-0.121392
PTRHD1	1.11353	0.155145	0.96735	1.0357	0.0506062	1.0381	1.146	0.196607	1.1055	1.1589	0.212756	1.03254	0.0462039	0.78246	1.0158	0.0226164	1.0206	1.146	0.196607	1.0984	1.0973	0.133958	0.978633	-0.0311597	0.83122	1.01	0.0143553	0.9614	0.9526	-0.0700575	1.0107	0.9733	-0.0390435
HACD3	1.0284	0.0403968	1.1647	1.2831	0.359634	0.78758	0.84392	-0.244822	0.88896	0.95817	-0.0616465	0.938647	-0.0913459	0.93652	1.2318	0.300768	0.74691	0.80318	-0.316205	1.0382	1.0674	0.0941009	1.03083	0.0438064	0.87664	0.99616	-0.00555061	0.93116	0.94273	-0.0850835	1.213	1.1536	0.206143
TMED5	0.906187	-0.14212	0.78116	0.90868	-0.138156	0.86525	0.88919	-0.169436	0.88934	0.92069	-0.119213	0.943467	-0.0839565	0.66501	0.86697	-0.205946	0.88025	0.94996	-0.0740613	0.93802	0.94519	-0.0813237	1.01213	0.0173946	0.87556	0.97569	-0.0355053	1.0038	1.0377	0.0533894	1.0344	1.023	0.0328061
COPS2	0.957533	-0.0626054	0.83599	0.93466	-0.0974864	0.91639	0.97872	-0.0310319	0.88392	0.95922	-0.0600664	0.902344	-0.14825	0.70532	0.91228	-0.132451	0.86829	0.93951	-0.0900196	0.88379	0.91994	-0.120388	0.954953	-0.0664979	0.81438	0.95748	-0.0626857	0.95489	0.93484	-0.0972086	1.029	0.97254	-0.0401705
CTNNA1	0.7928	-0.334971	0.83395	0.95601	-0.0649024	0.63094	0.68806	-0.539394	0.65326	0.73433	-0.4455	0.717927	-0.478092	0.61455	0.82938	-0.269895	0.55659	0.62282	-0.683113	0.68702	0.71484	-0.484308	0.91017	-0.135792	0.74809	0.85697	-0.222683	0.9202	0.89876	-0.153992	1.0396	0.97478	-0.0368514
GGH	1.12813	0.173938	0.93678	1.0376	0.0532504	0.99459	1.1715	0.228357	1.0717	1.1753	0.233029	1.12274	0.16703	0.86468	1.1506	0.202386	1.1506	1.2843	0.360982	1.1334	1.1655	0.220949	1.08423	0.116675	0.95918	1.117	0.159629	1.1365	1.0865	0.119688	1.0874	1.0492	0.0692897
LRRFIP1	1.2015	0.264837	1.019	1.1688	0.225028	1.1157	1.2018	0.265197	1.1575	1.2339	0.303225	0.965973	-0.0499447	0.73272	0.96544	-0.0507415	0.97067	1.0968	0.1333	1.0584	1.0666	0.0930192	0.86885	-0.202821	0.70901	0.83358	-0.262607	0.88986	0.87298	-0.195979	0.97094	0.89999	-0.152019
CYCS	0.946383	-0.0795034	0.74567	0.88399	-0.177898	0.80192	0.96591	-0.0500393	0.85825	0.98925	-0.0155929	1.01456	0.020851	0.75378	1.0177	0.0253123	0.92704	1.0578	0.0810669	1.01	1.0807	0.111966	1.10663	0.146177	1.0221	1.1447	0.19497	1.1549	1.0965	0.132906	1.1791	1.0787	0.109294
NAA50	0.945903	-0.0802353	0.75125	0.90779	-0.139569	0.84739	0.95779	-0.0622187	0.85995	0.97213	-0.0407788	1.0044	0.00632915	0.71022	0.9482	-0.0767367	0.97612	1.0898	0.124063	0.95647	0.99616	-0.00555061	1.0806	0.111833	0.93181	1.0685	0.0955869	1.1798	1.1532	0.205643	1.1206	1.0201	0.0287106
TSN	1.10383	0.142522	1.0731	1.1657	0.221197	1.0191	1.0845	0.11703	0.95387	1.0613	0.0858325	0.948384	-0.0764561	0.80923	1.0769	0.106884	0.91122	0.97876	-0.030973	1.0171	1.0707	0.0985543	0.916833	-0.125269	0.75359	0.88682	-0.173287	0.90475	0.8932	-0.162945	1.0231	0.97048	-0.0432296
NOP16	0.98101	-0.0276603	0.85224	0.97596	-0.0351061	0.86672	0.99059	-0.01364	0.85043	0.97648	-0.0343376	1.00664	0.00955102	0.80393	1.0652	0.0911243	0.95686	1.0635	0.08882	1.0015	1.0208	0.0297002	1.06157	0.086195	0.92909	1.0654	0.0913952	1.067	1.0438	0.0618453	1.1475	1.0755	0.105008
KLC1	0.992873	-0.0103184	0.82463	0.91202	-0.132863	0.9408	1.0503	0.0708015	0.93751	1.0163	0.0233263	0.945909	-0.0802269	0.70343	0.91571	-0.127037	0.92748	1.0344	0.0487942	0.95532	0.97506	-0.0364371	0.954927	-0.0665381	0.81132	0.95589	-0.0650835	0.97514	0.96773	-0.0473235	1.0091	0.94116	-0.0874881
DDX27	1.04253	0.0600935	0.97208	1.0494	0.0695647	0.98666	1.0533	0.0749164	0.94262	1.0249	0.0354832	1.0139	0.0199169	0.84866	1.0935	0.128953	0.95357	1.0487	0.068602	1.0661	1.0853	0.118094	1.02203	0.0314423	0.89382	1.026	0.0370307	1.0097	1.0066	0.0094905	1.0914	1.0335	0.0475384
MTPN	0.967837	-0.0471645	0.77019	0.92711	-0.109188	0.80129	0.9714	-0.0418626	0.8537	1.005	0.0071955	0.923711	-0.114486	0.65734	0.89565	-0.158993	0.86627	0.99146	-0.0123735	0.90634	0.97333	-0.0389991	0.998523	-0.00213195	0.86791	0.97407	-0.0379026	1.0855	1.0358	0.0507455	1.0973	0.9857	-0.0207795
ESYT1	0.876067	-0.190887	0.95492	1.0009	0.00129784	0.77252	0.82368	-0.279844	0.76877	0.80362	-0.315415	1.01337	0.019161	0.91961	1.1864	0.246591	0.86647	0.92493	-0.112584	0.98524	0.9915	-0.0123153	1.1884	0.249021	0.97975	1.1624	0.217107	1.126	1.1242	0.168899	1.3433	1.2786	0.354565
CRK	1.0729	0.101516	0.92764	1.0011	0.00158609	1.0061	1.1161	0.158466	1.0328	1.1015	0.139469	0.777973	-0.362207	0.58906	0.75617	-0.403217	0.79612	0.86037	-0.216971	0.80408	0.82802	-0.272262	0.73372	-0.446698	0.62644	0.74524	-0.424223	0.74818	0.73824	-0.437838	0.75231	0.71768	-0.478587
ACOT7	1.18057	0.23948	0.97586	1.1283	0.174151	1.0946	1.189	0.249749	1.1077	1.2244	0.292075	1.21499	0.280943	0.98489	1.3005	0.379066	1.2701	1.3942	0.479438	1.2683	1.3087	0.388134	1.10657	0.14609	0.98383	1.1186	0.161694	1.1441	1.1361	0.18409	1.1388	1.065	0.0908534
SF3A2	1.01978	0.0282532	0.82322	0.99241	-0.0109918	0.95303	1.0798	0.110764	0.85496	0.98712	-0.0187026	0.870408	-0.200237	0.63954	0.86576	-0.207961	0.88813	0.99128	-0.0126355	0.84083	0.89079	-0.166843	0.882263	-0.180719	0.79692	0.8975	-0.156016	0.9072	0.91586	-0.126801	0.90647	0.83343	-0.262867
DYNLRB1	1.08533	0.118138	0.88763	1.0472	0.066537	0.91544	1.0662	0.0924781	1.028	1.1426	0.19232	0.919734	-0.120711	0.68616	0.93298	-0.100082	0.88309	0.99524	-0.00688362	0.94258	0.99671	-0.00475429	0.933533	-0.0992266	0.79125	0.93183	-0.101861	0.97312	0.96901	-0.0454165	0.95601	0.89976	-0.152388
RETSAT	0.966197	-0.0496112	1.0206	1.0486	0.0684645	0.75013	0.84019	-0.251212	1.0141	1.0098	0.0140696	0.991973	-0.0116268	0.85399	1.0836	0.115832	0.86019	0.92421	-0.113707	1.2143	1.2046	0.268554	0.90143	-0.149713	0.77896	0.93031	-0.104217	0.88463	0.9111	-0.134319	0.86907	0.86288	-0.212768
HMGN1	0.79315	-0.334334	0.70567	0.86013	-0.217373	0.58161	0.72415	-0.46564	0.66997	0.79517	-0.330665	0.873922	-0.194423	0.73695	1.0196	0.0280033	0.6509	0.75293	-0.409412	0.8358	0.88442	-0.177196	1.13507	0.182777	1.0546	1.1807	0.239642	1.1171	1.057	0.0799754	1.2872	1.1675	0.223423
PSMD8	1.07877	0.109383	0.93739	1.0653	0.0912598	0.91974	1.0453	0.0639171	0.99851	1.1257	0.170822	0.976726	-0.0339749	0.77578	1.0327	0.0464212	0.95778	1.0645	0.0901759	0.99659	1.0198	0.0282862	0.975807	-0.0353328	0.83901	0.94706	-0.0784723	1.0046	1.0043	0.00619029	0.99995	0.97606	-0.0349583
SRI	0.90666	-0.141366	0.80053	0.8393	-0.252742	0.88713	0.92946	-0.105535	0.92569	0.95122	-0.072149	0.843253	-0.245962	0.62969	0.80195	-0.318416	0.79505	0.8553	-0.225498	0.83549	0.83893	-0.253378	0.89922	-0.153254	0.73736	0.8813	-0.182295	0.92357	0.93885	-0.0910334	0.90753	0.87751	-0.188513
SNRPG;SNRPGP15	1.04027	0.0569534	0.98283	1.0078	0.0112094	1.0473	1.0727	0.101247	1.0211	1.0403	0.0569996	1.04158	0.0587706	0.82362	1.0524	0.0736832	1.0331	1.1206	0.164271	1.0684	1.0625	0.0874628	1.02323	0.0331352	0.84616	1.0068	0.00977712	1.0206	1.0325	0.0461418	1.0406	1.0304	0.0432045
PPA2	0.737353	-0.439572	0.56835	0.68131	-0.553617	0.6568	0.75126	-0.412616	0.67498	0.77949	-0.359398	0.96937	-0.0448807	0.61703	0.84955	-0.235229	0.86227	0.9681	-0.046772	0.85404	0.9016	-0.149441	1.1918	0.253142	1.0371	1.1784	0.236829	1.2082	1.1832	0.242694	1.3095	1.2138	0.279531
NAA10	1.0545	0.0765545	0.86684	0.99039	-0.0139313	0.95547	1.0993	0.136585	0.96887	1.0738	0.102725	1.01713	0.0245104	0.78689	1.043	0.0607392	1.0186	1.135	0.182692	1.0204	1.0593	0.0831112	1.0124	0.0177842	0.89422	1.0208	0.0297002	1.0216	1.0187	0.0267293	1.0631	0.99771	-0.00330756
PFDN1	1.00413	0.00595085	0.89868	0.99305	-0.0100617	0.84351	0.98205	-0.0261316	0.91793	1.0373	0.0528332	0.935782	-0.0957553	0.74221	0.96047	-0.0581875	0.86476	0.97328	-0.0390732	0.95519	0.99377	-0.0090161	0.987397	-0.0182983	0.87824	1.0138	0.0197731	0.99839	0.95324	-0.0690886	1.04	0.99515	-0.00701409
PC	0.949063	-0.0754237	0.81978	0.89141	-0.165839	0.90618	0.99366	-0.0091758	0.92387	0.96212	-0.0557113	0.807046	-0.309278	0.60742	0.76974	-0.377557	0.75857	0.81508	-0.294986	0.80532	0.8041	-0.314553	0.857247	-0.222218	0.73703	0.87504	-0.192579	0.83137	0.84003	-0.251487	0.88337	0.85667	-0.223189
IDH2	0.912883	-0.131498	0.74786	0.87924	-0.185671	0.79704	0.91194	-0.132989	0.84691	0.94747	-0.0778478	0.838862	-0.253494	0.60734	0.82661	-0.274721	0.74343	0.82898	-0.270591	0.83851	0.8753	-0.192151	0.934647	-0.097507	0.83576	0.93743	-0.0932171	0.97304	0.91237	-0.132309	1.0151	0.95414	-0.0677271
LPP	0.989347	-0.015452	0.77609	0.89911	-0.15343	0.97641	1.0861	0.119157	0.9057	0.98283	-0.0249862	0.902918	-0.147333	0.64266	0.87888	-0.186262	0.85319	0.9487	-0.0759761	0.91728	0.92719	-0.109063	0.938283	-0.0919045	0.81627	0.94107	-0.0876261	0.9862	0.95796	-0.0619627	0.95628	0.91582	-0.126864
ACO2	0.927733	-0.108218	0.76998	0.83043	-0.26807	0.87044	0.98501	-0.0217897	0.88443	0.96776	-0.0472788	0.970634	-0.043	0.70988	0.88971	-0.168593	0.90958	0.99704	-0.00427671	0.95249	0.96948	-0.044717	1.04983	0.0701603	0.90456	1.0586	0.0821576	1.0461	1.0534	0.0750534	1.0965	1.0375	0.0531113
GSTK1	0.811793	-0.300816	0.69601	0.80339	-0.315828	0.70277	0.81061	-0.30292	0.74673	0.82138	-0.283878	0.962488	-0.0551599	0.67408	0.89367	-0.162186	0.82862	0.92536	-0.111913	0.92821	0.95996	-0.0589538	1.13063	0.177131	0.9552	1.1071	0.146786	1.1584	1.1517	0.203765	1.1837	1.1331	0.180275
IPO4	0.796463	-0.32832	0.81189	0.87178	-0.197964	0.70591	0.74969	-0.415634	0.74121	0.76792	-0.380972	0.9766	-0.0341603	0.77126	0.9896	-0.0150826	0.82184	0.88907	-0.169631	0.94456	0.95742	-0.0627762	1.1634	0.218347	0.95047	1.1102	0.15082	1.1266	1.1433	0.193204	1.2722	1.2367	0.306496
NAA15	0.88469	-0.176756	0.90311	1.0372	0.0526941	0.74787	0.80906	-0.305681	0.72557	0.80781	-0.307912	0.909323	-0.137135	0.76458	1.0194	0.0277203	0.71757	0.81405	-0.296811	0.95567	1.0096	0.0137838	1.05473	0.0768737	0.84249	0.98746	-0.0182058	0.99478	0.98153	-0.0268957	1.2294	1.1952	0.257252
HIST1H1B	1.4721	0.557876	2.1191	2.4522	1.29408	0.83629	1.0063	0.00906047	0.83782	0.9578	-0.0622037	1.25668	0.329617	2.3746	3.1229	1.64289	0.71589	0.79067	-0.338852	1.7578	1.8405	0.880098	1.29635	0.374455	1.093	1.252	0.324235	0.80566	0.77145	-0.374355	2.0372	1.8656	0.89964
EBNA1BP2	0.942763	-0.0850324	0.86009	0.91301	-0.131297	0.81864	0.90418	-0.145318	0.91493	1.0111	0.0159257	0.97318	-0.0392214	0.74082	0.96792	-0.0470403	0.85294	0.93952	-0.0900042	1.0209	1.0286	0.0406821	1.0457	0.064469	0.87707	1.0596	0.0835197	1.0419	1.026	0.0370307	1.0733	1.0515	0.0724489
CORO1B	0.8423	-0.247594	0.7362	0.77448	-0.3687	0.7968	0.87115	-0.199007	0.83738	0.88127	-0.182344	1.00361	0.00519556	0.72768	0.9661	-0.0497556	0.89261	0.99155	-0.0122426	0.95218	0.95476	-0.06679	1.16603	0.221609	1.0366	1.2541	0.326652	1.1024	1.1213	0.165172	1.1528	1.1227	0.166972
SRP68	0.96557	-0.0505472	0.94853	1.0228	0.0325241	0.83524	0.92516	-0.112225	0.84655	0.94875	-0.0759001	0.982464	-0.0255229	0.82712	1.0671	0.0936954	0.91663	0.99299	-0.0101489	0.99736	1.0209	0.0298416	1.0334	0.0474034	0.83882	0.99971	-0.000418442	1.0706	1.0405	0.057277	1.118	1.06	0.0840643
LRRC47	0.895023	-0.160003	0.86798	0.94276	-0.0850375	0.82503	0.86507	-0.209111	0.84912	0.87724	-0.188956	0.896608	-0.157451	0.72109	0.92249	-0.116395	0.79236	0.857	-0.222633	0.89921	0.90233	-0.148273	0.998253	-0.00252211	0.83347	1.0012	0.0017302	0.95721	0.97536	-0.0359933	1.0457	1.0182	0.026021
PCYOX1	1.18243	0.241759	0.99771	1.1342	0.181675	1.0919	1.2087	0.273456	1.1221	1.2044	0.268315	0.994346	-0.00818079	0.86419	1.1359	0.183836	0.98575	1.0879	0.121546	1.0577	1.096	0.132248	0.939587	-0.0899019	0.84316	0.96123	-0.0570464	0.9578	0.92115	-0.118492	0.99913	0.93638	-0.094834
DYNC1LI1	1.02201	0.031414	0.8633	0.99554	-0.00644881	0.89737	1.0367	0.0519985	0.90747	1.0338	0.0479571	0.917121	-0.124816	0.70732	0.94169	-0.0866759	0.89854	1.0152	0.021764	0.91339	0.9583	-0.0614507	0.939433	-0.0901373	0.80299	0.91438	-0.129134	0.98246	0.94075	-0.0881167	1.0397	0.96317	-0.0541376
SHMT1	1.02079	0.0296908	0.88276	0.99698	-0.00436353	0.90535	1.016	0.0229004	0.96816	1.0494	0.0695647	0.913596	-0.130372	0.73507	0.97985	-0.0293672	0.86151	0.94693	-0.0786703	0.93264	0.93162	-0.102186	0.946637	-0.0791173	0.82575	0.98569	-0.0207941	0.9556	0.94159	-0.0868291	0.96154	0.91263	-0.131898
NUP214	1.06077	0.0851073	0.94487	1.0451	0.063641	0.98477	1.0945	0.130272	0.94092	1.0427	0.0603241	1.01084	0.0155531	0.81727	1.0382	0.0540844	1.0475	1.1464	0.197111	0.99301	1.0203	0.0289934	0.992007	-0.0115783	0.83537	0.98345	-0.0240764	1.0152	1.0082	0.0117819	1.0791	0.98437	-0.0227274
TMPO	0.959657	-0.0594097	1.0467	1.0965	0.132906	0.81171	0.86389	-0.21108	0.88515	0.91858	-0.122523	1.06554	0.0915893	0.98414	1.3102	0.389787	0.83953	0.89534	-0.159492	1.185	1.1954	0.257493	1.1721	0.229096	0.9771	1.1779	0.236217	1.0022	1.0373	0.0528332	1.3426	1.3011	0.379732
MAT2B	0.89597	-0.158478	0.77987	0.84363	-0.245318	0.81464	0.90003	-0.151955	0.87437	0.94425	-0.0827592	0.918043	-0.123366	0.68759	0.89779	-0.15555	0.83096	0.94327	-0.0842573	0.90357	0.93491	-0.0971006	1.0196	0.0280033	0.85838	1.0302	0.0429244	1.0408	1.0464	0.0654344	1.0015	0.9822	-0.0259113
NUP62	1.03563	0.0505133	0.91754	1.0137	0.0196308	0.93638	1.0469	0.0661236	0.94394	1.0463	0.0652966	0.983674	-0.0237472	0.78281	1.0129	0.0184917	0.95858	1.0557	0.0781999	0.97681	1.0273	0.0388576	1.01563	0.0223797	0.85532	1.0414	0.0585243	1.0054	1.0012	0.0017302	1.0875	1.0043	0.00619029
ARF4	0.858257	-0.220519	0.75099	0.8685	-0.203402	0.73406	0.83665	-0.257304	0.81009	0.86962	-0.201543	1.06723	0.0938771	0.84213	1.0901	0.12446	0.92127	1.0158	0.0226164	1.0556	1.0981	0.135009	1.22483	0.292585	1.0709	1.2239	0.291486	1.2004	1.1975	0.260026	1.353	1.2531	0.325502
GNE	1.01223	0.0175419	0.88766	0.99144	-0.0124026	0.92926	1.0542	0.0761486	0.85725	0.99106	-0.0129557	1.05668	0.0795355	0.84346	1.1017	0.139731	1.0486	1.1665	0.222186	1.0291	1.0599	0.0839282	1.09233	0.127413	0.99104	1.1057	0.14496	1.1092	1.0806	0.111833	1.1977	1.0907	0.125254
NOP58	0.99424	-0.00833395	1.0857	1.2298	0.298424	0.73232	0.8419	-0.248279	0.80089	0.91102	-0.134445	1.02541	0.0362071	1.0241	1.3144	0.394404	0.75281	0.83702	-0.256666	1.1706	1.207	0.271426	1.15283	0.205184	0.93362	1.073	0.10165	1.0523	1.0449	0.0633649	1.4101	1.3406	0.422879
STAT3	1.05257	0.0739116	1.0151	1.1351	0.182819	0.90073	1.0216	0.0308304	0.91418	1.001	0.00144197	0.958989	-0.060414	0.82279	1.0942	0.129876	0.86644	0.93851	-0.091556	1.0178	1.0204	0.0291348	0.992727	-0.0105315	0.84423	0.98444	-0.0226248	0.96121	0.95684	-0.0636504	1.0903	1.0369	0.0522768
TST	0.962047	-0.0558212	0.86272	0.94864	-0.0760674	0.94318	1.0233	0.0332292	0.81379	0.9142	-0.129418	1.08989	0.124181	0.92057	1.1933	0.254957	1.0215	1.1564	0.209641	1.039	1.0948	0.130667	1.20917	0.274013	1.0759	1.2922	0.369829	1.1438	1.1463	0.196985	1.2579	1.189	0.249749
SEC61B	0.787773	-0.344148	0.7572	0.80359	-0.315468	0.63646	0.70759	-0.499014	0.77901	0.85214	-0.230838	1.04103	0.0580116	0.91275	1.2015	0.264837	0.70689	0.77752	-0.363048	1.1446	1.1653	0.220701	1.2716	0.346645	1.0917	1.3242	0.405121	1.1185	1.1313	0.177982	1.4723	1.3593	0.442864
CLPX	0.91238	-0.132293	0.81028	0.92695	-0.109437	0.75208	0.88589	-0.174801	0.81153	0.9243	-0.113567	0.9904	-0.0139168	0.76567	0.99591	-0.00591272	0.93706	1.03	0.0426443	0.95134	0.99996	-5.7709e-05	1.0828	0.114767	0.87886	1.0476	0.067088	1.1364	1.1047	0.143655	1.1668	1.0961	0.132379
PDIA3	0.941853	-0.0864257	0.88257	0.91382	-0.130018	0.92579	0.95467	-0.066926	0.9621	0.95707	-0.0633036	1.02053	0.0293139	0.78791	0.99958	-0.000606059	1.0323	1.1123	0.153546	0.96938	0.97253	-0.0401853	1.0599	0.0839282	0.90798	1.1022	0.140386	1.0496	1.0668	0.0932897	1.018	1.0107	0.0153548
NUDT4	0.977783	-0.0324133	0.80086	0.91454	-0.128882	0.88855	0.98871	-0.0163807	0.94414	1.0301	0.0427844	1.04245	0.059972	0.74173	1.01	0.0143553	0.93677	1.0543	0.0762854	1.0692	1.1232	0.167615	1.12137	0.165258	0.9296	1.1195	0.162855	1.1016	1.1138	0.15549	1.183	1.1308	0.177344
BZW1	1.05987	0.0838828	0.97961	1.1269	0.172359	0.90907	1.0886	0.122474	0.86812	0.9641	-0.0527453	0.906781	-0.141174	0.73091	0.97142	-0.0418329	0.84657	0.95629	-0.0644799	0.94439	0.97791	-0.0322264	0.929383	-0.105654	0.73201	0.85495	-0.226088	0.97322	0.93859	-0.091433	1.0642	0.99461	-0.00779716
DDX42	1.04903	0.0690605	0.98423	1.0418	0.0590783	0.9652	1.0606	0.0848807	1.0018	1.0447	0.0630887	0.869146	-0.20233	0.71658	0.94672	-0.0789903	0.86447	0.93327	-0.0996336	0.87781	0.90354	-0.14634	0.865157	-0.208967	0.72177	0.85498	-0.226037	0.89726	0.88035	-0.183851	0.9125	0.86014	-0.217357
TMX1	0.91644	-0.125888	0.82693	0.97648	-0.0343376	0.73221	0.867	-0.205896	0.81483	0.90584	-0.142672	0.935151	-0.0967286	0.78252	1.0691	0.0963968	0.7688	0.86263	-0.213186	0.97038	1.011	0.015783	1.06627	0.0925773	0.95347	1.0855	0.11836	1.0316	0.98862	-0.016512	1.2292	1.1247	0.16954
NPLOC4	1.04563	0.064377	0.93336	1.0193	0.0275787	0.88908	1.0198	0.0282862	1.0027	1.0978	0.134615	0.92071	-0.119181	0.71252	0.94482	-0.0818886	0.87672	0.97273	-0.0398887	0.95638	1.0009	0.00129784	0.92903	-0.106203	0.81093	0.93086	-0.103364	0.94011	0.93359	-0.099139	0.98289	0.92264	-0.11616
HMOX1	0.675037	-0.566962	0.59995	0.66318	-0.592528	0.62196	0.64863	-0.624532	0.68214	0.7133	-0.487419	1.12192	0.165973	0.7534	1.0062	0.00891709	0.8525	0.96407	-0.0527902	1.0228	1.0567	0.0795658	1.49047	0.575764	1.3059	1.5776	0.657731	1.4808	1.491	0.57628	1.5352	1.4028	0.488309
TCERG1	0.981933	-0.026303	0.85374	0.9192	-0.121549	0.95674	1.0248	0.0353424	0.91129	1.0018	0.00259452	0.998636	-0.00196982	0.71779	0.97733	-0.0330823	0.94108	1.0487	0.068602	1.0087	1.0396	0.0560285	1.04613	0.0650575	0.93538	1.1163	0.158725	1.0265	0.99038	-0.0139459	1.0682	1.0317	0.0450235
CFL2	0.85633	-0.223761	0.7166	0.8324	-0.264651	0.79402	0.91018	-0.135776	0.73383	0.82641	-0.27507	0.928384	-0.107206	0.65753	0.89354	-0.162396	0.84154	0.94827	-0.0766302	0.86658	0.90691	-0.140969	1.07703	0.107063	0.97412	1.1103	0.15095	1.0851	1.0554	0.0777899	1.1458	1.0654	0.0913952
ECI1;DCI	0.819	-0.288065	0.73267	0.82657	-0.274791	0.72276	0.8274	-0.273343	0.76487	0.80303	-0.316474	0.976673	-0.034052	0.75223	0.98672	-0.0192873	0.85913	0.98143	-0.0270427	0.90009	0.93634	-0.0948956	1.1708	0.227495	1.0338	1.1777	0.235972	1.2161	1.1517	0.203765	1.2827	1.183	0.24245
ADRM1	1.04703	0.0663074	0.89897	1.0047	0.00676478	1.0326	1.0991	0.136323	0.89814	1.0373	0.0528332	1.01199	0.0171998	0.78078	1.056	0.0786098	1.0266	1.1355	0.183328	1.009	1.0325	0.0461418	1.00038	0.00054812	0.90526	1.0156	0.0223323	0.9836	1.0091	0.0130692	1.0798	0.97644	-0.0343967
MPST	0.961233	-0.0570414	0.84104	0.94411	-0.0829731	0.93315	0.99941	-0.000851441	0.92823	0.94018	-0.0889911	0.979939	-0.0292363	0.76716	1.0193	0.0275787	0.94917	1.0543	0.0762854	0.93358	0.96581	-0.0501887	1.05707	0.0800664	0.92278	1.1049	0.143916	1.0602	1.0413	0.0583858	1.0602	1.025	0.0356239
DAZAP1	1.04583	0.064653	0.92908	1.04	0.0565835	0.98191	1.0639	0.0893626	1.0162	1.0336	0.047678	1.00391	0.00562355	0.7701	1.0302	0.0429244	1.0138	1.127	0.172488	1.0083	1.0461	0.0650208	0.989617	-0.0150583	0.83995	1.007	0.0100637	1.0445	1.0243	0.0346383	0.95527	0.93755	-0.0930325
MLEC	0.91457	-0.128834	0.88661	0.94943	-0.0748665	0.84798	0.93452	-0.0977026	0.78642	0.85976	-0.217994	1.03206	0.0455237	0.90364	1.1826	0.241962	0.89614	0.99003	-0.0144559	1.0143	1.07	0.0976108	1.18573	0.24578	1.0367	1.2112	0.276437	1.1413	1.1367	0.184852	1.2639	1.2093	0.274172
HEXB	0.863887	-0.211086	0.70648	0.80608	-0.311005	0.80183	0.9151	-0.127999	0.77515	0.87048	-0.200117	0.985533	-0.0210234	0.72333	0.9808	-0.0279691	0.88559	0.98551	-0.0210576	0.95121	0.99599	-0.00579684	1.1198	0.163241	0.97691	1.1568	0.210139	1.1713	1.1142	0.156008	1.2083	1.0884	0.122209
SUCLG1	1.00917	0.0131692	0.83206	0.95801	-0.0618874	0.90531	1.0426	0.0601858	0.92256	1.0269	0.0382957	0.983923	-0.0233822	0.68855	0.92027	-0.119871	0.90647	1.0079	0.0113525	1.0492	1.0914	0.12618	0.9961	-0.00563751	0.86545	0.98678	-0.0191996	1.0388	1.0103	0.0147838	1.0818	0.99122	-0.0127228
DDX23	1.0894	0.123534	1.0139	1.1485	0.199751	0.93287	1.0427	0.0603241	1.0403	1.077	0.107018	1.01908	0.0272657	0.86732	1.1733	0.230572	0.94131	1.0699	0.097476	1.1064	1.1501	0.201759	1.00953	0.013679	0.87473	1.015	0.0214797	0.99817	0.99968	-0.000461736	1.0829	1.0139	0.0199154
PIN4	1.11737	0.160103	0.9349	1.1149	0.156914	0.93327	1.1315	0.178237	0.99003	1.1057	0.14496	0.93306	-0.0999582	0.82481	1.0888	0.122739	0.93739	1.037	0.0524159	0.94452	1.0053	0.00762609	0.91727	-0.124582	0.82344	0.9263	-0.110449	0.94673	0.95166	-0.0714819	0.95755	0.87385	-0.194542
HNRNPH2	0.997797	-0.00318225	0.88407	0.93559	-0.0960517	0.99878	1.0557	0.0781999	1.0096	1.0021	0.00302648	1.03768	0.0533585	0.78159	1.0133	0.0190614	1.0255	1.114	0.155749	1.0336	1.0359	0.0508847	1.05393	0.0757836	0.88592	1.0565	0.0792928	1.0527	1.0813	0.112767	1.0562	1.024	0.0342157
PFDN6	1.04549	0.0641839	0.81587	0.95668	-0.0638917	0.90534	1.0704	0.09815	0.97722	1.1094	0.14978	1.01005	0.0144299	0.78096	1.0501	0.0705267	0.93799	1.0727	0.101247	1.045	1.099	0.136191	1.04717	0.0664911	0.91101	1.0675	0.0942361	1.0801	1.0451	0.063641	1.1116	1.0289	0.0411028
TNKS1BP1	0.87921	-0.18572	0.76787	0.86332	-0.212033	0.8439	0.91898	-0.121895	0.82598	0.85533	-0.225447	1.01994	0.0284843	0.77353	0.98397	-0.0233138	0.93815	1.0516	0.072586	0.96537	0.99671	-0.00475429	1.1563	0.209516	1.0486	1.244	0.314986	1.1236	1.1352	0.182946	1.1407	1.0897	0.123931
VPS26A	0.90224	-0.148417	0.89441	0.95603	-0.0648722	0.81987	0.88424	-0.17749	0.81663	0.86645	-0.206812	0.903562	-0.146304	0.73764	0.98135	-0.0271603	0.81957	0.90454	-0.144744	0.88669	0.90736	-0.140253	1.00443	0.00637224	0.82415	0.9952	-0.00694161	0.97656	0.95678	-0.0637409	1.09	1.0613	0.0858325
UTP14A	1.15443	0.207185	0.99106	1.1625	0.217231	0.96709	1.1081	0.148088	1.0265	1.1927	0.254231	1.15742	0.210915	0.99057	1.3024	0.381173	1.1069	1.2196	0.286408	1.2553	1.3043	0.383276	1.11007	0.150646	0.96911	1.1006	0.13829	1.0988	1.0846	0.117163	1.1966	1.145	0.195348
ANPEP	1.70813	0.772421	1.4481	1.5226	0.606537	1.6913	1.8527	0.889629	1.6603	1.7491	0.806613	1.12617	0.171426	0.9471	1.2587	0.331934	1.2582	1.3998	0.485221	1.3344	1.36	0.443607	0.785913	-0.347558	0.7054	0.81996	-0.286375	0.76133	0.76052	-0.394942	0.81231	0.77726	-0.363531
RTN3	0.874087	-0.194152	1.0456	1.0678	0.0946415	0.76148	0.77926	-0.359823	0.77197	0.7752	-0.36736	1.00946	0.0135806	0.92873	1.1879	0.248413	0.81064	0.86441	-0.210212	1.0343	1.0421	0.0594937	1.18343	0.242978	0.93649	1.1358	0.183709	1.03	1.0633	0.0885487	1.3767	1.3512	0.434241
DAK;TKFC	0.855697	-0.224829	0.72468	0.82656	-0.274809	0.77215	0.87753	-0.18848	0.77548	0.863	-0.212568	1.1111	0.151989	0.79657	1.0187	0.0267293	1.0131	1.1379	0.186374	1.0536	1.0836	0.115832	1.2666	0.340961	1.1292	1.2907	0.368154	1.3104	1.267	0.341417	1.3442	1.2421	0.312781
MTCH2	0.846517	-0.24039	0.87236	0.96118	-0.0571215	0.70033	0.75829	-0.399178	0.76327	0.82008	-0.286163	0.921781	-0.117504	0.84887	1.1062	0.145612	0.75479	0.81022	-0.303614	0.89082	0.93171	-0.102047	1.11973	0.163155	0.95622	1.1124	0.153676	1.0922	1.0639	0.0893626	1.2435	1.1829	0.242328
IPO9	0.837123	-0.256488	0.83641	0.91937	-0.121283	0.73387	0.77663	-0.364701	0.75121	0.81537	-0.294473	0.95661	-0.0639972	0.79375	0.99226	-0.0112099	0.81212	0.87233	-0.197054	0.94391	0.94951	-0.0747449	1.1138	0.15549	0.92416	1.079	0.109695	1.0722	1.0736	0.102457	1.3039	1.1888	0.249506
ATP2B1	0.90435	-0.145047	0.83074	0.95235	-0.0704362	0.74855	0.85858	-0.219976	0.81768	0.90212	-0.148609	0.884316	-0.177367	0.70077	0.91546	-0.127431	0.77318	0.87095	-0.199338	0.88717	0.91276	-0.131693	0.992597	-0.0107205	0.84132	0.98468	-0.0222731	1.0126	0.97231	-0.0405117	1.0848	1.0208	0.0297002
SNRPD1	0.880883	-0.182977	0.91459	1.0519	0.0729976	0.69665	0.73861	-0.437115	0.81747	0.85214	-0.230838	0.909627	-0.136654	0.67817	0.8854	-0.175599	0.6563	0.71508	-0.483823	1.0702	1.1053	0.144438	1.00238	0.00342953	0.71102	0.8482	-0.237524	0.95411	0.95214	-0.0707544	1.2552	1.2068	0.271187
ROCK2	1.53207	0.615479	1.3997	1.5643	0.645517	1.4529	1.6347	0.709026	1.3263	1.3972	0.482539	1.08331	0.115451	1.0404	1.3896	0.47467	1.1513	1.2638	0.337768	1.2458	1.2485	0.320196	0.85284	-0.229653	0.67123	0.80835	-0.306948	0.84174	0.845	-0.242977	0.92954	0.90517	-0.143739
FAM49B	0.855817	-0.224626	0.89074	0.91844	-0.122743	0.78389	0.80958	-0.304754	0.81669	0.83943	-0.252518	1.07905	0.109765	0.85129	1.1003	0.137897	0.88389	0.97227	-0.0405711	1.0898	1.0722	0.100574	1.26347	0.337388	1.0465	1.1823	0.241596	1.3009	1.3382	0.420294	1.2954	1.2699	0.344715
CA12	1.0141	0.0202047	0.95043	1.0055	0.00791308	0.97468	1.0399	0.0564448	0.93888	0.99691	-0.00446483	1.42966	0.515668	1.1645	1.5369	0.620023	1.3433	1.4668	0.552672	1.4905	1.5012	0.586116	1.45517	0.541184	1.285	1.5382	0.621243	1.4134	1.3914	0.476537	1.4985	1.4359	0.521955
USO1	0.932573	-0.100711	0.84033	0.9308	-0.103457	0.85584	0.94074	-0.088132	0.84214	0.92618	-0.110635	0.93387	-0.0987064	0.75272	0.98838	-0.0168623	0.83832	0.92386	-0.114254	0.95905	0.98824	-0.0170666	1.00424	0.0061041	0.8905	1.0399	0.0564448	0.96745	0.93762	-0.0929248	1.1158	1.0352	0.0499095
STAU1	0.98931	-0.0155054	0.88683	1.0213	0.0304067	0.87408	0.93443	-0.0978415	0.90266	1.0122	0.0174944	0.963908	-0.053033	0.74626	1.0026	0.00374614	0.88227	0.98319	-0.0244579	1.0129	1.0425	0.0600474	0.996553	-0.00498108	0.85168	0.97806	-0.0320051	1.026	1.0071	0.0102069	1.0738	1.0045	0.00647756
GOLGB1	0.997907	-0.00302321	0.87116	1.0197	0.0281448	0.86471	0.95602	-0.0648873	0.89017	1.018	0.0257376	1.10189	0.139979	0.96654	1.2535	0.325962	1.0423	1.1669	0.222681	1.1138	1.1825	0.24184	1.14957	0.20109	0.97897	1.1627	0.217479	1.1991	1.1513	0.203264	1.2343	1.1347	0.182311
RCC1	1.01847	0.0263988	0.94687	1.0343	0.0486547	0.88171	0.9842	-0.0229766	0.92778	1.0369	0.0522768	0.961142	-0.0571782	0.77175	1.0174	0.024887	0.88971	0.98152	-0.0269104	1.0055	1.0432	0.0610158	0.988217	-0.0171007	0.83391	0.97837	-0.0315479	0.99378	0.99234	-0.0110936	1.0462	0.99394	-0.00876933
NUP155	0.986817	-0.019146	1.0024	1.0549	0.0771062	0.87178	0.9561	-0.0647666	0.92421	0.94945	-0.0748361	0.907352	-0.140265	0.7316	0.94353	-0.0838597	0.86316	0.93758	-0.0929863	0.90195	0.92383	-0.114301	0.956947	-0.0634896	0.74716	0.90373	-0.146036	0.9716	0.97222	-0.0406453	1.0143	0.99489	-0.00739107
SMARCD2	0.972707	-0.0399233	1.0622	1.1149	0.156914	0.84638	0.93293	-0.100159	0.84038	0.87029	-0.200432	1.02832	0.0402862	1.0857	1.3809	0.465609	0.93062	1.0367	0.0519985	1.0577	1.0478	0.0673634	1.09663	0.133081	1.003	1.1779	0.236217	1.0127	1.0344	0.0487942	1.094	1.0776	0.107822
SCP2	0.942317	-0.0857161	0.72885	0.84068	-0.250371	0.83142	0.97267	-0.0399777	0.87156	1.0136	0.0194884	0.974352	-0.0374847	0.65321	0.86105	-0.215831	0.92064	1.026	0.0370307	0.97005	1.0155	0.0221902	1.03237	0.0459555	0.92886	1.043	0.0607392	1.0919	1.0457	0.064469	1.1096	1.0084	0.012068
GLS	1.277	0.352759	1.1715	1.2715	0.346531	1.1253	1.2549	0.327572	1.2727	1.3046	0.383608	0.569743	-0.811616	0.49298	0.63173	-0.66262	0.56979	0.61563	-0.699865	0.64557	0.6496	-0.622376	0.49387	-1.0178	0.42923	0.50655	-0.981223	0.49101	0.49308	-1.02011	0.49999	0.48198	-1.05295
OGDH	0.769683	-0.377663	0.70576	0.79272	-0.335117	0.71027	0.765	-0.386468	0.72743	0.75133	-0.412481	0.895479	-0.159269	0.65743	0.88064	-0.183376	0.77501	0.84377	-0.245078	0.81736	0.83925	-0.252827	1.09407	0.129701	0.93831	1.083	0.115033	1.1161	1.1032	0.141694	1.153	1.096	0.132248
PSMD9	1.06222	0.0870826	0.9185	0.96526	-0.0510105	1.0514	1.1044	0.143263	1.0555	1.117	0.159629	0.971516	-0.041691	0.79113	1.0249	0.0354832	0.95345	1.0521	0.0732718	0.9907	1.0302	0.0429244	0.970397	-0.0433535	0.84369	1.0116	0.0166389	0.94735	0.95066	-0.0729986	0.98545	0.94893	-0.0756264
PRPF40A	1.0205	0.0292762	0.79798	0.9524	-0.0703605	0.90825	1.0611	0.0855606	0.88993	1.048	0.0676387	1.02536	0.0361243	0.71028	0.9478	-0.0773454	1.0148	1.1363	0.184344	1.0458	1.0992	0.136454	1.01547	0.0221429	0.86421	1.0107	0.0153548	1.0135	1.0036	0.00518438	1.0784	1.0321	0.0455828
TOR1AIP1	0.935527	-0.0961493	0.84732	0.91006	-0.135966	0.90136	0.95046	-0.0733022	0.89098	0.94606	-0.0799964	0.905184	-0.143716	0.74638	0.9883	-0.0169791	0.8556	0.92129	-0.118273	0.89721	0.91143	-0.133796	0.962743	-0.0547769	0.86924	1.0071	0.0102069	0.93027	0.92247	-0.116426	0.99726	0.95866	-0.0609089
TPM1	0.890593	-0.167161	0.83229	0.85264	-0.229991	0.91096	0.94642	-0.0794475	0.87304	0.87272	-0.196409	1.13834	0.186937	0.78408	1.0082	0.0117819	1.0992	1.1756	0.233397	1.0402	1.0442	0.0623981	1.27563	0.351214	0.95039	1.1599	0.214	1.2865	1.3198	0.400319	1.3644	1.3472	0.429964
PFKM	1.30913	0.388612	1.2364	1.3782	0.462785	1.2424	1.3558	0.439144	1.1363	1.1934	0.255078	1.15535	0.208336	1.0019	1.2601	0.333538	1.1817	1.299	0.377401	1.3022	1.2938	0.371615	0.982163	-0.0259651	0.87307	0.99299	-0.0101489	0.96798	0.95829	-0.0614658	1.0726	0.99521	-0.00692711
UQCRB	0.880427	-0.183725	0.71787	0.79858	-0.324491	0.79448	0.90988	-0.136252	0.84571	0.93282	-0.100329	0.883609	-0.17852	0.59066	0.81978	-0.286691	0.80933	0.90617	-0.142146	0.84597	0.87269	-0.196459	0.995527	-0.00646813	0.84872	1.0185	0.026446	1.0387	1.009	0.0129262	1.0314	0.95908	-0.0602769
NEDD8-MDP1;NEDD8;MDP1	0.82189	-0.282983	0.72098	0.79443	-0.332008	0.78226	0.89096	-0.166567	0.76288	0.78028	-0.357936	0.932043	-0.101531	0.62798	0.81538	-0.294456	0.82385	0.95745	-0.0627309	0.85568	0.90695	-0.140905	1.1166	0.159112	0.94311	1.1686	0.224781	1.0251	1.0774	0.107554	1.1491	1.1038	0.142479
SPAG9	1.12107	0.164872	0.99197	1.1643	0.219463	0.958	1.1609	0.215244	0.93351	1.038	0.0538064	0.905373	-0.143415	0.7716	1.0563	0.0790196	0.86297	0.99184	-0.0118207	0.94014	1.0024	0.00345832	0.91301	-0.131297	0.78089	0.91417	-0.129466	0.91533	0.90397	-0.145653	0.97067	0.92089	-0.118899
MAP2K2	0.899003	-0.153602	0.77774	0.87721	-0.189006	0.84709	0.91109	-0.134335	0.87652	0.90871	-0.138108	0.885443	-0.175528	0.62401	0.83926	-0.25281	0.85083	0.94275	-0.0850528	0.82687	0.85975	-0.218011	0.97863	-0.0311646	0.81944	0.99212	-0.0114135	0.98289	0.98817	-0.0171688	0.99708	0.9556	-0.0655212
NDRG1	1.08043	0.11161	0.87379	1.0455	0.0641931	0.90626	1.0686	0.0957219	1.0651	1.1272	0.172744	0.836486	-0.257587	0.62651	0.84725	-0.23914	0.81315	0.88868	-0.170264	0.88126	0.88087	-0.182999	0.815047	-0.295045	0.70108	0.79926	-0.323263	0.88623	0.86289	-0.212751	0.82634	0.78299	-0.352934
RRS1	0.99771	-0.00330756	0.83625	0.94963	-0.0745626	0.95412	1.0247	0.0352016	0.97857	1.0188	0.0268709	1.09563	0.131765	0.87462	1.132	0.178874	1.0115	1.1079	0.147828	1.1282	1.1431	0.192952	1.1472	0.198117	1.0646	1.2025	0.266037	1.1271	1.1272	0.172744	1.1649	1.1119	0.153027
CCDC86	0.97201	-0.0409569	0.83715	0.9946	-0.00781166	0.79317	0.9659	-0.0500543	0.83991	0.95553	-0.0656269	0.943242	-0.0842998	0.78515	1.1006	0.13829	0.86965	0.96709	-0.0482779	0.91971	0.9863	-0.0199016	1.04037	0.0570921	0.93192	1.0628	0.0878701	1.0898	1.0095	0.0136409	1.1008	1.0488	0.0687396
MYDGF	0.786883	-0.345778	0.61731	0.73142	-0.451228	0.67526	0.80849	-0.306698	0.7249	0.82074	-0.285003	0.858941	-0.219369	0.57849	0.80823	-0.307162	0.76346	0.88532	-0.175729	0.76883	0.82835	-0.271688	1.04453	0.0628585	0.93973	1.0609	0.0852887	1.1012	1.0549	0.0771062	1.1188	1.0178	0.0254541
BLMH	1.2025	0.266037	1.0233	1.1384	0.187008	1.0104	1.1876	0.248049	1.0861	1.2815	0.357833	0.893517	-0.162433	0.73815	1.0019	0.00273852	0.87282	0.97427	-0.0376065	0.94975	0.99026	-0.0141207	0.85798	-0.220984	0.76392	0.8719	-0.197765	0.87742	0.86001	-0.217575	0.92095	0.84203	-0.248056
GNS	1.13253	0.179554	0.95108	1.0576	0.0807941	1.0851	1.182	0.24123	1.0551	1.158	0.211635	1.03185	0.0452317	0.85621	1.1211	0.164915	1.0651	1.1467	0.197488	1.0606	1.1021	0.140255	0.969847	-0.0441714	0.84668	1.0161	0.0230424	0.95665	0.9548	-0.0667295	0.99882	0.93864	-0.0913562
EPB41L1	0.788423	-0.342958	0.71074	0.77076	-0.375646	0.75292	0.80465	-0.313567	0.72686	0.78986	-0.340331	0.896189	-0.158125	0.66865	0.85508	-0.225869	0.78879	0.87288	-0.196145	0.83481	0.87033	-0.200366	1.06497	0.0908083	0.92681	1.0933	0.128689	1.0351	1.0406	0.0574156	1.1484	1.061	0.0854247
AIP	0.942593	-0.0852926	0.83859	0.87601	-0.190981	0.90888	0.96567	-0.0503978	0.94751	0.9861	-0.0201941	0.948316	-0.0765609	0.71524	0.91608	-0.126455	0.90512	0.98325	-0.0243698	0.92445	0.93993	-0.0893748	1.01538	0.022015	0.90723	1.0501	0.0705267	1.0354	1.0276	0.0392788	1.041	0.96843	-0.0462803
KIAA1598	0.933627	-0.0990823	0.73229	0.8498	-0.234805	0.86187	0.97941	-0.0300152	0.86099	0.97167	-0.0414617	1.01725	0.024679	0.717	0.95683	-0.0636655	0.96086	1.0527	0.0740944	1.0003	1.0183	0.0261627	1.0906	0.125122	0.98329	1.1016	0.1396	1.0941	1.0912	0.125916	1.1516	1.079	0.109695
COPS3	1.02197	0.0313481	0.99212	1.0787	0.109294	0.94893	1.0215	0.0306892	0.92137	0.9657	-0.050353	0.895473	-0.159278	0.71878	0.97234	-0.0404672	0.83684	0.92069	-0.119213	0.94743	0.96896	-0.045491	0.90215	-0.148561	0.72873	0.83222	-0.264963	0.9034	0.90633	-0.141892	1.0012	0.9679	-0.0470701
EIF5B	1.03073	0.0436711	1.0341	1.1894	0.250234	0.8717	0.96149	-0.0566562	0.8677	0.94131	-0.0872582	0.944534	-0.0823247	0.87756	1.1698	0.226262	0.84677	0.94627	-0.0796762	0.96457	0.99568	-0.00624594	1.02226	0.0317669	0.85996	0.99536	-0.00670968	0.99666	0.98403	-0.0232258	1.1351	1.0874	0.120883
RNPS1	0.972633	-0.0400321	0.82579	0.92075	-0.119119	0.89507	1.0065	0.00934717	0.9283	0.99065	-0.0135527	0.930121	-0.10451	0.71543	0.93601	-0.0954042	0.89046	0.98927	-0.0155638	0.93382	0.95609	-0.0647817	0.966083	-0.0497805	0.81452	0.98296	-0.0247954	0.97171	0.97618	-0.0347809	0.97303	0.93911	-0.0906339
SRM	0.85729	-0.222145	0.7538	0.81673	-0.292069	0.81502	0.8649	-0.209395	0.865	0.89024	-0.167734	1.05221	0.0734181	0.73732	0.92781	-0.108099	0.98022	1.0753	0.104739	1.0143	1.0136	0.0194884	1.1621	0.216734	0.98116	1.166	0.221568	1.1396	1.1603	0.214498	1.2108	1.16	0.214125
SNX2	0.847863	-0.238096	0.74127	0.83701	-0.256683	0.79754	0.8483	-0.237354	0.82639	0.85828	-0.22048	0.934409	-0.0978741	0.67104	0.85368	-0.228233	0.81477	0.88832	-0.170849	0.90149	0.93574	-0.0958204	1.08697	0.120308	0.89043	1.0641	0.0896337	1.0624	1.062	0.0867838	1.1781	1.1348	0.182438
CYFIP1	0.952283	-0.0705372	0.98081	1.0429	0.0606008	0.83153	0.87573	-0.191442	0.89494	0.93822	-0.0920018	0.937037	-0.0938226	0.81569	1.0317	0.0450235	0.82973	0.89054	-0.167248	0.96448	0.97892	-0.0307371	1.0169	0.0241778	0.86544	1.023	0.0328061	0.99057	1.0035	0.00504062	1.0591	1.0242	0.0344975
HINT2	0.83569	-0.25896	0.7075	0.7632	-0.389867	0.80261	0.87825	-0.187296	0.78127	0.86562	-0.208194	1.03607	0.0511153	0.72598	0.9496	-0.0746082	0.94669	1.0468	0.0659858	0.98734	1.0066	0.0094905	1.17417	0.231637	1.0573	1.2065	0.270828	1.2087	1.1703	0.226878	1.2413	1.1457	0.196229
NCAPD2	1.06796	0.0948621	1.0848	1.2079	0.272501	0.90511	0.98169	-0.0266606	0.94112	1.0143	0.0204844	0.923679	-0.114537	0.79264	1.0473	0.0666748	0.8205	0.89973	-0.152436	0.9886	1.0181	0.0258793	0.961937	-0.0559862	0.79679	0.91648	-0.125825	0.94772	0.94243	-0.0855426	1.0914	1.0269	0.0382957
EIF2AK2	1.31827	0.398642	1.2281	1.4174	0.503247	1.1156	1.3158	0.39594	1.0683	1.2216	0.288772	1.13617	0.184173	0.99176	1.3152	0.395282	1.1254	1.2135	0.279174	1.2873	1.3446	0.427177	0.995797	-0.00607691	0.77299	0.91931	-0.121377	0.99574	0.97018	-0.0436757	1.2019	1.0979	0.134747
NUP37	1.09773	0.134528	0.95035	1.0106	0.0152121	0.98698	1.0375	0.0531113	1.1089	1.2451	0.316262	0.973106	-0.0393318	0.75137	1.0001	0.000144262	0.95908	1.0357	0.0506062	1.0309	1.1108	0.151599	0.929337	-0.105727	0.82117	0.92302	-0.115566	0.95382	0.96018	-0.0586232	0.9586	0.90481	-0.144313
EMG1	1.08348	0.115673	0.92703	0.98334	-0.0242378	1.0199	1.1816	0.240742	1.0187	1.0855	0.11836	1.06523	0.0911605	0.83938	1.1252	0.170181	1.0365	1.1558	0.208892	1.1064	1.143	0.192825	1.05278	0.074204	0.92553	1.0838	0.116099	1.0288	0.99784	-0.00311959	1.1335	1.0767	0.106616
ASS1	2.09197	1.06486	1.701	1.962	0.972325	1.9791	2.2019	1.13875	1.9598	2.112	1.07861	0.499001	-1.00289	0.48083	0.64241	-0.638434	0.59692	0.68947	-0.53644	0.59306	0.6019	-0.732404	0.307023	-1.70358	0.2679	0.31552	-1.6642	0.31844	0.30817	-1.6982	0.31554	0.29738	-1.74962
OAT	1.2726	0.347779	1.0926	1.2169	0.283211	1.1686	1.2782	0.354114	1.2258	1.3227	0.403486	0.876951	-0.189432	0.72252	0.94683	-0.0788227	0.8863	0.97631	-0.0345888	0.97332	1.0134	0.0192037	0.771233	-0.374761	0.6588	0.77343	-0.370657	0.77935	0.78641	-0.346646	0.79798	0.75386	-0.407631
IGF2BP3	1.24753	0.319078	1.1133	1.2654	0.339594	1.1555	1.2353	0.304861	1.157	1.2419	0.312549	1.00932	0.0133805	0.83601	1.126	0.171207	1.0416	1.1307	0.177216	1.1017	1.1163	0.158725	0.884653	-0.176816	0.7335	0.87085	-0.199504	0.89459	0.87691	-0.189499	0.96558	0.9062	-0.142099
PNPT1	1.1695	0.225892	1.0389	1.157	0.210389	1.0917	1.2157	0.281787	1.0411	1.1358	0.183709	1.17801	0.236353	0.96283	1.2524	0.324695	1.2058	1.3306	0.412077	1.2449	1.274	0.349365	1.08333	0.115477	0.96263	1.1002	0.137766	1.1061	1.0746	0.1038	1.1676	1.0752	0.104605
TIGAR	1.14387	0.193919	0.97106	1.0793	0.110096	1.0112	1.1666	0.22231	1.0736	1.1857	0.245739	1.1018	0.139862	0.87411	1.1649	0.220206	1.0951	1.2001	0.263155	1.1873	1.213	0.27858	1.023	0.0328061	0.8926	1.0191	0.0272956	1.0355	1.0226	0.0322419	1.1042	1.0273	0.0388576
PABPN1	1.0438	0.0618453	0.95449	1.0377	0.0533894	0.92436	1.0419	0.0592168	1.0361	1.0518	0.0728604	1.01186	0.0170049	0.82105	1.0575	0.0806577	0.91858	1.0171	0.0244615	1.1145	1.1115	0.152508	1.00249	0.00358785	0.83555	0.99607	-0.00568096	1.0199	1.008	0.0114956	1.0704	1.0034	0.00489684
	0.946167	-0.0798338	0.82919	0.93621	-0.0950959	0.89789	0.97788	-0.0322707	0.868	0.92441	-0.113395	1.1243	0.169027	0.885	1.1617	0.216238	1.05	1.1357	0.183582	1.1122	1.1202	0.163756	1.2107	0.275841	1.0386	1.186	0.246104	1.1954	1.2156	0.281669	1.2432	1.2305	0.299245
GTPBP4	0.940063	-0.0891701	1.0443	1.193	0.254594	0.67601	0.77522	-0.367322	0.7708	0.85197	-0.231125	0.966422	-0.0492745	1.0414	1.3777	0.462262	0.68768	0.77851	-0.361213	1.0777	1.0883	0.122076	1.13389	0.181276	0.97344	1.1546	0.207393	1.0018	0.98786	-0.0176215	1.3277	1.2592	0.332507
CYP24A1	1.08673	0.119998	1.005	1.1143	0.156138	0.98241	1.0984	0.135404	0.9593	1.0475	0.0669502	1.11889	0.162067	0.96052	1.2377	0.307662	1.0624	1.1604	0.214622	1.1419	1.1604	0.214622	1.15237	0.2046	1.0185	1.1673	0.223175	1.1022	1.0848	0.117429	1.2578	1.205	0.269033
PTPN11	1.07373	0.102636	0.93994	1.0493	0.0694272	0.98907	1.1204	0.164014	1.0288	1.0515	0.0724489	0.934246	-0.0981263	0.80357	1.0231	0.0329472	0.90197	1.0083	0.0119249	0.94227	0.98083	-0.027925	0.958497	-0.0611547	0.8555	0.98563	-0.0208819	0.92018	0.93889	-0.090972	0.99937	0.95097	-0.0725283
UGGT1	0.91258	-0.131977	0.83506	0.89594	-0.158526	0.84267	0.93983	-0.0895283	0.86858	0.90197	-0.148849	0.95949	-0.0596603	0.75555	0.99159	-0.0121844	0.89383	0.98865	-0.0164682	0.92044	0.94016	-0.0890218	1.0642	0.0897693	0.93087	1.0881	0.121811	1.0425	1.0219	0.031254	1.1314	1.0826	0.1145
GRB2	0.97713	-0.0333776	0.81629	0.95183	-0.0712242	0.90007	0.99313	-0.00994552	0.90785	0.98643	-0.0197114	0.972861	-0.0396942	0.7585	1.02	0.0285692	0.93038	1.0445	0.0628125	0.97597	1.0088	0.0126402	1.01223	0.0175419	0.87852	1.0068	0.00977712	1.0567	1.0501	0.0705267	1.0608	0.9798	-0.0294408
SEC23IP	0.939073	-0.0906903	0.81051	0.92686	-0.109577	0.86416	0.94457	-0.0822704	0.90941	0.94579	-0.0804082	0.893447	-0.162546	0.64855	0.84845	-0.237098	0.85895	0.94048	-0.0885308	0.84886	0.87328	-0.195484	0.97253	-0.0401853	0.82892	0.97449	-0.0372807	0.9763	0.98714	-0.0186734	0.98909	0.95596	-0.0649778
SMC1A	1.0678	0.0946415	1.0138	1.1805	0.239398	0.87958	1.02	0.0285692	0.89857	1.0029	0.00417776	1.02908	0.0413598	0.86885	1.159	0.212881	0.93645	1.0478	0.0673634	1.0934	1.1564	0.209641	1.0574	0.0805212	0.86839	1.0272	0.0387171	1.0359	1.0009	0.00129784	1.1922	1.1441	0.194213
KIAA0391	0.765223	-0.386047	0.82099	0.85291	-0.229535	0.63019	0.73228	-0.449533	0.65719	0.71048	-0.493134	1.00392	0.00564431	0.90991	1.1386	0.187261	0.85295	0.9354	-0.0963447	0.92091	0.932	-0.101598	1.2379	0.307895	1.0469	1.2502	0.322159	1.2095	1.1596	0.213627	1.4023	1.3039	0.382833
PPP1CB	1.09593	0.13216	1.0182	1.0565	0.0792928	1.0811	1.1363	0.184344	1.0774	1.095	0.130931	1.06626	0.0925563	0.83244	1.0818	0.113434	1.0353	1.1387	0.187388	1.1549	1.1465	0.197236	1.00857	0.012316	0.84672	1.026	0.0370307	0.96954	1.0206	0.0294175	0.99593	0.97912	-0.0304424
DBNL	1.0383	0.0542233	0.90804	1.0147	0.0210533	0.92359	1.0179	0.0255958	0.98151	1.0823	0.1141	0.991064	-0.0129492	0.71238	0.95193	-0.0710726	0.91587	1.0411	0.0581086	1.0543	1.0669	0.093425	1.00302	0.00435517	0.81125	0.97517	-0.0362744	1.0029	1.0333	0.0472592	0.99387	1.0006	0.000865357
ACBD3	1	0	0.88602	0.9835	-0.024003	0.95795	1.0056	0.00805655	0.93753	1.0109	0.0156403	1.00105	0.00151564	0.79699	1.076	0.105678	0.98306	1.0946	0.130404	0.99528	1.026	0.0370307	1.02481	0.0353612	0.89571	1.0587	0.0822938	1.0995	1.0486	0.0684645	1.0039	0.96714	-0.0482034
COX7A2	0.87339	-0.195302	0.70765	0.8095	-0.304897	0.7898	0.89582	-0.158719	0.87915	0.91485	-0.128393	1.04284	0.0605224	0.72085	0.95668	-0.0638917	0.94843	1.0643	0.0899049	1.0251	1.0226	0.0322419	1.155	0.207893	0.99646	1.1607	0.214995	1.2032	1.1627	0.217479	1.2072	1.1416	0.191057
SRRM1	0.996253	-0.00541545	0.7826	0.95263	-0.0700121	0.85578	0.98253	-0.0254266	0.91307	1.0536	0.0753273	0.947992	-0.0770529	0.72971	0.99042	-0.0138876	0.92114	1.0279	0.0396999	0.91627	0.96688	-0.0485912	1.00657	0.00944273	0.95818	1.071	0.0989585	1.0943	1.0393	0.0556122	0.95764	0.9094	-0.137013
CLINT1	1.03532	0.0500767	0.78932	0.90746	-0.140094	0.96129	1.0675	0.0942361	1.0061	1.131	0.177599	1.03913	0.0553808	0.71032	0.93332	-0.0995563	1.0026	1.1095	0.14991	1.0948	1.1325	0.179511	1.02	0.0285692	0.90846	1.031	0.0440443	1.0626	1.0223	0.0318186	1.1003	1.0067	0.00963382
EIF3K	1.04167	0.0588983	0.95699	1.0565	0.0792928	0.95026	1.0761	0.105812	0.89796	0.99241	-0.0109918	0.96664	-0.0489494	0.796	1.0465	0.0655723	0.94933	1.0759	0.105544	0.95073	0.97782	-0.0323592	0.99986	-0.000201991	0.84515	1.0006	0.000865357	0.99299	0.98518	-0.0215408	1.0621	1.0138	0.0197731
BAIAP2L1	1.1288	0.17479	0.96486	1.1202	0.163756	0.98369	1.1149	0.156914	1.0437	1.1513	0.203264	0.955431	-0.0657762	0.76089	1.0091	0.0130692	0.94274	1.0457	0.064469	1.004	1.0296	0.042084	0.919553	-0.120995	0.81438	0.92456	-0.113161	0.94664	0.9383	-0.0918788	0.97662	0.8958	-0.158751
ATP5EP2;ATP5E	0.98331	-0.0242818	0.87875	0.97634	-0.0345445	0.95182	0.98474	-0.0221852	0.94476	0.98885	-0.0161764	0.887656	-0.171928	0.69892	0.91254	-0.13204	0.85946	0.91718	-0.124723	0.86631	0.93999	-0.0892827	0.937197	-0.0935763	0.80785	0.95018	-0.0737273	0.9757	1.0119	0.0170667	0.95156	0.84951	-0.235297
PALLD	1.06543	0.0914403	0.91693	1.055	0.077243	0.93398	1.0486	0.0684645	1	1.0927	0.127897	0.75907	-0.397695	0.60326	0.7892	-0.341537	0.72558	0.82119	-0.284212	0.79531	0.8103	-0.303472	0.75632	-0.402931	0.64134	0.73686	-0.440538	0.79201	0.78396	-0.351148	0.81432	0.74814	-0.41862
NIPSNAP1	0.847577	-0.238584	0.66662	0.75661	-0.402378	0.75157	0.8916	-0.165531	0.80107	0.89452	-0.160814	1.00395	0.00568423	0.71006	0.9438	-0.0834469	0.91383	1.031	0.0440443	0.91228	0.98242	-0.0255882	1.18573	0.24578	1.0184	1.1975	0.260026	1.2339	1.2438	0.314755	1.2107	1.1159	0.158208
TFAM	0.82833	-0.271722	0.81889	0.96049	-0.0581575	0.62758	0.74106	-0.432338	0.69281	0.78344	-0.352105	0.867803	-0.20456	0.75242	1.0566	0.0794293	0.63627	0.73332	-0.447485	0.89937	0.95245	-0.0702847	1.06777	0.0946009	0.89175	1.0726	0.101112	0.9871	0.94481	-0.0819039	1.2741	1.1859	0.245982
NFXL1	1.14697	0.197823	0.84578	1.068	0.0949116	0.93141	1.1436	0.193583	1.0303	1.2293	0.297837	0.968056	-0.0468383	0.58311	0.82873	-0.271026	0.97221	1.1238	0.168385	1.0285	1.1118	0.152897	0.903457	-0.146473	0.7308	0.8256	-0.276485	1.0293	0.98696	-0.0189365	0.99247	0.89781	-0.155518
SOD2	0.96899	-0.0454463	0.85418	0.98348	-0.0240324	0.84562	0.95411	-0.0677725	0.86991	0.96938	-0.0448658	0.915539	-0.127307	0.71955	0.92672	-0.109795	0.87166	0.93745	-0.0931864	0.91127	0.94475	-0.0819955	0.963687	-0.053364	0.80324	0.94811	-0.0768736	0.97731	0.98648	-0.0196383	1.0011	0.95647	-0.0642084
SEC22B	0.930573	-0.103808	0.98136	1.0201	0.0287106	0.80737	0.82796	-0.272367	0.90279	0.94366	-0.0836609	1.0485	0.0683253	0.93716	1.1864	0.246591	0.91393	0.97219	-0.0406898	1.1015	1.0872	0.120617	1.13007	0.176408	0.93175	1.1222	0.16633	1.1053	1.1166	0.159112	1.1896	1.1514	0.203389
MEMO1	1.31313	0.393013	1.1408	1.3093	0.388796	1.1445	1.3233	0.40414	1.1927	1.3068	0.386038	1.06435	0.0899696	0.91231	1.1916	0.2529	1.1017	1.2301	0.298776	1.1685	1.1958	0.257976	0.922843	-0.115842	0.82706	0.92737	-0.108783	0.97396	0.9446	-0.0822246	0.95443	0.89656	-0.157528
TXNDC12	0.986017	-0.0203161	0.78239	0.90605	-0.142337	0.88758	1.0231	0.0329472	0.91637	1.0289	0.0411028	0.938074	-0.0922257	0.69793	0.9456	-0.0806981	0.88869	0.98889	-0.016118	0.93012	0.96219	-0.0556063	0.995413	-0.00663238	0.9216	1.0562	0.078883	1.0234	0.9875	-0.0181473	1.033	0.94254	-0.0853742
DNAJC8	0.998593	-0.00203082	0.83887	0.97034	-0.0434377	0.82509	0.99724	-0.00398734	0.91379	1.0282	0.0401209	0.911326	-0.133962	0.64837	0.91223	-0.13253	0.85395	0.98064	-0.0282045	0.87619	0.92833	-0.10729	1.00384	0.00552455	0.87389	1.0112	0.0160684	1.0642	1.0684	0.0954519	0.98826	0.93191	-0.101737
BAG2	1.0011	0.0015909	0.84694	0.95811	-0.0617368	0.94064	1.0246	0.0350608	0.98869	1.0206	0.0294175	0.842914	-0.246542	0.59989	0.80034	-0.321315	0.81305	0.91717	-0.124739	0.84773	0.86385	-0.211147	0.867963	-0.204294	0.76941	0.88779	-0.17171	0.87118	0.874	-0.194295	0.88772	0.8421	-0.247937
DENR	1.05963	0.0835651	0.97522	1.1485	0.199751	0.89156	1.0198	0.0282862	0.91769	1.0106	0.0152121	1.01366	0.0195738	0.79617	1.1235	0.168	0.96209	1.0793	0.110096	1.0416	1.0872	0.120617	1.03729	0.0528193	0.85962	0.98337	-0.0241938	1.121	1.069	0.0962619	1.1618	1.0595	0.0833836
CPLX2	1.33727	0.419287	1.0812	1.3248	0.405775	1.0885	1.3198	0.400319	1.1974	1.3672	0.451224	0.791979	-0.336466	0.69664	0.95375	-0.0683169	0.85732	0.99452	-0.00792771	0.81737	0.88082	-0.183081	0.701247	-0.512006	0.64496	0.73041	-0.453222	0.79278	0.75511	-0.405241	0.68263	0.61822	-0.693808
UPF1	0.991343	-0.0125433	0.87517	0.97777	-0.032433	0.9153	1.0197	0.0281448	0.92004	0.97656	-0.0342194	0.977511	-0.032815	0.76402	1.003	0.00432161	0.91715	1.0108	0.0154976	1.0006	1.0248	0.0353424	1.01478	0.0211717	0.84794	0.99115	-0.0128247	1.0476	1.0427	0.0603241	1.0614	1.0105	0.0150693
HM13	0.81092	-0.302369	0.82511	0.94511	-0.0814458	0.61349	0.73437	-0.445421	0.66233	0.75328	-0.408742	0.882057	-0.181057	0.82124	1.0844	0.116897	0.65668	0.73435	-0.44546	0.87769	0.89987	-0.152211	1.1118	0.152897	0.95817	1.1022	0.140386	1.107	1.0558	0.0783366	1.32	1.1774	0.235605
EEF1E1;EEF1E1-BLOC1S5	0.86823	-0.203851	0.75669	0.81734	-0.290992	0.80825	0.88616	-0.174361	0.81518	0.90119	-0.150097	0.882828	-0.179796	0.64022	0.84576	-0.24168	0.80036	0.87598	-0.19103	0.85011	0.87813	-0.187494	0.998013	-0.002869	0.88062	1.0223	0.0318186	1.0051	0.99846	-0.00222346	1.0395	0.97328	-0.0390732
SEC24C	0.93829	-0.0918942	0.86297	0.95066	-0.0729986	0.81046	0.91154	-0.133622	0.85361	0.95267	-0.0699515	0.928797	-0.106565	0.71471	0.94527	-0.0812016	0.85892	0.95647	-0.0642084	0.92812	0.95112	-0.0723007	0.99935	-0.000938057	0.84698	0.98623	-0.020004	1.0449	1.0135	0.0193461	1.0493	0.99832	-0.00242577
CCDC124	0.940743	-0.0881269	0.90246	0.9453	-0.0811558	0.88567	0.91483	-0.128424	0.93178	0.9621	-0.0557412	0.893512	-0.162441	0.696	0.93356	-0.0991853	0.79885	0.89565	-0.158993	0.91046	0.94372	-0.0835692	0.971227	-0.0421201	0.76537	0.95586	-0.0651288	0.93206	0.97579	-0.0353574	0.96887	0.98203	-0.026161
ATAD3A;ATAD3B	0.911937	-0.132994	0.91503	0.97397	-0.0380508	0.76917	0.85382	-0.227996	0.81035	0.90802	-0.139204	1.01526	0.0218508	0.80049	1.0241	0.0343566	0.93714	1.0369	0.0522768	0.98501	1.0052	0.00748258	1.12363	0.168171	0.89957	1.1026	0.14091	1.126	1.1396	0.188528	1.1643	1.1287	0.174662
RCN2	1.04627	0.0652506	0.84954	0.9865	-0.019609	0.9482	1.0727	0.101247	1.0191	1.0796	0.110497	0.91358	-0.130397	0.75631	0.96907	-0.0453272	0.86823	0.96124	-0.0570314	0.96082	0.97651	-0.0342933	0.91169	-0.133385	0.80666	0.95076	-0.0728469	0.90192	0.89924	-0.153222	0.93189	0.88507	-0.176137
COLGALT1	0.83155	-0.266125	0.72358	0.79135	-0.337612	0.78434	0.87835	-0.187132	0.78359	0.82495	-0.277621	0.971237	-0.0421052	0.70401	0.90628	-0.141971	0.86974	0.94267	-0.0851753	0.92597	0.92966	-0.105225	1.118	0.16092	0.94527	1.1022	0.140386	1.1339	1.1417	0.191184	1.1497	1.1101	0.15069
ALDH9A1	0.845537	-0.242061	0.67804	0.78137	-0.355922	0.75408	0.88564	-0.175208	0.76301	0.8696	-0.201576	0.943679	-0.0836321	0.66983	0.90107	-0.150289	0.83844	0.95789	-0.0620681	0.91193	0.96178	-0.0562212	1.08067	0.111922	0.99286	1.1082	0.148218	1.1045	1.0648	0.0905825	1.1655	1.069	0.0962619
PXN	1.00475	0.00684136	0.88634	0.95837	-0.0613453	0.82949	0.99859	-0.00203564	0.95154	1.0573	0.0803848	1.06237	0.0872818	0.79159	1.0363	0.0514417	1.0274	1.145	0.195348	1.0809	1.0809	0.112233	1.0788	0.109427	1.0113	1.1281	0.173895	1.1048	1.0692	0.0965317	1.1188	1.0391	0.0553345
NUP98	1.03558	0.0504437	0.96792	1.0613	0.0858325	0.87107	0.99745	-0.00368357	0.97333	1.048	0.0676387	0.940902	-0.0878833	0.78713	1.0431	0.0608775	0.87482	0.94853	-0.0762347	0.99246	1.013	0.0186342	0.955427	-0.065783	0.81812	0.9611	-0.0572415	0.99146	0.95304	-0.0693913	1.0111	0.95214	-0.0707544
NAPA	0.831527	-0.266166	0.71397	0.81423	-0.296492	0.77779	0.84864	-0.236775	0.80112	0.83171	-0.265848	0.850049	-0.234382	0.6224	0.80499	-0.312957	0.77071	0.84499	-0.242994	0.79438	0.80798	-0.307609	0.985057	-0.0217214	0.83933	0.96872	-0.0458484	0.98938	0.99055	-0.0136983	1.0398	0.9959	-0.00592721
CHMP4B	0.888663	-0.170291	0.78773	0.90295	-0.147282	0.79627	0.90966	-0.136601	0.78592	0.85338	-0.22874	0.902782	-0.14755	0.71193	0.9439	-0.0832941	0.80341	0.88853	-0.170508	0.88217	0.93313	-0.09985	1.02277	0.032477	0.87718	1.0098	0.0140696	1.0514	1.0208	0.0297002	1.1089	1.0377	0.0533894
DARS2	0.92111	-0.118555	0.79778	0.89684	-0.157077	0.8279	0.94196	-0.0862623	0.87458	0.92453	-0.113208	0.934228	-0.0981538	0.72475	0.95146	-0.0717851	0.85547	0.94295	-0.0847468	0.94175	0.96167	-0.0563862	1.00546	0.00786047	0.88895	1.0418	0.0590783	0.97989	0.98773	-0.0178114	1.0514	0.98686	-0.0190827
LETM1	0.839467	-0.252455	0.79291	0.92293	-0.115707	0.64943	0.74347	-0.427654	0.75559	0.852	-0.231075	0.998963	-0.00149637	0.78461	1.0457	0.064469	0.79979	0.88169	-0.181657	1.0321	1.0584	0.081885	1.165	0.22033	1.0564	1.1866	0.246834	1.1457	1.0949	0.130799	1.3164	1.2135	0.279174
ENAH	1.1094	0.14978	0.9442	1.0794	0.11023	1.015	1.077	0.107018	1.0917	1.1718	0.228726	0.808167	-0.307275	0.65277	0.86935	-0.201991	0.82703	0.89963	-0.152596	0.82744	0.8874	-0.172344	0.77003	-0.377013	0.66824	0.77662	-0.364719	0.78331	0.79742	-0.326588	0.76092	0.73605	-0.442124
ERGIC1	0.898817	-0.153901	0.93797	1.0163	0.0233263	0.76381	0.83019	-0.268487	0.78741	0.84996	-0.234533	0.714313	-0.485371	0.63427	0.82147	-0.28372	0.60671	0.65001	-0.621466	0.71391	0.713	-0.488026	0.82232	-0.282228	0.69033	0.8256	-0.276485	0.78826	0.77423	-0.369166	0.8973	0.86713	-0.20568
FAM120A	0.97156	-0.041625	0.9819	1.0873	0.12075	0.78304	0.88419	-0.177572	0.84974	0.94319	-0.0843797	1.04534	0.0639707	0.99503	1.298	0.37629	0.83795	0.92818	-0.107523	1.1474	1.1492	0.20063	1.15067	0.20247	0.9587	1.1158	0.158078	1.0827	1.0693	0.0966667	1.366	1.2669	0.341303
PAWR	1.16667	0.222392	0.98523	1.1482	0.199374	1.0415	1.1742	0.231678	1.0029	1.1776	0.23585	1.01312	0.0188003	0.8015	1.1058	0.14509	0.99865	1.1204	0.164014	1.0913	1.1476	0.19862	0.9494	-0.074912	0.81222	0.94794	-0.0771323	0.94823	0.92284	-0.115848	1.0682	0.97742	-0.0329495
SNRNP40	1.0404	0.0571383	0.9466	1.0032	0.00460925	0.96425	1.0143	0.0204844	1.0628	1.1037	0.142348	0.986216	-0.0200251	0.76142	0.98805	-0.017344	0.93197	1.0038	0.00547185	1.0438	1.0726	0.101112	0.982877	-0.0249177	0.81145	0.97917	-0.0303687	0.93521	1.0002	0.00028851	1.0226	0.96926	-0.0450444
CYB5R3	0.80946	-0.304968	0.75302	0.85887	-0.219488	0.70401	0.78094	-0.356716	0.72992	0.78857	-0.342689	0.912298	-0.132423	0.7286	0.94525	-0.0812322	0.72698	0.78958	-0.340843	0.91278	0.91978	-0.120639	1.09713	0.133739	0.91941	1.1114	0.152378	0.95584	1.0043	0.00619029	1.2165	1.1757	0.23352
CELF1	1.02659	0.0378601	0.85845	0.99177	-0.0119225	0.92657	1.0789	0.109561	0.9196	1.0091	0.0130692	0.958111	-0.0617351	0.70475	0.94071	-0.0881781	0.92526	1.0237	0.033793	0.9597	0.99755	-0.00353894	0.989373	-0.0154131	0.84489	0.9609	-0.0575418	1.0375	0.99112	-0.0128684	1.0586	1.0161	0.0230424
SLC25A11	0.820143	-0.286052	0.73829	0.81583	-0.29366	0.73446	0.80136	-0.319478	0.77647	0.84324	-0.245985	0.995076	-0.00712202	0.74274	1.0153	0.0219061	0.80506	0.88408	-0.177751	1.0057	1.0453	0.0639171	1.17447	0.232006	1.0269	1.1644	0.219587	1.1621	1.1336	0.180912	1.2896	1.2254	0.293253
MACF1	1.18103	0.24005	1.1465	1.2573	0.330329	1.0416	1.1456	0.196103	1.0395	1.1402	0.189287	0.99229	-0.0111663	0.88859	1.1772	0.235359	0.94553	1.0065	0.00934717	1.1085	1.1208	0.164529	0.92284	-0.115848	0.77415	0.91786	-0.123654	0.88113	0.88374	-0.178306	1.0518	0.96692	-0.0485316
NPM3	0.904397	-0.144972	0.80022	0.85605	-0.224233	0.85575	0.90323	-0.146835	0.88019	0.95391	-0.0680749	1.02891	0.0411137	0.75482	0.97524	-0.0361708	0.96419	1.0307	0.0436245	1.0033	1.01	0.0143553	1.11923	0.162511	0.97251	1.1097	0.15017	1.1067	1.12	0.163499	1.1649	1.128	0.173767
NDUFA9	0.837773	-0.255368	0.78626	0.8695	-0.201742	0.70433	0.77937	-0.35962	0.78697	0.86445	-0.210146	1.04001	0.0565943	0.80899	1.0487	0.068602	0.84689	0.93504	-0.0969	1.0678	1.0827	0.114634	1.20533	0.269432	1.039	1.1881	0.248656	1.1939	1.1842	0.243913	1.3439	1.2437	0.314639
SGTA	0.999863	-0.000197182	0.94948	0.99922	-0.00112574	0.91197	0.98207	-0.0261022	0.93244	1.0183	0.0261627	0.987072	-0.0187724	0.77038	0.98641	-0.0197407	0.98463	1.051	0.0717627	0.99275	1.0213	0.0304067	0.983837	-0.0235093	0.82457	0.98151	-0.0269251	1.0283	0.97263	-0.040037	1.0557	0.99737	-0.00379929
ACO1;IRP1	0.801103	-0.31994	0.72204	0.7712	-0.374823	0.73053	0.81941	-0.287343	0.75283	0.8127	-0.299205	0.800981	-0.32016	0.5621	0.75661	-0.402378	0.70063	0.77214	-0.373066	0.74691	0.75146	-0.412232	0.955403	-0.0658182	0.80528	0.96594	-0.0499945	0.97643	0.95829	-0.0614658	0.99318	0.94198	-0.0862317
ERLIN2	0.81416	-0.296616	0.72602	0.80068	-0.320702	0.75715	0.82414	-0.279039	0.75674	0.81766	-0.290427	0.912992	-0.131326	0.69031	0.91099	-0.134493	0.79165	0.88362	-0.178502	0.82976	0.85197	-0.231125	1.11757	0.160361	1.0003	1.1818	0.240986	1.1516	1.1176	0.160404	1.1349	1.0533	0.0749164
TIPRL	0.968037	-0.0468664	0.92842	0.96976	-0.0443003	0.89262	0.99418	-0.00842101	0.9404	0.94017	-0.0890064	0.942444	-0.0855205	0.75825	0.96014	-0.0586833	0.90198	0.98309	-0.0246046	0.93473	0.935	-0.0969617	0.990623	-0.0135915	0.83014	0.99276	-0.0104831	0.95906	0.96831	-0.0464591	1.0672	1.0108	0.0154976
DNAJB1	0.993547	-0.00934036	0.91025	0.98502	-0.0217751	0.87037	0.96302	-0.0543623	0.96531	1.0326	0.0462815	1.02891	0.041123	0.81403	1.0683	0.0953168	0.95421	1.0577	0.0809305	1.0728	1.0995	0.136848	1.05973	0.0837013	0.8969	1.0627	0.0877344	1.0445	1.0416	0.0588014	1.1624	1.0749	0.104202
HPCAL1	0.922193	-0.116859	0.83676	0.93797	-0.0923863	0.82992	0.89944	-0.152901	0.8714	0.92917	-0.105986	1.08817	0.121902	0.83958	1.1194	0.162726	0.96184	1.0813	0.112767	1.1039	1.1131	0.154583	1.19877	0.261551	1.0096	1.1784	0.236829	1.196	1.1924	0.253868	1.2681	1.2255	0.29337
SUCLA2	0.869933	-0.201023	0.67531	0.78796	-0.343806	0.80952	0.92904	-0.106187	0.78491	0.8928	-0.163591	0.92264	-0.11616	0.69281	0.90477	-0.144377	0.81995	0.9296	-0.105318	0.89977	0.92971	-0.105147	1.0482	0.067914	0.9351	1.0783	0.108759	1.044	1.0414	0.0585243	1.1034	1.0249	0.0354832
COPZ1	0.983957	-0.0233333	0.91427	1.0504	0.0709388	0.83173	0.93874	-0.0912025	0.86223	0.96273	-0.0547968	1.02958	0.0420606	0.83271	1.1148	0.156785	0.94425	1.0335	0.0475384	1.0266	1.0743	0.103397	1.1179	0.160791	0.9357	1.1027	0.14104	1.1168	1.1046	0.143524	1.2063	1.1464	0.197111
PLAA	0.87763	-0.188315	0.81484	0.91559	-0.127226	0.74296	0.84012	-0.251333	0.79206	0.87718	-0.189055	0.945572	-0.0807404	0.76609	0.95906	-0.060307	0.8416	0.91814	-0.123214	0.92365	0.93822	-0.0920018	1.07147	0.099587	0.91868	1.0987	0.135798	1.0896	1.076	0.105678	1.0888	1.0397	0.0561673
NDUFB10	0.869867	-0.201134	0.76677	0.82751	-0.273151	0.80959	0.90536	-0.143437	0.83962	0.87673	-0.189795	0.927812	-0.108095	0.68499	0.90767	-0.13976	0.82786	0.92387	-0.114238	0.87471	0.92032	-0.119793	1.08087	0.112189	0.89333	1.109	0.149259	1.0535	1.1032	0.141694	1.0331	1.0304	0.0432045
TPP1	0.799223	-0.323329	0.65834	0.68732	-0.540946	0.78255	0.81929	-0.287554	0.87394	0.89106	-0.166406	1.16611	0.221705	0.79706	1.0204	0.0291348	1.0526	1.1358	0.183709	1.1027	1.0953	0.131326	1.34303	0.425495	1.1825	1.4337	0.519743	1.3021	1.3731	0.457437	1.243	1.2223	0.289598
DLAT	0.780567	-0.357406	0.67159	0.75537	-0.404745	0.70446	0.80006	-0.32182	0.72044	0.78627	-0.346903	0.887417	-0.172316	0.67232	0.8654	-0.208561	0.78128	0.87598	-0.19103	0.81737	0.85057	-0.233498	1.0636	0.0889557	0.94161	1.0699	0.097476	1.0573	1.068	0.0949116	1.1096	1.0529	0.0743684
SON	0.98377	-0.023607	0.85096	0.94268	-0.08516	0.92046	1.0119	0.0170667	0.94629	0.99673	-0.00472534	0.951718	-0.0713943	0.74459	0.96098	-0.0574217	0.81232	0.87156	-0.198328	1.0199	1.0353	0.0500489	1.02293	0.0327121	0.86564	1.0233	0.0332292	0.97795	1.0098	0.0140696	1.0985	1.0357	0.0506062
PREP	0.801323	-0.319544	0.74302	0.82738	-0.273378	0.72915	0.76605	-0.38449	0.76504	0.81054	-0.303045	0.90675	-0.141223	0.6262	0.85011	-0.234279	0.80615	0.88241	-0.180479	0.8501	0.87191	-0.197749	1.064	0.0894982	0.91128	1.0658	0.0919367	1.1247	1.0946	0.130404	1.0744	1.0316	0.0448837
GPRC5A	0.791217	-0.337855	0.74852	0.80234	-0.317714	0.72199	0.7963	-0.328616	0.69191	0.77501	-0.367713	0.825723	-0.27627	0.60323	0.81772	-0.290321	0.7111	0.7953	-0.330429	0.73688	0.77573	-0.366373	1.02919	0.0415093	0.82241	0.98427	-0.022874	1.007	1.033	0.0468403	1.1576	1.0703	0.0980152
SARS2	0.81434	-0.296297	0.68096	0.78572	-0.347913	0.80097	0.83176	-0.265761	0.80115	0.82554	-0.27659	0.921032	-0.118676	0.61314	0.7972	-0.326986	0.82268	0.90956	-0.136759	0.86075	0.85891	-0.219421	1.07967	0.110586	0.97164	1.1166	0.159112	1.0631	1.0802	0.111298	1.0724	1.0422	0.0596322
COPS4	0.989047	-0.0158895	0.86487	0.99547	-0.00655026	0.9188	1.0102	0.0146409	0.90288	0.96147	-0.0566863	0.907869	-0.139444	0.70269	0.92756	-0.108487	0.87195	0.94591	-0.0802252	0.92329	0.9546	-0.0670318	0.928367	-0.107233	0.81845	0.95227	-0.0705574	0.94542	0.93041	-0.104061	0.95528	0.90242	-0.148129
PPIL1	0.997967	-0.00293647	0.77761	0.904	-0.145605	0.91858	1.0536	0.0753273	1.0233	1.0363	0.0514417	1.01168	0.0167594	0.68156	0.94201	-0.0861857	0.97226	1.1037	0.142348	1.0574	1.1331	0.180275	1.00539	0.00776003	0.86374	1.007	0.0100637	0.9981	1.0097	0.0139267	1.0448	0.99948	-0.000750397
TM9SF3	0.875173	-0.192359	0.84366	0.95054	-0.0731808	0.70221	0.8326	-0.264305	0.76504	0.84238	-0.247457	1.04645	0.0655095	0.89403	1.1543	0.207018	0.87083	0.99926	-0.00106799	1.0328	1.0805	0.111699	1.23573	0.305367	1.1265	1.2578	0.330903	1.1903	1.1378	0.186247	1.3831	1.3116	0.391328
DNM1	1.42303	0.508969	1.2955	1.406	0.491597	1.3046	1.4391	0.525167	1.2676	1.424	0.509949	1.08335	0.115496	0.91893	1.2004	0.263515	1.1599	1.2658	0.340049	1.2298	1.2574	0.330444	0.860343	-0.217016	0.72845	0.8471	-0.239396	0.91112	0.85778	-0.22132	0.93427	0.87615	-0.19075
DTD1	1.09731	0.133971	0.83326	0.96763	-0.0474726	1.0473	1.1129	0.154324	1.1962	1.2114	0.276675	1.1078	0.147697	0.85764	1.2213	0.288418	1.0432	1.2076	0.272143	1.2134	1.2669	0.341303	1.0668	0.0932897	0.91238	1.0704	0.09815	1.0586	1.0986	0.135666	1.0678	1.0314	0.044604
DDX54	0.996203	-0.00548786	1.0445	1.1329	0.180021	0.86824	0.92076	-0.119103	0.87903	0.93495	-0.0970389	0.925948	-0.110997	0.93788	1.1922	0.253626	0.75966	0.82863	-0.2712	1.0288	1.0257	0.0366088	0.989383	-0.0153985	0.90955	1.0705	0.0982848	0.88444	0.84785	-0.238119	1.0899	1.0498	0.0701145
UBE2D3;UBE2D2	1.02045	0.0292102	0.86667	1.014	0.0200577	0.9669	1.0475	0.0669502	0.93508	0.99986	-0.000201991	0.968936	-0.0455274	0.80259	1.054	0.0758749	0.91598	0.99626	-0.00540579	0.99903	1.0166	0.0237521	0.991797	-0.0118837	0.83843	0.96338	-0.0538231	0.98178	0.98901	-0.015943	1.0985	1.023	0.0328061
TTC1	0.925553	-0.111612	0.7744	0.86246	-0.213471	0.81142	0.92657	-0.110028	0.92586	0.98763	-0.0179574	0.965884	-0.0500775	0.70801	0.94222	-0.0858641	0.89219	1.0122	0.0174944	0.97267	0.96611	-0.0497406	1.03279	0.0465516	0.89127	1.0557	0.0781999	1.0508	1.0538	0.0756011	1.0403	0.98888	-0.0161326
PGP	0.89908	-0.153479	0.75872	0.85986	-0.217826	0.79912	0.90746	-0.140094	0.86965	0.92992	-0.104821	0.904427	-0.144925	0.68746	0.88683	-0.173271	0.80826	0.89491	-0.160185	0.88979	0.91292	-0.13144	1.01523	0.0218066	0.89114	1.0344	0.0487942	1.0015	0.96639	-0.0493226	1.0849	1.0449	0.0633649
TECR	0.666843	-0.58458	0.81243	0.88849	-0.170573	0.51582	0.53247	-0.909228	0.53412	0.57957	-0.786945	0.876111	-0.190814	0.81263	1.0463	0.0652966	0.5534	0.61781	-0.694765	0.8298	0.81486	-0.295376	1.24513	0.3163	0.9814	1.1392	0.188021	1.1122	1.0962	0.132511	1.5853	1.5	0.584963
SPCS2	0.86515	-0.208978	0.90205	0.95621	-0.0646006	0.77039	0.81351	-0.297768	0.79548	0.82573	-0.276258	1.06014	0.0842593	0.87959	1.1101	0.15069	0.85453	0.91173	-0.133321	1.0813	1.0842	0.116631	1.2446	0.315682	1.0406	1.2637	0.337654	1.1605	1.1659	0.221444	1.3507	1.3042	0.383165
NSF	0.91145	-0.133765	0.81725	0.90518	-0.143723	0.81173	0.91321	-0.130981	0.8144	0.91596	-0.126643	0.838471	-0.254167	0.66032	0.88398	-0.177914	0.75144	0.84093	-0.249942	0.83066	0.84622	-0.240895	0.933313	-0.0995666	0.77363	0.89745	-0.156097	0.9582	0.96659	-0.049024	0.97717	0.9359	-0.0955737
SF3B4	1.11127	0.152205	0.97719	1.1201	0.163628	0.94333	1.0998	0.137241	1.0054	1.1139	0.15562	0.97477	-0.0368662	0.82512	1.0806	0.111833	0.95791	1.0814	0.1129	1.0063	1.048	0.0676387	0.9601	-0.0587434	0.84736	0.96807	-0.0468167	1.0143	0.97947	-0.0299268	0.98038	0.93276	-0.100422
RAB21	0.947823	-0.0773099	0.89265	0.99072	-0.0134507	0.82284	0.91022	-0.135713	0.85994	0.94253	-0.0853896	0.951101	-0.0723294	0.83787	1.0892	0.123269	0.8608	0.93211	-0.101428	0.93447	0.96537	-0.0508461	1.05803	0.0813851	0.92238	1.0471	0.0663992	1.0278	1.0534	0.0750534	1.1571	1.0736	0.102457
SAP18	0.962287	-0.0554614	0.87936	0.94811	-0.0768736	0.90009	0.96077	-0.057737	0.97302	0.97798	-0.0321231	0.959568	-0.0595434	0.72003	0.94374	-0.0835386	0.89641	1.0022	0.00317044	0.9987	1.0051	0.00733905	0.983593	-0.0238661	0.81505	0.95144	-0.0718154	1.0174	1.0123	0.0176369	1.0493	0.98704	-0.0188195
HYDIN	1.04693	0.0661696	1.0107	1.0397	0.0561673	0.94429	1.0562	0.078883	0.94896	1.0449	0.0633649	0.853514	-0.228513	0.68476	0.87529	-0.192167	0.81667	0.89976	-0.152388	0.88542	0.92253	-0.116332	0.858453	-0.220188	0.68188	0.83107	-0.266958	0.85863	0.81983	-0.286603	0.98614	0.92446	-0.113317
EPHA2	1.21257	0.278064	1.1356	1.2708	0.345737	1.0153	1.1606	0.214871	1.1426	1.2063	0.270589	1.11611	0.158481	1.0614	1.3736	0.457962	1.0608	1.1633	0.218223	1.2422	1.3089	0.388355	1.04533	0.0639631	0.89575	1.0664	0.0927487	1.0653	1.0272	0.0387171	1.1289	1.0424	0.059909
CSNK2B;CSNK2B-LY6G5B-1181	0.972367	-0.0404277	0.86598	0.91347	-0.130571	0.88741	0.95653	-0.0641179	0.97695	1.0471	0.0663992	0.937026	-0.0938397	0.71401	0.93432	-0.0980113	0.8651	0.93538	-0.0963755	0.93829	0.96341	-0.0537782	1.00769	0.0110471	0.87448	1.0078	0.0112094	1.0143	1.051	0.0717627	0.99838	0.96426	-0.0525059
ITGB4	0.855883	-0.224514	0.87533	0.94184	-0.0864461	0.77056	0.81053	-0.303063	0.78715	0.81528	-0.294632	1.18609	0.246212	1.0323	1.3216	0.402286	1.0154	1.1162	0.158596	1.1389	1.1374	0.18574	1.40397	0.489509	1.2156	1.4425	0.528571	1.3682	1.4006	0.486045	1.4294	1.3688	0.452912
BOP1	1.03261	0.0462908	0.93907	0.99392	-0.00879836	0.98786	1.0611	0.0855606	1.0048	1.0428	0.0604625	0.990638	-0.0135705	0.78602	1.0264	0.0375931	0.94682	1.0593	0.0831112	1.0512	1.0477	0.0672257	0.973893	-0.0381643	0.81818	0.97946	-0.0299415	0.91726	0.94311	-0.084502	1.0261	0.99911	-0.00128457
HSPBP1	0.807323	-0.308782	0.76931	0.82261	-0.281719	0.73224	0.80173	-0.318812	0.77627	0.79763	-0.326208	0.807807	-0.307918	0.58737	0.75877	-0.398265	0.70021	0.7614	-0.393274	0.77294	0.76952	-0.377969	0.95027	-0.0735906	0.75459	0.89952	-0.152773	0.98536	0.98026	-0.0287636	1.02	0.97103	-0.0424122
GGCT	1.0294	0.0418084	0.91085	1.0581	0.081476	0.89237	1.0418	0.0590783	0.90833	0.98831	-0.0169645	0.85629	-0.223829	0.71507	0.93721	-0.0935557	0.79627	0.91435	-0.129182	0.85363	0.89076	-0.166891	0.91897	-0.12191	0.80986	0.91289	-0.131487	0.94924	0.95457	-0.0670771	0.96114	0.88945	-0.169015
ERLIN1	0.871607	-0.198251	0.81855	0.85698	-0.222667	0.73745	0.84794	-0.237966	0.86927	0.9099	-0.13622	0.983321	-0.0242655	0.82532	1.0341	0.0483757	0.86612	0.93182	-0.101877	0.97971	1.0151	0.0216219	1.10413	0.142914	0.96657	1.1737	0.231064	1.0881	1.0533	0.0749164	1.1569	1.0854	0.118227
CBX1	1.12343	0.167915	0.88359	1.0786	0.10916	0.97306	1.1627	0.217479	0.99087	1.129	0.175045	1.00382	0.0055006	0.6834	0.93668	-0.0943718	1.0367	1.1492	0.20063	1.0323	1.1074	0.147176	0.94246	-0.0854967	0.78698	0.92292	-0.115722	1.0014	0.96225	-0.0555163	1.0134	0.94221	-0.0858795
TSR1	1.08827	0.122032	1.0807	1.1381	0.186627	0.97428	1.0498	0.0701145	0.98563	1.0769	0.106884	1.00914	0.0131327	0.88726	1.142	0.191563	0.93919	1.0096	0.0137838	1.1035	1.144	0.194087	0.984743	-0.0221803	0.81681	0.98219	-0.025926	0.90527	0.92314	-0.115379	1.0793	1.0489	0.0688771
CDC5L	0.97392	-0.0381248	0.92121	1.0382	0.0540844	0.84073	0.95553	-0.0656269	0.84303	0.92803	-0.107757	0.897259	-0.156404	0.83661	1.0889	0.122871	0.77967	0.87467	-0.193189	0.92196	0.95726	-0.0630173	0.990147	-0.0142859	0.90255	1.0494	0.0695647	0.94874	0.88524	-0.175859	1.0996	1.0358	0.0507455
PSMD10	1.1792	0.237808	1.0287	1.148	0.199123	1.0861	1.2017	0.265077	1.1564	1.1879	0.248413	1.0343	0.0486609	0.86686	1.1274	0.172999	1.056	1.1799	0.238665	1.0831	1.0821	0.113834	0.963813	-0.0531743	0.79593	0.97801	-0.0320789	0.97627	1.012	0.0172093	0.91577	0.90143	-0.149713
SUCLG2	1.0471	0.0663992	0.84279	1.0226	0.0322419	0.90281	1.0458	0.064607	0.9508	1.0729	0.101516	1.02645	0.0376618	0.81835	1.0764	0.106214	0.98318	1.0894	0.123534	1.0589	1.0915	0.126312	1.03727	0.0527868	0.93405	1.0657	0.0918014	1.0664	1.0336	0.047678	1.0877	1.0125	0.0179219
CKS1B	1.11947	0.162812	1.0211	1.1088	0.148999	1.0092	1.121	0.164786	1.0506	1.1286	0.174534	0.811949	-0.300539	0.65209	0.86642	-0.206862	0.79441	0.86274	-0.213002	0.86587	0.90288	-0.147394	0.775567	-0.366677	0.65257	0.78019	-0.358103	0.73728	0.75803	-0.399673	0.82157	0.78848	-0.342854
COA3	0.939627	-0.0898404	0.81152	0.89567	-0.158961	0.92023	0.99656	-0.00497143	0.84883	0.92665	-0.109904	0.926068	-0.11081	0.6639	0.88698	-0.173027	0.81009	0.90439	-0.144983	0.97275	0.97152	-0.0416844	0.995363	-0.00670485	0.81301	1.0303	0.0430645	0.94204	0.97222	-0.0406453	0.995	0.98357	-0.0239004
UBE2Z	1.00655	0.00942362	0.90954	0.98126	-0.0272926	0.93692	1.016	0.0229004	0.96926	1.0224	0.0319597	0.951576	-0.0716099	0.71064	0.94416	-0.0828967	0.9043	1.0177	0.0253123	1.0032	1.0098	0.0140696	0.947227	-0.0782184	0.78821	0.93125	-0.10276	0.98343	0.94175	-0.086584	1.0305	0.96868	-0.0459079
NUP133	1.05953	0.083429	0.92728	1.0414	0.0585243	0.94718	1.0875	0.121015	0.94294	1.0497	0.0699771	0.906724	-0.141264	0.75305	1.0145	0.0207689	0.88623	0.97176	-0.041328	0.92949	0.94825	-0.0766606	0.904453	-0.144882	0.77722	0.91374	-0.130144	0.91886	0.9128	-0.131629	0.95986	0.88682	-0.173287
SERPINB9	1.12163	0.165601	1.0673	1.1169	0.1595	0.99878	1.1067	0.146264	1.1056	1.1413	0.190678	0.75706	-0.40152	0.57332	0.7273	-0.459378	0.75179	0.80453	-0.313782	0.81976	0.82793	-0.272419	0.69963	-0.515336	0.56279	0.66315	-0.592593	0.71512	0.71265	-0.488734	0.74803	0.72309	-0.467753
PES1	0.932447	-0.100907	1.1532	1.2057	0.269871	0.69423	0.74197	-0.430567	0.77776	0.84967	-0.235025	0.927861	-0.108019	1.0095	1.2809	0.357158	0.68525	0.73874	-0.436861	1.0091	1.0167	0.023894	1.08923	0.123313	0.87769	1.0189	0.0270125	0.99662	1.0167	0.023894	1.2861	1.2321	0.301119
LSM3	0.973387	-0.0389151	0.90065	0.94874	-0.0759153	0.91574	0.95662	-0.0639821	1.0041	1.0148	0.0211954	0.985909	-0.0204738	0.71425	0.90469	-0.144505	0.94473	1.003	0.00432161	1.0109	1.013	0.0186342	1.0021	0.00302168	0.79771	0.96422	-0.0525657	1.0631	1.0833	0.115433	0.98291	0.95877	-0.0607433
AP2A2	0.870987	-0.199277	0.84715	0.95519	-0.0661404	0.7358	0.82267	-0.281614	0.76032	0.8351	-0.259979	0.925667	-0.111435	0.73694	0.97548	-0.0358158	0.77593	0.83957	-0.252277	0.93997	0.98233	-0.0257203	1.0611	0.0855606	0.86814	1.0306	0.0434845	1.0348	1.0197	0.0281448	1.2184	1.133	0.180148
KIAA0368;ECM29	0.98167	-0.02669	1.0029	1.1046	0.143524	0.82085	0.95006	-0.0739095	0.80275	0.89035	-0.167556	1.01887	0.0269684	0.89623	1.1847	0.244522	0.92884	1.0431	0.0608775	1.0135	1.056	0.0786098	1.11427	0.156095	0.92391	1.0724	0.100843	1.1291	1.0704	0.09815	1.2632	1.2	0.263034
LSM14A	1.03837	0.054316	0.95322	1.0487	0.068602	0.89837	1.0093	0.0133551	0.95285	1.0571	0.0801119	0.922653	-0.116139	0.72266	0.96272	-0.0548118	0.85897	0.96081	-0.0576769	0.95755	0.98734	-0.0183811	0.95144	-0.0718154	0.81189	0.97283	-0.0397404	0.92077	0.93198	-0.101629	0.98052	0.94951	-0.0747449
NDUFAB1	0.75675	-0.402111	0.60717	0.72705	-0.459874	0.60591	0.72403	-0.465879	0.73314	0.81917	-0.287765	0.878024	-0.187667	0.57401	0.79704	-0.327276	0.74205	0.83839	-0.254307	0.78879	0.85047	-0.233668	1.10323	0.141738	1.0601	1.197	0.259423	1.137	1.0991	0.136323	1.1322	1.0136	0.0194884
PRPF4	1.12273	0.167015	0.95016	1.1084	0.148479	1.0027	1.1068	0.146395	1.0362	1.153	0.205393	1.03036	0.0431485	0.7786	1.027	0.0384362	1.0209	1.1598	0.213876	1.0641	1.0824	0.114234	1.00608	0.00874503	0.85008	0.95943	-0.0597505	1.1095	1.0894	0.123534	1.0795	0.96941	-0.0448211
MRPL33	0.94254	-0.0853742	0.95049	1.0994	0.136716	0.72497	0.83203	-0.265293	0.78927	0.89619	-0.158123	1.07064	0.0984675	0.90631	1.1683	0.224411	0.94784	1.0507	0.0713508	1.074	1.0963	0.132643	1.19007	0.251042	0.99178	1.1252	0.170181	1.3179	1.2449	0.31603	1.31	1.2001	0.263155
ANP32E	0.904243	-0.145217	0.6697	0.81961	-0.286991	0.75163	0.92879	-0.106576	0.8532	0.96433	-0.0524012	1.02162	0.0308555	0.71104	0.96069	-0.0578571	0.89612	1.0388	0.0549179	1.0199	1.0663	0.0926134	1.14883	0.20017	1.0101	1.1475	0.198494	1.2054	1.1565	0.209765	1.2079	1.1425	0.192194
COPE	0.978983	-0.0306438	0.78879	0.90676	-0.141207	0.90146	1.032	0.045443	0.93136	0.99819	-0.00261364	1.02517	0.0358569	0.76675	0.99917	-0.00119793	0.99914	1.0945	0.130272	0.99299	1.064	0.0894982	1.08337	0.115522	0.97139	1.1006	0.13829	1.1215	1.1057	0.14496	1.1007	1.0438	0.0618453
COX6B1	0.886477	-0.173845	0.79709	0.83655	-0.257476	0.8915	0.92626	-0.110511	0.9032	0.89662	-0.157431	1.10734	0.147104	0.78577	0.99896	-0.00150118	1.0231	1.0999	0.137372	1.1152	1.113	0.154454	1.18373	0.243344	1.0001	1.2055	0.269632	1.1352	1.1571	0.210514	1.2135	1.1886	0.249263
PSPH	1.018	0.0257376	0.92934	0.9679	-0.0470701	1.0064	1.0584	0.081885	0.98343	1.0277	0.0394192	0.952393	-0.0703706	0.74217	0.95666	-0.0639218	0.91231	1.0379	0.0536674	0.95943	0.95188	-0.0711484	0.98544	-0.0211601	0.79824	0.96966	-0.0444491	0.96765	0.99076	-0.0133925	1.0093	0.9959	-0.00592721
EHD2	0.679367	-0.557738	0.65054	0.70652	-0.501198	0.60592	0.64432	-0.634151	0.64603	0.68726	-0.541072	0.86149	-0.215094	0.60916	0.81052	-0.30308	0.65744	0.72704	-0.459893	0.79473	0.81827	-0.289351	1.1323	0.179256	0.93909	1.1072	0.146916	1.105	1.1216	0.165558	1.2159	1.1681	0.224164
CHD4	0.91522	-0.12781	1.1353	1.2135	0.279174	0.64401	0.7142	-0.4856	0.78498	0.81796	-0.289898	0.927896	-0.107966	0.90742	1.1695	0.225892	0.66736	0.75127	-0.412597	1.0399	1.0866	0.119821	1.07643	0.10625	0.81234	0.95986	-0.0591041	0.96811	0.95992	-0.0590139	1.3986	1.3095	0.389016
SEC16A	1.08373	0.11601	0.94911	1.0504	0.0709388	1.0289	1.1192	0.162468	1.0397	1.0816	0.113167	1.04147	0.0586213	0.81956	1.0568	0.0797024	1.0271	1.1293	0.175429	1.0849	1.0979	0.134747	1.01241	0.0177937	0.83378	0.99903	-0.00140009	1.0149	1.0288	0.0409625	1.0422	1.0094	0.013498
CD109	0.996583	-0.00493765	0.89182	0.95004	-0.0739398	0.95315	1.0414	0.0585243	0.95355	0.99831	-0.00244022	1.07643	0.106259	0.80346	1.0168	0.0240359	1.0366	1.1237	0.168257	1.0955	1.1043	0.143132	1.0972	0.133827	0.93201	1.0931	0.128425	1.1058	1.1082	0.148218	1.1585	1.0903	0.124725
MCCC2	0.741047	-0.432364	0.65463	0.72076	-0.472409	0.65315	0.69788	-0.518949	0.75586	0.8045	-0.313836	0.875991	-0.191012	0.62798	0.81155	-0.301248	0.75887	0.83349	-0.262763	0.81327	0.80671	-0.309878	1.05583	0.0783821	0.9148	1.0926	0.127765	1.0032	1.0234	0.0333701	1.108	1.0515	0.0724489
ACOT2	0.88271	-0.179989	0.75009	0.84313	-0.246173	0.79988	0.89461	-0.160669	0.83097	0.91039	-0.135443	0.861554	-0.214986	0.63238	0.8287	-0.271078	0.7868	0.84781	-0.238187	0.83145	0.84366	-0.245266	0.966413	-0.0492877	0.81396	0.95731	-0.0629419	0.99064	0.95798	-0.0619326	1.0491	0.98395	-0.0233431
VBP1	1.14537	0.19581	0.99414	1.1456	0.196103	1.0111	1.1242	0.168899	1.0762	1.1663	0.221939	1.01635	0.0233926	0.86471	1.1349	0.182565	0.98845	1.1007	0.138421	1.0918	1.1144	0.156267	0.96879	-0.0457441	0.86075	0.99048	-0.0138003	1.0026	0.98139	-0.0271015	0.97437	0.9345	-0.0977334
GPS1	1.046	0.0648829	1.0263	1.0632	0.088413	0.99555	1.0438	0.0618453	0.96958	1.031	0.0440443	0.877129	-0.189139	0.7403	0.947	-0.0785637	0.88226	0.95675	-0.0637861	0.89255	0.91181	-0.133195	0.856577	-0.223346	0.70136	0.84098	-0.249857	0.84205	0.85724	-0.222229	0.90426	0.87151	-0.198411
GPD2	0.87974	-0.184851	0.77323	0.87326	-0.195517	0.80684	0.89655	-0.157544	0.75792	0.86941	-0.201891	0.877148	-0.189108	0.67716	0.88491	-0.176397	0.78652	0.88151	-0.181951	0.8327	0.86947	-0.201792	1.01222	0.0175276	0.8937	1.0171	0.0244615	0.9968	0.98647	-0.0196529	1.0941	1.0331	0.0469799
GANAB	0.85452	-0.226814	0.73416	0.81224	-0.300022	0.76117	0.85627	-0.223862	0.81791	0.89505	-0.15996	0.905731	-0.142845	0.66852	0.91864	-0.122428	0.80914	0.9141	-0.129576	0.87166	0.90774	-0.139649	1.03639	0.0515716	0.92202	1.1039	0.142609	1.0238	1.0245	0.03492	1.0441	0.98078	-0.0279985
MAPK1	0.919847	-0.120535	0.83656	0.92232	-0.116661	0.76709	0.8867	-0.173482	0.93883	0.95052	-0.0732111	0.928088	-0.107667	0.81663	1.0565	0.0792928	0.81433	0.9131	-0.131155	0.9498	0.95348	-0.0687254	1.02013	0.0287577	0.90619	1.0849	0.117562	0.99841	0.9717	-0.0414171	1.035	1.0038	0.00547185
NCAPH	1.1258	0.170951	1.0074	1.1457	0.196229	0.93298	1.0802	0.111298	1.0368	1.1515	0.203514	0.899842	-0.152256	0.71919	0.96387	-0.0530895	0.91183	1.0122	0.0174944	0.93057	0.97534	-0.0360229	0.857127	-0.22242	0.72813	0.8332	-0.263265	0.91756	0.90251	-0.147985	0.88961	0.83567	-0.258995
BAG3	0.997063	-0.00424295	0.85811	0.99239	-0.0110209	0.95176	1.003	0.00432161	0.92936	0.9958	-0.00607208	0.930218	-0.10436	0.72942	0.96831	-0.0464591	0.92222	1.0174	0.024887	0.87875	0.89918	-0.153318	0.989683	-0.0149611	0.83612	0.96591	-0.0500393	1.0351	1.0326	0.0462815	0.99334	0.97054	-0.0431404
PGRMC2	0.9374	-0.0932633	0.88306	0.91778	-0.12378	0.86773	0.91522	-0.12781	0.91092	0.9792	-0.0303245	0.894864	-0.160259	0.72235	0.92987	-0.104899	0.78812	0.86356	-0.211632	0.9191	0.93108	-0.103023	0.977373	-0.0330184	0.84607	1.002	0.00288251	0.94349	0.94528	-0.0811864	1.0174	0.98484	-0.0220387
ATP5I	0.837373	-0.256057	0.75228	0.84382	-0.244993	0.7598	0.81838	-0.289157	0.75758	0.84992	-0.234601	0.892076	-0.164762	0.68963	0.94642	-0.0794475	0.82602	0.93111	-0.102976	0.77614	0.79871	-0.324256	1.07407	0.103084	0.92495	1.0527	0.0740944	1.0841	1.0757	0.105276	1.2	1.0938	0.129349
THUMPD1	0.97214	-0.040764	0.85413	0.99635	-0.00527547	0.84804	0.97397	-0.0380508	0.8307	0.9461	-0.0799354	0.987079	-0.0187627	0.76136	1.0608	0.0851527	0.9096	1.0333	0.0472592	0.99217	1.0571	0.0801119	1.05947	0.0833382	0.93531	1.0907	0.125254	1.0426	1.0293	0.0416635	1.1036	1.0584	0.081885
BAG6	0.91699	-0.125022	0.91557	0.96066	-0.0579022	0.87706	0.90478	-0.144361	0.87134	0.88553	-0.175387	0.970799	-0.0427556	0.81625	1.0063	0.00906047	0.90026	0.98783	-0.0176653	0.94617	0.94328	-0.084242	1.06597	0.0921623	0.84626	1.0833	0.115433	1.0198	1.0549	0.0771062	1.0855	1.0597	0.0836559
PSMF1	0.947367	-0.0780052	0.82003	0.95231	-0.0704968	0.8812	0.96704	-0.0483525	0.83144	0.92275	-0.115988	0.922066	-0.117059	0.69897	0.9227	-0.116066	0.88985	0.97834	-0.0315922	0.88028	0.91244	-0.132198	0.996067	-0.00568579	0.88245	1.0206	0.0294175	0.98808	0.97568	-0.03552	1.0398	0.99192	-0.0117043
ATP6V1B2	0.862597	-0.213242	0.82734	0.85831	-0.220429	0.83	0.87409	-0.194146	0.82409	0.85539	-0.225346	0.949892	-0.0741643	0.70792	0.93166	-0.102125	0.88179	0.95626	-0.0645252	0.90652	0.89787	-0.155422	1.06137	0.0859231	0.88605	1.0697	0.0972062	1.0806	1.085	0.117695	1.0801	1.0294	0.0418037
TRIM25	0.948567	-0.0761789	0.93065	1.0705	0.0982848	0.72994	0.86873	-0.20302	0.80979	0.90647	-0.141669	0.986627	-0.0194238	0.85919	1.1303	0.176706	0.85788	0.95827	-0.0614959	1.0077	1.0469	0.0661236	1.0943	0.130008	0.89018	1.0154	0.0220482	1.1317	1.1208	0.164529	1.2305	1.1467	0.197488
PLOD2	0.81287	-0.298903	0.76246	0.79453	-0.331826	0.77174	0.80327	-0.316043	0.74859	0.84081	-0.250148	0.644254	-0.634298	0.45578	0.60247	-0.731039	0.60037	0.6604	-0.598588	0.59498	0.61583	-0.699396	0.737413	-0.439455	0.63081	0.73652	-0.441203	0.76622	0.73703	-0.440205	0.79606	0.73869	-0.436959
ADSL	0.905213	-0.14367	0.79985	0.92389	-0.114207	0.7835	0.92176	-0.117537	0.77418	0.86999	-0.200929	0.932592	-0.100682	0.71214	0.94776	-0.0774063	0.86049	0.96324	-0.0540328	0.88632	0.91857	-0.122538	1.05097	0.0717169	0.88987	1.0388	0.0549179	1.08	1.0367	0.0519985	1.1645	1.0774	0.107554
PAK2	1.123	0.167358	0.96527	1.1128	0.154194	0.98634	1.1284	0.174279	0.99932	1.1278	0.173511	0.974461	-0.0373235	0.78891	1.0964	0.132774	0.94033	1.0758	0.10541	1.0292	1.0839	0.116232	0.953853	-0.0681606	0.82343	0.9365	-0.0946491	0.98471	0.96244	-0.0552315	1.012	0.96262	-0.0549617
AP1G1	0.946227	-0.0797423	0.90235	0.98142	-0.0270574	0.87734	0.95926	-0.0600062	0.86154	0.898	-0.155213	0.949458	-0.0748242	0.80444	1.0559	0.0784732	0.86703	0.94072	-0.0881627	0.94431	0.95587	-0.0651137	1.03703	0.0524623	0.88055	1.0306	0.0434845	1.0322	1.0236	0.0336521	1.0899	1.0569	0.0798389
SBDS	0.91888	-0.122052	0.92729	0.99675	-0.00469639	0.78689	0.85891	-0.219421	0.84141	0.90098	-0.150433	0.96465	-0.0519225	0.8676	1.1038	0.142479	0.86243	0.95546	-0.0657326	0.95082	0.99943	-0.000822571	1.0807	0.111966	0.9356	1.1141	0.155879	1.0577	1.0515	0.0724489	1.1351	1.0765	0.106348
LAMB1	0.97809	-0.0319609	0.8794	0.92679	-0.109686	0.91387	1.0082	0.0117819	0.99405	0.99928	-0.00103911	0.977086	-0.0334432	0.77668	1.0068	0.00977712	0.93261	0.9955	-0.00650678	0.97348	0.98156	-0.0268516	1.02517	0.0358585	0.92518	1.0992	0.136454	0.98191	1.0004	0.000576963	1.0564	0.9759	-0.0351948
U2SURP	0.961307	-0.0569314	0.96661	1.0726	0.101112	0.82761	0.91461	-0.128771	0.85299	0.89671	-0.157287	0.982969	-0.0247823	0.83928	1.1096	0.15004	0.88024	0.97242	-0.0403485	1.0292	1.0568	0.0797024	1.03947	0.0558435	0.83151	0.9876	-0.0180013	1.0273	1.0278	0.0395596	1.1609	1.103	0.141433
PSPC1	0.97721	-0.0332595	0.80059	0.87533	-0.192101	0.92812	1.0399	0.0564448	0.90104	1.0164	0.0234683	0.982056	-0.0261235	0.70118	0.95597	-0.0649628	0.98549	1.061	0.0854247	0.95104	0.97537	-0.0359785	1.00964	0.0138362	0.84659	0.99081	-0.0133197	1.0022	1.0108	0.0154976	1.0492	1.0273	0.0388576
COPS6	1.00566	0.00813785	0.87147	0.99562	-0.00633288	0.93517	1.0406	0.0574156	0.89206	0.98075	-0.0280427	0.915617	-0.127184	0.65735	0.86962	-0.201543	0.90366	1.0138	0.0197731	0.91026	0.94064	-0.0882854	0.93293	-0.100159	0.79683	0.92292	-0.115722	0.93596	0.91462	-0.128756	1.0577	0.96125	-0.0570164
SMARCE1	1.06833	0.0953574	0.8855	0.95309	-0.0693156	1.068	1.158	0.211635	1.0397	1.0939	0.129481	0.907274	-0.140389	0.70499	0.97756	-0.0327428	0.88952	1.0205	0.0292762	0.90524	0.94689	-0.0787313	0.927063	-0.10926	0.81794	0.95691	-0.0635449	0.90767	0.93358	-0.0991544	0.91276	0.8907	-0.166989
EMD	0.968723	-0.0458434	1.0549	1.1119	0.153027	0.81443	0.85583	-0.224604	0.87508	0.93844	-0.0916636	0.986716	-0.0192938	0.95038	1.2236	0.291132	0.80778	0.92399	-0.114051	1.051	1.069	0.0962619	1.10137	0.139295	0.93507	1.1306	0.177089	0.99285	1.0035	0.00504062	1.1843	1.17	0.226509
EPB41L2	1.5784	0.658463	1.2929	1.5331	0.616452	1.3386	1.4866	0.572017	1.4933	1.7155	0.778629	1.05003	0.0704336	0.88092	1.1711	0.227864	1.085	1.2454	0.316609	1.2663	1.2977	0.375957	0.798797	-0.3241	0.6878	0.80389	-0.31493	0.79632	0.80051	-0.321009	0.8454	0.79199	-0.336446
WBP11	1.1195	0.162855	0.97261	1.0699	0.097476	1.0206	1.1168	0.159371	1.0879	1.1718	0.228726	1.04003	0.0566205	0.86003	1.103	0.141433	0.98127	1.0764	0.106214	1.1172	1.1429	0.192699	1.02161	0.0308446	0.90157	1.0921	0.127105	0.99519	0.97916	-0.0303835	1.058	0.99357	-0.00930648
WDR43	1.35863	0.442156	1.2639	1.4738	0.559541	1.1517	1.3295	0.410884	1.1119	1.2726	0.347779	1.19426	0.256122	1.1135	1.5115	0.595981	1.2165	1.3508	0.433814	1.3345	1.3836	0.468427	1.03179	0.045154	0.86523	0.97768	-0.0325658	1.0662	1.023	0.0328061	1.2197	1.0947	0.130536
OCIAD1	0.880277	-0.183971	0.77924	0.84352	-0.245506	0.87733	0.93724	-0.0935096	0.77957	0.86007	-0.217474	0.925044	-0.112405	0.65659	0.87694	-0.18945	0.85117	0.95646	-0.0642235	0.88983	0.91585	-0.126817	1.03413	0.0484222	0.87538	1.0115	0.0164963	0.97843	0.9977	-0.00332202	1.1224	1.0932	0.128557
NCBP1	1.0914	0.12618	1.1288	1.2173	0.283685	0.98599	1.0217	0.0309716	0.99323	1.0352	0.0499095	1.05268	0.074073	0.95033	1.2204	0.287354	0.97795	1.0502	0.0706641	1.1609	1.1448	0.195096	1.0192	0.0274419	0.80655	0.96196	-0.0559512	0.97465	0.97745	-0.0329052	1.1644	1.1182	0.161178
MYO1B	1.22163	0.288811	1.186	1.3158	0.39594	1.0736	1.1863	0.246469	1.0536	1.1628	0.217603	0.87751	-0.188513	0.79245	1.0314	0.044604	0.83948	0.9071	-0.140666	0.98519	1.0161	0.0230424	0.80786	-0.307823	0.70342	0.81006	-0.303899	0.76436	0.74749	-0.419874	0.93044	0.86603	-0.207511
RBM12	1.12713	0.172658	0.98005	1.0736	0.102457	0.9717	1.1418	0.19131	1.0669	1.166	0.221568	1.02476	0.0352892	0.80407	1.0663	0.0926134	1.0117	1.1322	0.179129	1.0729	1.0968	0.1333	0.989687	-0.0149563	0.82407	0.99341	-0.00953883	1.0167	1.0183	0.0261627	0.99008	0.95735	-0.0628816
NUCB2;Nucb2	1.01397	0.0200102	0.80429	0.9292	-0.105939	0.94634	1.1051	0.144177	0.90355	1.0076	0.010923	1.10811	0.148103	0.8634	1.1621	0.216734	1.0281	1.1725	0.229588	1.1226	1.1577	0.211261	1.17363	0.230982	1.0805	1.2467	0.318114	1.1359	1.1439	0.193961	1.2331	1.1303	0.176706
SH3BGRL3	0.749577	-0.415852	0.68137	0.72433	-0.465281	0.70909	0.76117	-0.393709	0.73624	0.76323	-0.38981	0.935786	-0.0957501	0.63978	0.85608	-0.224182	0.80362	0.84587	-0.241492	0.85377	0.86556	-0.208294	1.14997	0.201592	0.92213	1.1378	0.186247	1.1045	1.1479	0.198997	1.1651	1.1642	0.219339
SNX5	0.885633	-0.175219	0.73734	0.84095	-0.249908	0.81124	0.89961	-0.152628	0.80473	0.91634	-0.126045	0.850539	-0.233551	0.63964	0.83216	-0.265067	0.77853	0.8703	-0.200415	0.80214	0.82196	-0.28286	0.970947	-0.042536	0.88457	1.0322	0.0457225	0.98723	0.95219	-0.0706786	0.99128	0.92845	-0.107104
SLC9A3R1	1.11233	0.153589	0.97239	1.0776	0.107822	1.0225	1.1523	0.204516	1.0355	1.1071	0.146786	0.870602	-0.199914	0.70316	0.91866	-0.122397	0.88938	0.99371	-0.00910321	0.88041	0.91777	-0.123795	0.842017	-0.248079	0.744	0.86606	-0.207461	0.83317	0.86099	-0.215932	0.81504	0.799	-0.323733
CHMP2A	0.820367	-0.285659	0.77905	0.82808	-0.272158	0.77061	0.82968	-0.269373	0.75343	0.80334	-0.315917	0.87832	-0.187181	0.71314	0.93093	-0.103255	0.77204	0.84422	-0.244309	0.83141	0.85432	-0.227152	1.03151	0.0447578	0.9266	1.077	0.107018	0.97054	0.99483	-0.00747808	1.087	1.0227	0.032383
ZYX	1.19123	0.252456	1.1234	1.2042	0.268075	1.1086	1.1737	0.231064	1.1666	1.1958	0.257976	0.63827	-0.647761	0.49845	0.65147	-0.618229	0.67493	0.72658	-0.460806	0.63748	0.65308	-0.614668	0.6024	-0.731206	0.46956	0.56112	-0.833619	0.62886	0.64558	-0.631332	0.60414	0.6005	-0.735764
DUSP3	1.01939	0.0277108	0.95739	1.0371	0.052555	0.94409	1.0305	0.0433445	0.90819	0.99058	-0.0136546	0.901188	-0.1501	0.67187	0.87632	-0.19047	0.89585	0.96955	-0.0446128	0.90884	0.92287	-0.115801	0.898873	-0.15381	0.76237	0.87807	-0.187592	0.92137	0.91763	-0.124016	0.96295	0.90092	-0.150529
NAT10	0.9367	-0.094341	1.1508	1.2315	0.300417	0.65892	0.74304	-0.428488	0.79427	0.83556	-0.259185	1.00428	0.00616635	1.0484	1.3641	0.447949	0.80525	0.892	-0.164884	1.0396	1.0474	0.0668125	1.168	0.22404	0.93853	1.0925	0.127633	1.1088	1.1176	0.160404	1.366	1.2939	0.371726
PLS1	0.926563	-0.110039	0.79258	0.91684	-0.125258	0.84343	0.9354	-0.0963447	0.82469	0.92745	-0.108659	1.05373	0.0755022	0.76893	1.0181	0.0258793	0.97455	1.0694	0.0968016	1.0275	1.0493	0.0694272	1.15913	0.213047	1.0501	1.1816	0.240742	1.178	1.1663	0.221939	1.2392	1.1295	0.175684
TAX1BP3	1.03696	0.0523649	0.89124	0.99599	-0.00579684	0.97756	1.1075	0.147307	0.92604	1.0074	0.0106366	0.870589	-0.199936	0.73305	0.94132	-0.0872428	0.79869	0.88566	-0.175175	0.92784	0.9263	-0.110449	0.885237	-0.175865	0.77695	0.88895	-0.169826	0.90672	0.87627	-0.190553	0.92591	0.89049	-0.167329
TACC2	1.13103	0.177641	0.90102	1.0042	0.00604663	1.08	1.2431	0.313942	1.0238	1.1458	0.196355	1.05033	0.0708366	0.80592	1.0155	0.0221902	1.1192	1.2297	0.298306	1.0473	1.078	0.108357	0.984477	-0.0225711	0.8798	1.0322	0.0457225	1.0247	0.98422	-0.0229473	0.99209	0.93701	-0.0938637
CEBPZ	1.13904	0.187818	1.3255	1.4002	0.485633	0.87169	0.94912	-0.0753376	0.94534	1.0678	0.0946415	1.1355	0.183333	1.1552	1.4717	0.557484	0.99268	1.1089	0.149129	1.2621	1.2965	0.374622	1.15173	0.203807	0.89501	1.0942	0.129876	1.0979	1.1011	0.138945	1.3632	1.2599	0.333309
SRPRB	0.816033	-0.2933	0.84772	0.91409	-0.129592	0.71871	0.78859	-0.342653	0.70051	0.74542	-0.423875	1.01977	0.0282501	0.95196	1.2225	0.289834	0.79994	0.87632	-0.19047	0.99435	1.0061	0.00877371	1.26503	0.339175	1.1459	1.2971	0.37529	1.198	1.1469	0.19774	1.4255	1.3511	0.434134
COPS5	1.02314	0.0330083	0.85141	0.97723	-0.0332299	0.9037	1.0451	0.063641	0.92984	1.0471	0.0663992	0.924028	-0.113992	0.72853	0.96186	-0.0561012	0.88647	0.99239	-0.0110209	0.93527	0.97733	-0.0330823	0.950343	-0.0734793	0.89038	0.99945	-0.000793701	0.96765	0.93156	-0.102279	1.0087	0.92002	-0.120263
CDKN2AIPNL	1.07553	0.105052	0.99021	1.0431	0.0608775	1.051	1.1012	0.139077	1.0884	1.0823	0.1141	0.950828	-0.072744	0.74776	0.96868	-0.0459079	0.9308	0.99471	-0.00765211	0.99437	1.0075	0.0107798	0.927313	-0.108871	0.7818	0.95824	-0.0615411	0.8782	0.89848	-0.154442	0.94699	0.92522	-0.112132
TUBB2A	1.529	0.612588	1.3818	1.4731	0.558855	1.429	1.5138	0.598175	1.5461	1.6001	0.678162	1.09041	0.124875	0.95773	1.2377	0.307662	1.1431	1.2238	0.291368	1.2855	1.2914	0.368936	0.84264	-0.247012	0.79028	0.91716	-0.124755	0.78019	0.78322	-0.35251	0.85028	0.82754	-0.273099
EIF2B1	1.02077	0.0296531	0.84754	0.979	-0.0306192	0.82724	1.0005	0.000721167	0.94927	1.0828	0.114767	0.986439	-0.0196984	0.76067	1.0459	0.0647449	0.89049	1.0083	0.0119249	0.99056	1.0459	0.0647449	1.07827	0.108714	0.96402	1.1343	0.181802	1.0613	1.0257	0.0366088	1.131	1.0748	0.104068
NCLN	0.979933	-0.0292445	0.95006	1.0568	0.0797024	0.88299	0.93107	-0.103038	0.9166	0.95193	-0.0710726	0.998991	-0.00145625	0.8341	1.0803	0.111432	0.88334	0.94772	-0.0774672	1.0419	1.0427	0.0603241	1.07173	0.099946	0.9071	1.0683	0.0953168	0.9856	1.0079	0.0113525	1.1625	1.139	0.187768
UFD1L	1.01106	0.0158734	0.93286	0.98439	-0.0226981	0.99766	1.0372	0.0526941	0.96247	1.0116	0.0166389	0.961976	-0.0559279	0.7694	0.98389	-0.0234311	0.94153	1.004	0.00575927	0.93106	0.93979	-0.0895897	1.01334	0.0191136	0.86147	1.0409	0.0578315	1.0122	1.0399	0.0564448	0.9988	0.95921	-0.0600814
WDHD1	1.09857	0.135622	0.94887	1.0263	0.0374525	1.0165	1.111	0.151859	1.0672	1.1584	0.212134	0.996526	-0.00502129	0.77252	0.98873	-0.0163515	0.95369	1.0567	0.0795658	1.0743	1.0952	0.131194	0.961587	-0.0565112	0.82416	0.96355	-0.0535686	0.94276	0.95429	-0.0675003	1.0426	0.96692	-0.0485316
RBM3	0.799143	-0.323474	0.71806	0.75161	-0.411944	0.77386	0.80587	-0.311381	0.83805	0.83995	-0.251625	0.763029	-0.39019	0.49521	0.64225	-0.638793	0.69925	0.75378	-0.407785	0.73831	0.73232	-0.449454	0.851527	-0.231876	0.67229	0.82593	-0.275909	0.84209	0.86659	-0.206579	0.88128	0.86206	-0.21414
SRSF10	1.00739	0.0106175	0.92593	0.98986	-0.0147036	0.93496	1.0273	0.0388576	0.97037	1.005	0.0071955	0.977263	-0.0331807	0.7957	1.0359	0.0508847	0.92222	1.0717	0.0999011	1.0025	1.0267	0.0380147	1.00707	0.010164	0.83976	1.0164	0.0234683	1.025	1.0303	0.0430645	0.9744	0.97451	-0.0372511
CNN2	1.04179	0.0590599	0.93593	1.0494	0.0695647	0.97303	0.99826	-0.00251248	0.95425	1.0777	0.107956	0.807593	-0.308299	0.60969	0.81343	-0.29791	0.77581	0.85811	-0.220765	0.8398	0.85447	-0.226898	0.80717	-0.309056	0.67969	0.77688	-0.364236	0.80813	0.82472	-0.278024	0.88918	0.81991	-0.286463
POLDIP2	0.957757	-0.0622689	0.8826	0.9303	-0.104232	0.93471	0.99461	-0.00779716	0.93115	0.94836	-0.0764933	0.980793	-0.0279789	0.73821	0.93949	-0.0900503	0.97611	1.0467	0.065848	0.94257	0.93793	-0.0924478	1.0237	0.033793	0.88038	1.0533	0.0749164	1.0029	1.0137	0.0196308	1.055	1.0041	0.00590296
SUPT6H	1.07877	0.109383	0.93626	1.0726	0.101112	0.98751	1.058	0.0813396	1.0554	1.1057	0.14496	0.976639	-0.0341029	0.76486	0.98795	-0.0174901	0.98635	1.0725	0.100978	0.99056	1.0326	0.0462815	0.953007	-0.0694418	0.81858	0.97182	-0.041239	0.94487	0.94735	-0.0780306	0.97006	0.93985	-0.0894976
TROVE2	0.875777	-0.191365	0.84344	0.93447	-0.0977797	0.72615	0.85298	-0.229416	0.8167	0.83988	-0.251745	0.898934	-0.153712	0.71325	0.92946	-0.105535	0.79614	0.87768	-0.188233	0.84063	0.88767	-0.171905	1.06003	0.0841096	0.86092	1.0031	0.00446544	1.1031	1.0744	0.103531	1.1453	1.1026	0.14091
PHPT1	1.12457	0.169369	0.91697	1.064	0.0894982	0.99483	1.1454	0.195852	1.0211	1.1643	0.219463	0.959606	-0.0594866	0.72459	0.96637	-0.0493524	0.95009	1.0536	0.0753273	1.0207	1.0632	0.088413	0.908027	-0.139193	0.79607	0.91555	-0.127289	0.95068	0.91237	-0.132309	0.97842	0.89616	-0.158172
TSPO	0.793373	-0.333928	0.78849	0.80415	-0.314463	0.72193	0.79135	-0.337612	0.76153	0.78462	-0.349934	1.02912	0.0414174	0.8417	1.0744	0.103531	0.87597	0.94943	-0.0748665	0.97567	0.975	-0.0365259	1.23573	0.305367	1.0211	1.2513	0.323428	1.1635	1.1685	0.224658	1.2955	1.2874	0.36446
CAT	0.872203	-0.197264	0.74571	0.8051	-0.31276	0.84846	0.92891	-0.106389	0.88042	0.8826	-0.180168	0.747781	-0.419312	0.5051	0.67089	-0.575852	0.65422	0.74607	-0.422617	0.75939	0.76501	-0.386449	0.829733	-0.26928	0.67889	0.82995	-0.268904	0.8236	0.83646	-0.257632	0.81173	0.82279	-0.281404
PLRG1	1.07677	0.106706	0.89011	1.0399	0.0564448	0.97245	1.0824	0.114234	0.98418	1.108	0.147958	0.953469	-0.0687422	0.74997	0.99649	-0.00507277	0.92763	1.0457	0.064469	0.9669	0.99649	-0.00507277	0.965877	-0.0500891	0.83536	0.98552	-0.0210429	0.94742	0.93945	-0.0901117	1.0299	0.97266	-0.0399925
CYC1	0.809713	-0.304517	0.79782	0.85962	-0.218229	0.74707	0.77876	-0.360749	0.77456	0.79076	-0.338688	0.94328	-0.084242	0.70651	0.92181	-0.117459	0.80354	0.86416	-0.21063	0.9182	0.89951	-0.152789	1.1081	0.148088	0.90449	1.0859	0.118891	1.0502	1.0773	0.10742	1.1884	1.1611	0.215492
SMARCA5	0.985323	-0.0213309	1.1718	1.3146	0.394624	0.70881	0.79417	-0.33248	0.78328	0.8472	-0.239226	0.97766	-0.0325953	1.0307	1.3926	0.477781	0.73799	0.84357	-0.24542	1.066	1.0948	0.130667	1.12899	0.175033	0.86228	0.98447	-0.0225809	1.0501	1.0606	0.0848807	1.3881	1.3419	0.424277
TMED7	0.891967	-0.164938	0.79602	0.84641	-0.240571	0.87464	0.91508	-0.12803	0.83733	0.91441	-0.129087	0.979451	-0.0299546	0.74011	0.95709	-0.0632735	0.89347	0.99351	-0.00939361	0.93875	0.96158	-0.0565212	1.10613	0.145525	0.94522	1.1307	0.177216	1.0933	1.0872	0.120617	1.1698	1.1005	0.138159
PBDC1	1.06947	0.0968915	0.90173	1.0088	0.0126402	1.0469	1.1162	0.158596	1.0409	1.0834	0.115566	1.04881	0.0687549	0.83882	1.0846	0.117163	1.0683	1.172	0.228973	1.0339	1.0696	0.0970714	1.04423	0.0624441	0.91099	1.0528	0.0742314	1.0536	1.0745	0.103665	1.051	1.0054	0.00776959
TSFM	0.98718	-0.0186149	0.86561	0.9844	-0.0226834	0.90026	0.94954	-0.0746993	0.92152	1.0276	0.0392788	1.07991	0.110913	0.73673	1.0206	0.0294175	1.0162	1.117	0.159629	1.0972	1.1335	0.180784	1.12633	0.171634	0.9942	1.1746	0.23217	1.1693	1.123	0.167358	1.179	1.0814	0.1129
NUP54	0.99831	-0.00244022	0.84281	0.93103	-0.1031	0.87453	1.025	0.0356239	0.92101	1.0389	0.0550568	0.953924	-0.0680531	0.70733	0.92199	-0.117177	0.91486	1.027	0.0384362	0.95703	0.99462	-0.00778265	0.989883	-0.0146696	0.84948	0.95714	-0.0631981	1.0598	1.0197	0.0281448	1.0624	0.99281	-0.0104104
STT3A	0.826117	-0.275583	0.90355	1.005	0.0071955	0.67921	0.70953	-0.495064	0.71247	0.76382	-0.388695	0.951768	-0.0713185	0.89806	1.1533	0.205768	0.68377	0.7403	-0.433818	1.0029	1.0095	0.0136409	1.16863	0.224822	0.99529	1.1884	0.249021	1.0248	1.0362	0.0513025	1.3308	1.2813	0.357608
UBR4	1.00883	0.0126879	1.0604	1.1318	0.178619	0.83056	0.91659	-0.125652	0.8825	0.97811	-0.0319314	1.04552	0.0642207	1.0052	1.314	0.393965	0.87026	0.97371	-0.0384359	1.1501	1.1805	0.239398	1.1162	0.158596	0.93458	1.079	0.109695	1.0766	1.0457	0.064469	1.3116	1.2239	0.291486
ATP5L	0.856773	-0.223015	0.71854	0.78077	-0.35703	0.77286	0.83373	-0.262348	0.92266	0.95582	-0.0651891	0.881541	-0.1819	0.60162	0.76954	-0.377932	0.73214	0.79155	-0.337248	0.92764	0.94001	-0.089252	0.984843	-0.0220339	0.81531	0.95574	-0.0653099	0.95779	0.98109	-0.0275426	1.0885	1.0177	0.0253123
SRSF5	0.971507	-0.0417042	0.88785	0.98861	-0.0165266	0.86608	0.97533	-0.0360377	0.8469	0.95058	-0.07312	0.886074	-0.1745	0.69119	0.93838	-0.0917558	0.88091	0.99119	-0.0127665	0.81335	0.84009	-0.251384	0.963963	-0.0529498	0.78617	0.93565	-0.0959591	1.0083	0.98364	-0.0237977	0.99942	0.9726	-0.0400815
QDPR	0.89245	-0.164157	0.77281	0.85542	-0.225295	0.7833	0.89661	-0.157448	0.83497	0.92532	-0.111976	0.95515	-0.0662008	0.65671	0.86106	-0.215814	0.89852	1.0116	0.0166389	0.92573	0.95187	-0.0711635	1.0412	0.0582472	0.88796	1.0263	0.0374525	1.0659	1.0662	0.0924781	1.0714	1.0311	0.0441843
SWAP70	1.00745	0.010713	0.95322	1.0626	0.0875986	0.85658	0.95626	-0.0645252	0.92222	1.0035	0.00504062	0.9196	-0.120922	0.77317	1.0058	0.00834346	0.83385	0.95239	-0.0703756	0.97372	1.0061	0.00877371	0.95123	-0.0721339	0.85129	0.95537	-0.0658685	0.90965	0.94517	-0.0813543	0.99962	0.95315	-0.0692248
TTLL12	0.82793	-0.272419	0.76721	0.81704	-0.291521	0.74297	0.80868	-0.306359	0.82404	0.85807	-0.220833	0.958916	-0.0605243	0.68822	0.89418	-0.161363	0.8428	0.93482	-0.0972395	0.95728	0.96221	-0.0555763	1.07667	0.106572	0.90126	1.0402	0.0568609	1.1816	1.1473	0.198243	1.1412	1.0425	0.0600474
MSTO1	0.967023	-0.0483774	0.90119	0.97453	-0.0372215	0.92561	0.99352	-0.00937909	0.91481	0.93302	-0.10002	1.02823	0.0401615	0.88424	1.1603	0.214498	0.99292	1.0772	0.107286	1.0119	1.0143	0.0204844	1.07987	0.110853	0.92578	1.1204	0.164014	1.1141	1.1015	0.139469	1.044	1.0177	0.0253123
PTCD3	0.862293	-0.213749	0.82042	0.87667	-0.189894	0.81098	0.83462	-0.260809	0.84529	0.87559	-0.191673	1.06397	0.0894605	0.80477	1.0497	0.0699771	0.93585	1.0685	0.0955869	1.0491	1.0596	0.0835197	1.20697	0.271386	0.98018	1.1655	0.220949	1.2108	1.236	0.305679	1.2761	1.2194	0.286171
ENSA	0.9384	-0.0917251	0.78808	0.91177	-0.133258	0.82847	0.96361	-0.0534787	0.81046	0.93982	-0.0895436	0.917513	-0.124199	0.73727	1.0258	0.0367495	0.83741	0.95619	-0.0646308	0.89425	0.94782	-0.077315	1.02088	0.0298133	0.91671	1.0342	0.0485152	1.0335	0.97654	-0.034249	1.1277	1.0519	0.0729976
NDUFA10	0.913393	-0.130692	0.82604	0.89361	-0.162283	0.77289	0.90664	-0.141398	0.87549	0.93993	-0.0893748	1.00927	0.0133138	0.76848	0.97454	-0.0372067	0.94516	1.0326	0.0462815	0.98132	1.0043	0.00619029	1.10133	0.139251	0.96789	1.1311	0.177726	1.148	1.0937	0.129217	1.1458	1.0792	0.109962
UBE2V1	0.867567	-0.204953	0.81811	0.83775	-0.255408	0.78433	0.80081	-0.320468	0.95763	0.96414	-0.0526854	0.830717	-0.267572	0.6734	0.85801	-0.220934	0.7061	0.75288	-0.409508	0.80796	0.81618	-0.293041	0.97809	-0.0319609	0.82029	0.9912	-0.0127519	1.0039	1.039	0.0551957	0.91131	0.90407	-0.145494
LAP3	0.94214	-0.0859866	0.83962	0.9222	-0.116848	0.82084	0.92842	-0.10715	0.86173	0.9758	-0.0353426	0.94844	-0.0763716	0.70837	0.94114	-0.0875187	0.90735	1.0014	0.00201836	0.92922	0.95278	-0.069785	1.00875	0.0125687	0.88279	1.001	0.00144197	1.0683	1.0413	0.0583858	1.076	0.98395	-0.0233431
VTA1	0.8763	-0.190503	0.75325	0.86032	-0.217055	0.75482	0.87896	-0.186131	0.8067	0.88962	-0.168739	0.928082	-0.107675	0.67652	0.90127	-0.149969	0.8792	0.97611	-0.0348844	0.89194	0.93501	-0.0969463	1.01311	0.0187861	0.8668	0.99471	-0.00765211	1.0872	1.0608	0.0851527	1.0533	0.98381	-0.0235484
ALDH1B1	0.96345	-0.0537183	0.79901	0.9266	-0.109981	0.88257	0.98331	-0.0242818	0.86187	0.98044	-0.0284988	0.895256	-0.159629	0.66481	0.85964	-0.218195	0.87134	0.96001	-0.0588787	0.89058	0.88759	-0.172035	0.923847	-0.114275	0.79203	0.93576	-0.0957895	0.93799	0.92983	-0.104961	0.99071	0.90595	-0.142497
ERP44	1.02587	0.0368432	0.88605	0.9703	-0.0434972	1.0019	1.0799	0.110898	0.96731	1.0274	0.038998	0.931687	-0.102083	0.71947	0.98516	-0.02157	0.89174	0.99268	-0.0105994	0.95326	0.98796	-0.0174755	0.95006	-0.0739095	0.83547	0.97047	-0.0432445	0.94799	0.96357	-0.0535386	0.96942	0.91614	-0.12636
UBE2K	1.00893	0.0128261	0.89642	0.99619	-0.00550717	0.92691	1.0219	0.031254	0.9389	1.0087	0.0124972	0.879557	-0.185152	0.68642	0.90377	-0.145972	0.83109	0.92265	-0.116145	0.92764	0.9281	-0.107648	0.87994	-0.184523	0.76665	0.91522	-0.12781	0.86125	0.83626	-0.257977	0.96404	0.88834	-0.170816
ZNF326	1.1296	0.175812	0.98816	1.0554	0.0777899	1.0528	1.1481	0.199248	1.1038	1.1853	0.245252	0.862331	-0.213686	0.62463	0.80843	-0.306805	0.83534	0.96052	-0.0581124	0.96366	0.97031	-0.0434824	0.787993	-0.343745	0.66429	0.75222	-0.410773	0.83384	0.81414	-0.296651	0.84779	0.79762	-0.326227
FKBP10	0.913587	-0.130386	0.80434	0.88659	-0.173661	0.83403	0.91911	-0.121691	0.88816	0.93506	-0.0968692	1.32543	0.406464	1.0032	1.3058	0.384934	1.1967	1.3121	0.391878	1.3243	1.3653	0.449218	1.4553	0.541317	1.2208	1.4472	0.533264	1.5491	1.4827	0.568227	1.5241	1.436	0.522056
HDAC1	1.0876	0.121148	0.9826	1.102	0.140124	1.0025	1.0929	0.128161	1.0281	1.0679	0.0947766	1.13298	0.18012	0.98723	1.2549	0.327572	1.1406	1.2654	0.339594	1.1891	1.1825	0.24184	1.06923	0.0965767	0.93809	1.0626	0.0875986	1.1093	1.0996	0.136979	1.1215	1.0455	0.0641931
KPNA4	1.13233	0.179299	1.0688	1.1626	0.217355	1.0193	1.1455	0.195977	1.0355	1.0889	0.122871	0.952963	-0.0695074	0.77039	1.0391	0.0553345	0.95191	1.081	0.112367	1.0119	1.0204	0.0291348	0.89508	-0.159911	0.73892	0.84202	-0.248074	0.95156	0.92976	-0.10507	0.96313	0.91346	-0.130587
CPNE1	0.992073	-0.0114813	0.90553	0.94542	-0.0809727	0.95929	1.005	0.0071955	0.96662	1.0258	0.0367495	0.891108	-0.166328	0.68736	0.87286	-0.196178	0.87029	0.93757	-0.0930017	0.87185	0.86123	-0.21553	0.931183	-0.102863	0.77803	0.93904	-0.0907415	0.96134	0.9713	-0.0420111	0.92527	0.88321	-0.179172
DLGAP4	1.18773	0.248211	0.9911	1.139	0.187768	1.0723	1.2338	0.303109	1.0481	1.1904	0.251446	1.08344	0.115622	0.90057	1.1944	0.256286	1.1172	1.236	0.305679	1.1241	1.1528	0.205142	1.00903	0.0129643	0.91305	1.0355	0.0503276	1.0269	0.99951	-0.000707094	1.0715	0.99207	-0.0114862
UFM1	1.01311	0.0187861	0.81023	0.94634	-0.0795695	0.85322	0.98318	-0.0244725	0.92767	1.1098	0.1503	0.968011	-0.0469045	0.76017	1.0366	0.0518593	0.90049	1.0359	0.0508847	0.98715	1.0357	0.0506062	1.01639	0.0234588	0.93865	1.0652	0.0911243	1.0408	1.0018	0.00259452	1.0909	0.98218	-0.0259406
SDCBP	0.917867	-0.123643	0.83441	0.87275	-0.19636	0.89093	0.94295	-0.0847468	0.92697	0.9379	-0.092494	0.972499	-0.0402315	0.70391	0.89767	-0.155743	0.94729	1.0255	0.0363275	0.94434	0.96195	-0.0559662	1.02587	0.0368432	0.85222	1.0227	0.032383	1.0405	1.0424	0.059909	1.0463	1.0125	0.0179219
NDUFA6	0.80471	-0.313459	0.67923	0.7874	-0.344831	0.66458	0.76988	-0.377295	0.77753	0.85685	-0.222885	0.871863	-0.197826	0.64291	0.85496	-0.226071	0.72698	0.83844	-0.254221	0.82661	0.86005	-0.217508	1.062	0.0867838	0.97477	1.1161	0.158466	1.095	1.0584	0.081885	1.0766	1.0115	0.0164963
SLTM	0.92616	-0.110667	0.81097	0.90953	-0.136807	0.89083	0.9758	-0.0353426	0.79391	0.89315	-0.163026	0.935314	-0.0964766	0.70852	0.98402	-0.0232405	0.85771	0.95309	-0.0693156	0.91779	0.95266	-0.0699667	1.03044	0.0432652	0.85978	1.0294	0.0418037	0.97451	0.99093	-0.0131449	1.1512	1.071	0.0989585
UNC45A	0.918713	-0.122313	0.94973	1.0022	0.00317044	0.79095	0.90562	-0.143022	0.78807	0.84832	-0.23732	0.829309	-0.270019	0.71816	0.91845	-0.122727	0.74928	0.83686	-0.256942	0.82491	0.84179	-0.248468	0.913737	-0.13015	0.77516	0.89453	-0.160798	0.93937	0.9273	-0.108892	0.98232	0.91938	-0.121267
CYB5A	1.084	0.116365	0.96103	1.0015	0.00216242	1.1096	1.1369	0.185105	1.1088	1.1136	0.155231	0.764427	-0.38755	0.60704	0.80294	-0.316636	0.76127	0.85508	-0.225869	0.77583	0.79545	-0.330157	0.75618	-0.403198	0.6845	0.79607	-0.329033	0.7348	0.72554	-0.462873	0.75972	0.74693	-0.420955
ABCC1	1.00619	0.00890754	1.0118	1.0844	0.116897	0.94427	1.0079	0.0113525	0.87028	0.92628	-0.11048	0.744547	-0.425566	0.65314	0.86069	-0.216434	0.70145	0.76139	-0.393292	0.73201	0.75375	-0.407842	0.80018	-0.321604	0.64331	0.77092	-0.375347	0.77858	0.7923	-0.335881	0.87468	0.83732	-0.256149
AGPS	1.14753	0.198536	1.0945	1.2538	0.326307	0.95385	1.1026	0.14091	0.96067	1.0862	0.11929	0.888958	-0.169813	0.74721	0.98375	-0.0236364	0.87036	0.95275	-0.0698304	0.96483	0.99045	-0.0138439	0.831683	-0.265894	0.6971	0.78335	-0.352271	0.92001	0.87404	-0.194229	0.92428	0.83766	-0.255563
WDR61	1.04065	0.0574896	0.87046	0.99866	-0.00193451	0.98047	1.094	0.129613	0.90776	1.0293	0.0416635	0.925671	-0.111428	0.69768	0.92211	-0.116989	0.9103	1.002	0.00288251	0.93705	0.98174	-0.0265871	0.929663	-0.10522	0.84528	0.94605	-0.0800117	0.92575	0.89824	-0.154827	1.0345	0.9447	-0.0820718
RAVER1	1.06997	0.0975659	0.97484	1.0803	0.111432	1.0067	1.0811	0.1125	1.0037	1.0485	0.0683269	0.970157	-0.0437104	0.77667	1.0315	0.0447438	0.94995	1.0324	0.046002	0.97814	1.0043	0.00619029	0.98238	-0.0256469	0.84239	1.0107	0.0153548	0.96168	0.97451	-0.0372511	1.03	0.96193	-0.0559962
SERPINB5	0.605947	-0.722737	0.49606	0.57453	-0.799546	0.49192	0.58899	-0.763685	0.57478	0.65432	-0.611932	2.60854	1.38325	1.6856	2.2123	1.14555	2.1227	2.3681	1.24373	1.8688	1.9279	0.94703	3.83413	1.9389	3.7759	4.3617	2.12489	3.9047	3.78	1.91839	3.6044	3.3607	1.74876
ARPC5	1.1321	0.179001	0.88846	1.0309	0.0439044	1.0269	1.1873	0.247685	1.0382	1.1781	0.236462	0.944914	-0.0817444	0.75298	1.0284	0.0404015	0.93466	1.0328	0.0465609	0.99303	1.056	0.0786098	0.907053	-0.140741	0.7704	0.8891	-0.169582	0.95147	0.9178	-0.123748	0.99261	0.91426	-0.129324
POR	0.709383	-0.495363	0.69655	0.74552	-0.423681	0.6339	0.7086	-0.496957	0.65142	0.67403	-0.569115	0.816611	-0.292279	0.63472	0.83086	-0.267323	0.63175	0.70099	-0.512534	0.73305	0.74281	-0.428935	1.08503	0.117739	0.92026	1.1086	0.148739	1.022	1.0398	0.0563061	1.1705	1.1067	0.146264
MOB1A;MOB1B	1.4228	0.508733	1.2377	1.4536	0.53963	1.2135	1.3985	0.48388	1.2553	1.4163	0.502127	1.08462	0.117194	0.94353	1.2392	0.309409	1.1344	1.2796	0.355693	1.2302	1.2535	0.325962	0.88927	-0.169307	0.76052	0.85786	-0.221186	0.94341	0.90733	-0.140301	0.97927	0.90262	-0.147809
POLR2H	1.04101	0.0579793	1.0014	1.0589	0.0825664	0.97819	1.0823	0.1141	0.99264	0.98182	-0.0264695	0.993604	-0.00925647	0.80211	1.0679	0.0947766	0.98792	1.0798	0.110764	1.006	1.0149	0.0213376	0.986893	-0.0190339	0.81296	0.98407	-0.0231672	1.0062	0.99079	-0.0133488	0.98348	0.98582	-0.0206038
MRPS27	0.9165	-0.125793	0.77321	0.89021	-0.167782	0.83151	0.96241	-0.0552765	0.83217	0.89688	-0.157013	0.926196	-0.110611	0.7496	0.98997	-0.0145433	0.81552	0.91186	-0.133116	0.93954	0.96787	-0.0471148	1.02353	0.0335487	0.93287	1.0914	0.12618	0.95318	0.92898	-0.106281	1.0993	1.0502	0.0706641
CHP1	1.0187	0.0267245	0.89307	0.94879	-0.0758393	0.97022	1.0229	0.0326651	1.0215	1.0844	0.116897	1.03936	0.0556954	0.81606	1.0446	0.0629506	0.97828	1.0836	0.115832	1.0823	1.0864	0.119555	1.0575	0.0806577	0.90037	1.0708	0.098689	1.0356	1.0572	0.0802483	1.083	1.0445	0.0628125
DAP3	0.897503	-0.156011	0.78626	0.88708	-0.172864	0.76875	0.88849	-0.170573	0.81937	0.91694	-0.125101	1.00789	0.0113382	0.73417	1.0093	0.0133551	0.88153	0.98543	-0.0211747	0.98404	1.0235	0.0335111	1.1581	0.21176	0.9805	1.1578	0.211386	1.1614	1.1516	0.20364	1.2368	1.1649	0.220206
PITPNB	0.97676	-0.033924	0.85252	1.0278	0.0395596	0.82398	0.94825	-0.0766606	0.85833	0.95423	-0.0675911	0.923796	-0.114354	0.77386	1.0445	0.0628125	0.87946	1.0114	0.0163537	0.89974	0.93425	-0.0981194	0.992187	-0.0113165	0.82269	0.96385	-0.0531195	1.0353	1.0148	0.0211954	1.0893	0.99791	-0.00301839
NDUFB9	0.810937	-0.302339	0.74365	0.79753	-0.326389	0.7579	0.81073	-0.302707	0.76301	0.82455	-0.278321	0.920017	-0.120268	0.67199	0.8953	-0.159557	0.81554	0.91596	-0.126643	0.83471	0.86099	-0.215932	1.1098	0.1503	0.89706	1.1169	0.1595	1.0927	1.145	0.195348	1.0895	1.0675	0.0942361
SNW1	1.0332	0.0471242	0.9011	1.0502	0.0706641	0.86007	0.98841	-0.0168185	0.96044	1.061	0.0854247	0.974452	-0.0373366	0.8095	1.1514	0.203389	0.85757	0.96607	-0.0498004	1.0479	1.093	0.128293	1.01789	0.0255769	0.89259	1.0369	0.0522768	0.97754	0.96736	-0.0478752	1.0914	1.0494	0.0695647
SLC9A3R2	1.1737	0.231064	0.93751	1.057	0.0799754	1.1438	1.2213	0.288418	1.1563	1.2428	0.313594	1.69711	0.763081	1.2753	1.7633	0.818278	1.874	2.0728	1.05158	1.6606	1.64	0.713696	1.55673	0.638522	1.4006	1.6411	0.714663	1.5008	1.5115	0.595981	1.5354	1.5176	0.601792
CKAP5	0.923403	-0.114967	1.0174	1.1461	0.196733	0.6567	0.75392	-0.407517	0.76936	0.87019	-0.200598	0.897391	-0.156191	0.89434	1.1864	0.246591	0.62041	0.70636	-0.501524	1.0154	1.0441	0.0622599	1.05636	0.0791061	0.88645	1.0027	0.00389003	0.97933	0.93409	-0.0983665	1.3333	1.2323	0.301354
ANXA6	1.38183	0.466584	1.1808	1.3238	0.404685	1.3037	1.4144	0.50019	1.3178	1.4073	0.49293	0.828123	-0.272082	0.67223	0.87803	-0.187658	0.87973	0.97354	-0.0386878	0.93213	0.93294	-0.100144	0.67251	-0.572372	0.55617	0.66901	-0.5799	0.70647	0.69306	-0.528948	0.69654	0.65546	-0.60942
[truncated: 2,417 more rows]

## Sheet: H_L
GeneName	log2 H/L Rep1 (norrmalized)	log2 H/L Rep2 (norrmalized)	log2 H/L Rep3 (norrmalized)	log2 H/L (normalized)	H/L (normalized) SD	H/L (normalized) t-value	H/L (normalized) P-value
[truncated: 74 more rows]

## Sheet: M_L
GeneName	log2 M/L Rep1 (norrmalized)	log2 M/L Rep2 (norrmalized)	log2 M/L Rep3 (norrmalized)	log2 M/L (normalized)	M/L (normalized) SD	M/L (normalized) t-value	M/L (normalized) P-value
[truncated: 86 more rows]

[truncated: 1 more sheets: H_L&M_L]
